# Supplementary material for: Crystal structure of 2-azido-1,3-bis­(2,6-diiso­propyl­phen­yl)-1,3,2-di­aza­phospho­lidine
Source: Acta Crystallogr E Crystallogr Commun. 2017 May 31;73(Pt 6):905–7. doi: 10.1107/S2056989017007642 (PMC5458321; doi:10.1107/S2056989017007642)
Supplement: Supplementary file 1 [file e-73-00905-sup1.cif]

##############################################################################
#                                                                            #
# This CIF contains the data in a paper accepted for publication in          #
# Acta Crystallographica Section E. It conforms to the requirements of       #
# Notes for Authors for Acta Crystallographica Section E, and has been       #
# peer reviewed under the auspices of the IUCr Commission on Journals.       #
#                                                                            #
# Full details of the Crystallographic Information File format               #
# are given in the paper "The Crystallographic Information File (CIF):       #
# a New Standard Archive File for Crystallography" by S. R. Hall, F. H.      #
# Allen and I. D. Brown [Acta Cryst. (1991), A47, 655-685].                  #
#                                                                            #
# The current version of the core CIF dictionary is obtainable from          #
# ftp://ftp.iucr.org/pub/cif_core.dic.                                       #
#                                                                            #
# Software is freely available for graphical display of the structure(s)     #
# in this CIF. For information consult the CIF software page                 #
# http://www.iucr.org/resources/cif/software.                                #
#                                                                            #
# This file may be used for bona fide research purposes within the           #
# scientific community so long as proper attribution is given to the journal # 
# article from which it was obtained.                                        #
#                                                                            #
##############################################################################
data_I
_audit_creation_method     'SHELXL-2016/4'
_journal_date_recd_electronic     2017-05-17
_journal_date_accepted     2017-05-23
_journal_name_full     'Acta Crystallographica, Section E'
_journal_year     2017
_journal_volume     73
_journal_issue      6
_journal_page_first     905
_journal_page_last     907
_journal_paper_category     GO
_journal_paper_doi     10.1107/S2056989017007642
_journal_coeditor_code     HB7680
_publ_contact_author_name     'Masuda, Jason D.'
_publ_contact_author_address
;
Department of Chemistry
Saint Mary's University
923 Robie St.
Halifax
Nova Scotia
B3H 3C3
Canada
;
_publ_contact_author_email     jason.masuda@smu.ca
_publ_section_title
;
Crystal structure of
2-azido-1,3-bis(2,6-diisopropylphenyl)-1,3,2-diazaphospholidine
;
loop_
    _publ_author_name
    _publ_author_footnote
    _publ_author_address
    'Veinot, Alex J.' .
;
Department of Chemistry
Saint Mary's University
923 Robie St.
Halifax
Nova Scotia
B3H 3C3
Canada
;
    'Blair, Amber D.' .
;
Department of Chemistry
Saint Mary's University
923 Robie St.
Halifax
Nova Scotia
B3H 3C3
Canada
;
    'Masuda, Jason D.' .
;
Department of Chemistry
Saint Mary's University
923 Robie St.
Halifax
Nova Scotia
B3H 3C3
Canada
;
_publ_section_synopsis
;
The synthesis, spectroscopic and crystal structure of
2-azido-1,3-bis(2,6-diisopropylphenyl)-1,3,2-diazaphospholidine is reported.
;
_chemical_name_systematic
;
2-Azido-1,3-bis(2,6-diisopropylphenyl)-1,3,2-diazaphospholidine
;
_chemical_name_common     ?
_chemical_formula_moiety     'C26 H38 N5 P'
_chemical_formula_sum     'C26 H38 N5 P'
_chemical_formula_iupac     'C26 H38 N5 P'
_chemical_formula_weight     451.58
_chemical_melting_point     ?
_shelx_space_group_comment
;
The symmetry employed for this shelxl refinement is uniquely defined
by the following loop, which should always be used as a source of
symmetry information in preference to the above space-group names.
They are only intended as comments.
;
_space_group_crystal_system     monoclinic
_space_group_name_H-M_alt     'P 21/n'
_space_group_name_Hall     '-P 2yn'
loop_
    _space_group_symop_operation_xyz
    'x, y, z'
    '-x+1/2, y+1/2, -z+1/2'
    '-x, -y, -z'
    'x-1/2, -y-1/2, z-1/2'
_cell_length_a     10.0148(12)
_cell_length_b     17.343(2)
_cell_length_c     15.6270(19)
_cell_angle_alpha     90
_cell_angle_beta     105.948(2)
_cell_angle_gamma     90
_cell_volume     2609.7(5)
_cell_formula_units_Z     4
_cell_measurement_reflns_used     5265
_cell_measurement_theta_min     2.18
_cell_measurement_theta_max     25.18
_cell_measurement_temperature     150(2)
_exptl_crystal_description     'Block'
_exptl_crystal_colour     'colourless'
_exptl_crystal_size_max     0.390
_exptl_crystal_size_mid     0.350
_exptl_crystal_size_min     0.270
_exptl_crystal_density_diffrn     1.149
_exptl_crystal_density_meas     ?
_exptl_crystal_density_method     ?
_exptl_crystal_F_000     976
_exptl_absorpt_coefficient_mu     0.127
_exptl_absorpt_correction_type     multi-scan
_exptl_absorpt_process_details
;
(SADABS; Bruker, 2008)
;
_shelx_estimated_absorpt_T_min     0.952
_shelx_estimated_absorpt_T_max     0.966
_exptl_absorpt_correction_T_min     0.7176
_exptl_absorpt_correction_T_max     0.7458
_diffrn_ambient_temperature     150(2)
_diffrn_radiation_type     MoK\a
_diffrn_radiation_wavelength     0.71073
_diffrn_measurement_device_type     'Siemens/Bruker APEXII'
_diffrn_measurement_method     '\f and \w scans'
_diffrn_detector_area_resol_mean     66
_diffrn_reflns_number     29851
_diffrn_reflns_av_R_equivalents     0.0466
_diffrn_reflns_theta_min     1.793
_diffrn_reflns_theta_max     26.999
_diffrn_reflns_theta_full     26.000
_diffrn_measured_fraction_theta_max     1.000
_diffrn_measured_fraction_theta_full     1.000
_diffrn_reflns_limit_h_min     -12
_diffrn_reflns_limit_h_max     12
_diffrn_reflns_limit_k_min     -22
_diffrn_reflns_limit_k_max     22
_diffrn_reflns_limit_l_min     -19
_diffrn_reflns_limit_l_max     19
_diffrn_standards_number     0
_refine_special_details     ?
_reflns_number_total     5708
_reflns_number_gt     4350
_reflns_threshold_expression     'I > 2\s(I)'
_refine_ls_structure_factor_coef     Fsqd
_refine_ls_matrix_type     full
_refine_ls_R_factor_all     0.0650
_refine_ls_R_factor_gt     0.0462
_refine_ls_wR_factor_gt     0.1123
_refine_ls_wR_factor_ref     0.1232
_refine_ls_goodness_of_fit_ref     1.023
_refine_ls_restrained_S_all     1.023
_refine_ls_number_reflns     5708
_refine_ls_number_parameters     291
_refine_ls_number_restraints     0
_refine_ls_hydrogen_treatment     constr
_refine_ls_weighting_scheme     calc
_refine_ls_weighting_details
              'w=1/[\s^2^(Fo^2^)+(0.0515P)^2^+1.4293P] where P=(Fo^2^+2Fc^2^)/3'
_atom_sites_solution_hydrogens     geom
_atom_sites_solution_primary     direct
_atom_sites_solution_secondary     ?
_refine_ls_shift/su_max     0.001
_refine_ls_shift/su_mean     0.000
_refine_diff_density_max     0.364
_refine_diff_density_min     -0.389
_refine_ls_extinction_method     none
_refine_ls_extinction_coef     .
loop_
    _atom_type_symbol
    _atom_type_description
    _atom_type_scat_dispersion_real
    _atom_type_scat_dispersion_imag
    _atom_type_scat_source
    'C' 'C' 0.0033 0.0016
                         'International Tables Vol C Tables 4.2.6.8 and 6.1.1.4'
    'H' 'H' 0.0000 0.0000
                         'International Tables Vol C Tables 4.2.6.8 and 6.1.1.4'
    'N' 'N' 0.0061 0.0033
                         'International Tables Vol C Tables 4.2.6.8 and 6.1.1.4'
    'P' 'P' 0.1023 0.0942
                         'International Tables Vol C Tables 4.2.6.8 and 6.1.1.4'
_computing_data_collection
;
APEX2 (Bruker, 2008)
;
_computing_cell_refinement
;
SAINT (Bruker, 2008)
;
_computing_data_reduction
;
SAINT (Bruker, 2008)
;
_computing_structure_solution
;
SHELXT2014 (Sheldrick, 2015a)
;
_computing_structure_refinement
;
SHELXL2016 (Sheldrick, 2015b)
;
_computing_molecular_graphics
;
ORTEP-3 for Windows (Farrugia, 2012) and PLATON (Spek, 2009)
;
_computing_publication_material
;
publCIF (Westrip, 2010)
;
loop_
    _atom_site_type_symbol
    _atom_site_label
    _atom_site_fract_x
    _atom_site_fract_y
    _atom_site_fract_z
    _atom_site_U_iso_or_equiv
    _atom_site_adp_type
    _atom_site_calc_flag
    _atom_site_occupancy
    _atom_site_disorder_assembly
    _atom_site_disorder_group
    P P1 0.59945(4) 0.54203(3) 0.26470(3) 0.02022(12) Uani d 1 . .
    N N1 0.79052(16) 0.53002(10) 0.29154(11) 0.0320(3) Uani d 1 . .
    N N2 0.84392(16) 0.55461(10) 0.23965(11) 0.0320(3) Uani d 1 . .
    N N3 0.9030(2) 0.57761(13) 0.19098(13) 0.0507(5) Uani d 1 . .
    N N4 0.54371(15) 0.45109(8) 0.24970(9) 0.0219(3) Uani d 1 . .
    N N5 0.57675(15) 0.54345(8) 0.36653(9) 0.0213(3) Uani d 1 . .
    C C1 0.5191(3) 0.41282(12) 0.32687(13) 0.0425(6) Uani d 1 . .
    H H1A 0.574471 0.364849 0.340333 0.051 Uiso calc 1 . .
    H H1B 0.419615 0.399379 0.315259 0.051 Uiso calc 1 . .
    C C2 0.5609(2) 0.46709(11) 0.40234(13) 0.0364(5) Uani d 1 . .
    H H2A 0.489221 0.468627 0.435128 0.044 Uiso calc 1 . .
    H H2B 0.649678 0.450354 0.443932 0.044 Uiso calc 1 . .
    C C3 0.51337(18) 0.41222(10) 0.16538(11) 0.0231(4) Uani d 1 . .
    C C4 0.60771(19) 0.35813(11) 0.14988(12) 0.0274(4) Uani d 1 . .
    C C5 0.5759(2) 0.32088(13) 0.06777(14) 0.0413(5) Uani d 1 . .
    H H5 0.638572 0.283914 0.055981 0.050 Uiso calc 1 . .
    C C6 0.4543(2) 0.33718(15) 0.00350(14) 0.0492(6) Uani d 1 . .
    H H6 0.434281 0.311734 -0.052431 0.059 Uiso calc 1 . .
    C C7 0.3621(2) 0.38992(13) 0.01970(13) 0.0420(5) Uani d 1 . .
    H H7 0.278444 0.400226 -0.025191 0.050 Uiso calc 1 . .
    C C8 0.38869(19) 0.42858(11) 0.10071(12) 0.0286(4) Uani d 1 . .
    C C9 0.7420(2) 0.33751(12) 0.21946(13) 0.0336(5) Uani d 1 . .
    H H9 0.750243 0.371828 0.272092 0.040 Uiso calc 1 . .
    C C10 0.7379(3) 0.25436(14) 0.25043(17) 0.0561(7) Uani d 1 . .
    H H10A 0.731285 0.219361 0.200199 0.084 Uiso calc 1 . .
    H H10B 0.656980 0.247168 0.273363 0.084 Uiso calc 1 . .
    H H10C 0.822820 0.243131 0.297620 0.084 Uiso calc 1 . .
    C C11 0.8689(2) 0.35145(16) 0.18521(17) 0.0519(6) Uani d 1 . .
    H H11A 0.865868 0.316548 0.135398 0.078 Uiso calc 1 . .
    H H11B 0.953597 0.341772 0.233196 0.078 Uiso calc 1 . .
    H H11C 0.868644 0.404983 0.165078 0.078 Uiso calc 1 . .
    C C12 0.2812(2) 0.48372(12) 0.11812(14) 0.0367(5) Uani d 1 . .
    H H12 0.326243 0.513951 0.172950 0.044 Uiso calc 1 . .
    C C13 0.1612(3) 0.43896(19) 0.1354(3) 0.1000(14) Uani d 1 . .
    H H13A 0.093897 0.475020 0.148196 0.150 Uiso calc 1 . .
    H H13B 0.196137 0.404586 0.186406 0.150 Uiso calc 1 . .
    H H13C 0.116090 0.408329 0.082660 0.150 Uiso calc 1 . .
    C C14 0.2272(4) 0.53980(17) 0.0432(2) 0.0820(10) Uani d 1 . .
    H H14A 0.177132 0.511669 -0.010362 0.123 Uiso calc 1 . .
    H H14B 0.305181 0.567885 0.031406 0.123 Uiso calc 1 . .
    H H14C 0.164104 0.576421 0.059862 0.123 Uiso calc 1 . .
    C C15 0.58170(17) 0.61147(10) 0.42027(11) 0.0207(3) Uani d 1 . .
    C C16 0.46359(18) 0.65928(10) 0.40491(11) 0.0219(4) Uani d 1 . .
    C C17 0.46834(19) 0.72263(10) 0.46045(12) 0.0274(4) Uani d 1 . .
    H H17 0.389882 0.755641 0.450633 0.033 Uiso calc 1 . .
    C C18 0.5844(2) 0.73839(11) 0.52929(12) 0.0305(4) Uani d 1 . .
    H H18 0.585062 0.781626 0.566744 0.037 Uiso calc 1 . .
    C C19 0.6994(2) 0.69150(10) 0.54386(12) 0.0281(4) Uani d 1 . .
    H H19 0.779039 0.703016 0.591430 0.034 Uiso calc 1 . .
    C C20 0.70149(18) 0.62737(10) 0.49017(11) 0.0231(4) Uani d 1 . .
    C C21 0.33327(18) 0.64485(11) 0.32984(12) 0.0277(4) Uani d 1 . .
    H H21 0.331695 0.589036 0.313540 0.033 Uiso calc 1 . .
    C C22 0.2000(2) 0.66235(13) 0.35634(17) 0.0453(6) Uani d 1 . .
    H H22A 0.191522 0.718159 0.363168 0.068 Uiso calc 1 . .
    H H22B 0.203732 0.636691 0.412819 0.068 Uiso calc 1 . .
    H H22C 0.119651 0.643396 0.309992 0.068 Uiso calc 1 . .
    C C23 0.3355(2) 0.69207(13) 0.24749(14) 0.0412(5) Uani d 1 . .
    H H23A 0.254521 0.678656 0.198252 0.062 Uiso calc 1 . .
    H H23B 0.420602 0.680639 0.230557 0.062 Uiso calc 1 . .
    H H23C 0.332647 0.747141 0.260929 0.062 Uiso calc 1 . .
    C C24 0.83013(19) 0.57663(11) 0.51126(12) 0.0285(4) Uani d 1 . .
    H H24 0.815047 0.535143 0.465149 0.034 Uiso calc 1 . .
    C C25 0.8521(2) 0.53809(13) 0.60211(14) 0.0442(5) Uani d 1 . .
    H H25A 0.769090 0.508486 0.602823 0.066 Uiso calc 1 . .
    H H25B 0.869085 0.577684 0.648599 0.066 Uiso calc 1 . .
    H H25C 0.932307 0.503398 0.613113 0.066 Uiso calc 1 . .
    C C26 0.9599(2) 0.62141(13) 0.50874(16) 0.0432(5) Uani d 1 . .
    H H26A 0.946650 0.644086 0.449550 0.065 Uiso calc 1 . .
    H H26B 1.039822 0.586419 0.521593 0.065 Uiso calc 1 . .
    H H26C 0.976794 0.662518 0.553468 0.065 Uiso calc 1 . .
loop_
    _atom_site_aniso_label
    _atom_site_aniso_U_11
    _atom_site_aniso_U_22
    _atom_site_aniso_U_33
    _atom_site_aniso_U_12
    _atom_site_aniso_U_13
    _atom_site_aniso_U_23
    P1 0.0210(2) 0.0213(2) 0.0179(2) -0.00023(17) 0.00470(16) 0.00068(17)
    N1 0.0236(6) 0.0394(7) 0.0296(6) 0.0011(5) 0.0017(4) -0.0038(5)
    N2 0.0236(6) 0.0394(7) 0.0296(6) 0.0011(5) 0.0017(4) -0.0038(5)
    N3 0.0390(11) 0.0744(15) 0.0439(11) -0.0083(10) 0.0201(9) -0.0003(10)
    N4 0.0268(8) 0.0214(7) 0.0180(7) -0.0014(6) 0.0070(6) -0.0002(6)
    N5 0.0271(8) 0.0186(7) 0.0191(7) 0.0007(6) 0.0078(6) 0.0005(6)
    C1 0.0801(17) 0.0260(10) 0.0300(11) -0.0088(10) 0.0293(11) -0.0024(8)
    C2 0.0631(14) 0.0236(10) 0.0229(9) -0.0099(9) 0.0125(9) 0.0016(8)
    C3 0.0262(9) 0.0233(9) 0.0200(8) -0.0019(7) 0.0067(7) -0.0023(7)
    C4 0.0286(10) 0.0290(10) 0.0239(9) 0.0018(8) 0.0060(7) -0.0042(7)
    C5 0.0395(12) 0.0490(13) 0.0339(11) 0.0079(10) 0.0077(9) -0.0162(10)
    C6 0.0501(14) 0.0641(16) 0.0275(11) 0.0046(12) 0.0009(10) -0.0212(11)
    C7 0.0367(12) 0.0535(14) 0.0277(10) 0.0043(10) -0.0050(9) -0.0066(9)
    C8 0.0265(9) 0.0280(10) 0.0285(10) 0.0009(7) 0.0029(8) -0.0011(8)
    C9 0.0325(11) 0.0347(11) 0.0301(10) 0.0094(8) 0.0027(8) -0.0077(8)
    C10 0.0661(17) 0.0387(13) 0.0538(15) 0.0155(12) -0.0002(13) 0.0041(11)
    C11 0.0322(12) 0.0669(17) 0.0542(15) 0.0099(11) 0.0081(10) -0.0126(12)
    C12 0.0262(10) 0.0320(11) 0.0448(12) 0.0055(8) -0.0022(9) -0.0070(9)
    C13 0.073(2) 0.065(2) 0.192(4) 0.0142(17) 0.086(3) 0.009(2)
    C14 0.098(3) 0.0568(19) 0.082(2) 0.0371(17) 0.0091(19) 0.0182(16)
    C15 0.0260(9) 0.0196(8) 0.0177(8) -0.0012(7) 0.0080(7) 0.0004(6)
    C16 0.0245(9) 0.0198(8) 0.0223(9) -0.0013(7) 0.0079(7) 0.0033(7)
    C17 0.0320(10) 0.0206(9) 0.0304(10) 0.0035(7) 0.0100(8) 0.0000(7)
    C18 0.0400(11) 0.0231(9) 0.0285(10) -0.0017(8) 0.0093(8) -0.0069(8)
    C19 0.0321(10) 0.0280(10) 0.0219(9) -0.0041(8) 0.0035(7) -0.0014(7)
    C20 0.0261(9) 0.0222(9) 0.0212(8) -0.0006(7) 0.0068(7) 0.0025(7)
    C21 0.0247(9) 0.0230(9) 0.0329(10) -0.0002(7) 0.0036(8) -0.0010(8)
    C22 0.0250(11) 0.0445(13) 0.0645(15) -0.0016(9) 0.0090(10) -0.0103(11)
    C23 0.0414(12) 0.0395(12) 0.0344(11) 0.0035(9) -0.0038(9) 0.0086(9)
    C24 0.0284(10) 0.0263(9) 0.0272(10) 0.0026(8) 0.0015(7) -0.0014(8)
    C25 0.0451(13) 0.0438(13) 0.0366(12) 0.0078(10) -0.0009(10) 0.0118(10)
    C26 0.0291(11) 0.0429(13) 0.0576(14) 0.0040(9) 0.0120(10) 0.0013(11)
_geom_special_details
;
 All esds (except the esd in the dihedral angle between two l.s. planes)
 are estimated using the full covariance matrix.  The cell esds are taken
 into account individually in the estimation of esds in distances, angles
 and torsion angles; correlations between esds in cell parameters are only
 used when they are defined by crystal symmetry.  An approximate (isotropic)
 treatment of cell esds is used for estimating esds involving l.s. planes.
;
loop_
    _geom_bond_atom_site_label_1
    _geom_bond_atom_site_label_2
    _geom_bond_site_symmetry_2
    _geom_bond_distance
    _geom_bond_publ_flag
    P1 N4 . 1.6680(15) ?
    P1 N5 . 1.6684(14) ?
    P1 N1 . 1.8547(16) ?
    N1 N2 . 1.168(2) ?
    N2 N3 . 1.155(2) ?
    N4 C3 . 1.436(2) ?
    N4 C1 . 1.456(2) ?
    N5 C15 . 1.441(2) ?
    N5 C2 . 1.463(2) ?
    C1 C2 . 1.477(3) ?
    C1 H1A . 0.9900 ?
    C1 H1B . 0.9900 ?
    C2 H2A . 0.9900 ?
    C2 H2B . 0.9900 ?
    C3 C4 . 1.399(2) ?
    C3 C8 . 1.403(2) ?
    C4 C5 . 1.393(3) ?
    C4 C9 . 1.521(3) ?
    C5 C6 . 1.378(3) ?
    C5 H5 . 0.9500 ?
    C6 C7 . 1.372(3) ?
    C6 H6 . 0.9500 ?
    C7 C8 . 1.392(3) ?
    C7 H7 . 0.9500 ?
    C8 C12 . 1.519(3) ?
    C9 C10 . 1.525(3) ?
    C9 C11 . 1.528(3) ?
    C9 H9 . 1.0000 ?
    C10 H10A . 0.9800 ?
    C10 H10B . 0.9800 ?
    C10 H10C . 0.9800 ?
    C11 H11A . 0.9800 ?
    C11 H11B . 0.9800 ?
    C11 H11C . 0.9800 ?
    C12 C14 . 1.503(3) ?
    C12 C13 . 1.516(4) ?
    C12 H12 . 1.0000 ?
    C13 H13A . 0.9800 ?
    C13 H13B . 0.9800 ?
    C13 H13C . 0.9800 ?
    C14 H14A . 0.9800 ?
    C14 H14B . 0.9800 ?
    C14 H14C . 0.9800 ?
    C15 C16 . 1.410(2) ?
    C15 C20 . 1.410(2) ?
    C16 C17 . 1.393(2) ?
    C16 C21 . 1.517(2) ?
    C17 C18 . 1.377(3) ?
    C17 H17 . 0.9500 ?
    C18 C19 . 1.377(3) ?
    C18 H18 . 0.9500 ?
    C19 C20 . 1.397(2) ?
    C19 H19 . 0.9500 ?
    C20 C24 . 1.520(2) ?
    C21 C23 . 1.531(3) ?
    C21 C22 . 1.532(3) ?
    C21 H21 . 1.0000 ?
    C22 H22A . 0.9800 ?
    C22 H22B . 0.9800 ?
    C22 H22C . 0.9800 ?
    C23 H23A . 0.9800 ?
    C23 H23B . 0.9800 ?
    C23 H23C . 0.9800 ?
    C24 C26 . 1.524(3) ?
    C24 C25 . 1.529(3) ?
    C24 H24 . 1.0000 ?
    C25 H25A . 0.9800 ?
    C25 H25B . 0.9800 ?
    C25 H25C . 0.9800 ?
    C26 H26A . 0.9800 ?
    C26 H26B . 0.9800 ?
    C26 H26C . 0.9800 ?
loop_
    _geom_angle_atom_site_label_1
    _geom_angle_atom_site_label_2
    _geom_angle_atom_site_label_3
    _geom_angle_site_symmetry_1
    _geom_angle_site_symmetry_3
    _geom_angle
    _geom_angle_publ_flag
    N4 P1 N5 . . 91.14(7) ?
    N4 P1 N1 . . 102.14(8) ?
    N5 P1 N1 . . 100.86(7) ?
    N2 N1 P1 . . 116.29(14) ?
    N3 N2 N1 . . 176.6(2) ?
    C3 N4 C1 . . 120.31(14) ?
    C3 N4 P1 . . 123.43(11) ?
    C1 N4 P1 . . 116.17(12) ?
    C15 N5 C2 . . 120.53(14) ?
    C15 N5 P1 . . 125.17(11) ?
    C2 N5 P1 . . 114.15(12) ?
    N4 C1 C2 . . 107.20(16) ?
    N4 C1 H1A . . 110.3 ?
    C2 C1 H1A . . 110.3 ?
    N4 C1 H1B . . 110.3 ?
    C2 C1 H1B . . 110.3 ?
    H1A C1 H1B . . 108.5 ?
    N5 C2 C1 . . 107.95(15) ?
    N5 C2 H2A . . 110.1 ?
    C1 C2 H2A . . 110.1 ?
    N5 C2 H2B . . 110.1 ?
    C1 C2 H2B . . 110.1 ?
    H2A C2 H2B . . 108.4 ?
    C4 C3 C8 . . 121.38(16) ?
    C4 C3 N4 . . 119.40(15) ?
    C8 C3 N4 . . 119.21(15) ?
    C5 C4 C3 . . 118.43(17) ?
    C5 C4 C9 . . 118.87(17) ?
    C3 C4 C9 . . 122.69(16) ?
    C6 C5 C4 . . 120.59(19) ?
    C6 C5 H5 . . 119.7 ?
    C4 C5 H5 . . 119.7 ?
    C7 C6 C5 . . 120.47(19) ?
    C7 C6 H6 . . 119.8 ?
    C5 C6 H6 . . 119.8 ?
    C6 C7 C8 . . 121.22(19) ?
    C6 C7 H7 . . 119.4 ?
    C8 C7 H7 . . 119.4 ?
    C7 C8 C3 . . 117.90(17) ?
    C7 C8 C12 . . 119.86(17) ?
    C3 C8 C12 . . 122.18(17) ?
    C4 C9 C10 . . 110.70(18) ?
    C4 C9 C11 . . 111.68(17) ?
    C10 C9 C11 . . 110.99(19) ?
    C4 C9 H9 . . 107.8 ?
    C10 C9 H9 . . 107.8 ?
    C11 C9 H9 . . 107.8 ?
    C9 C10 H10A . . 109.5 ?
    C9 C10 H10B . . 109.5 ?
    H10A C10 H10B . . 109.5 ?
    C9 C10 H10C . . 109.5 ?
    H10A C10 H10C . . 109.5 ?
    H10B C10 H10C . . 109.5 ?
    C9 C11 H11A . . 109.5 ?
    C9 C11 H11B . . 109.5 ?
    H11A C11 H11B . . 109.5 ?
    C9 C11 H11C . . 109.5 ?
    H11A C11 H11C . . 109.5 ?
    H11B C11 H11C . . 109.5 ?
    C14 C12 C13 . . 109.7(2) ?
    C14 C12 C8 . . 112.9(2) ?
    C13 C12 C8 . . 110.17(19) ?
    C14 C12 H12 . . 108.0 ?
    C13 C12 H12 . . 108.0 ?
    C8 C12 H12 . . 108.0 ?
    C12 C13 H13A . . 109.5 ?
    C12 C13 H13B . . 109.5 ?
    H13A C13 H13B . . 109.5 ?
    C12 C13 H13C . . 109.5 ?
    H13A C13 H13C . . 109.5 ?
    H13B C13 H13C . . 109.5 ?
    C12 C14 H14A . . 109.5 ?
    C12 C14 H14B . . 109.5 ?
    H14A C14 H14B . . 109.5 ?
    C12 C14 H14C . . 109.5 ?
    H14A C14 H14C . . 109.5 ?
    H14B C14 H14C . . 109.5 ?
    C16 C15 C20 . . 120.81(15) ?
    C16 C15 N5 . . 119.29(15) ?
    C20 C15 N5 . . 119.82(15) ?
    C17 C16 C15 . . 118.32(16) ?
    C17 C16 C21 . . 119.13(16) ?
    C15 C16 C21 . . 122.54(15) ?
    C18 C17 C16 . . 121.37(17) ?
    C18 C17 H17 . . 119.3 ?
    C16 C17 H17 . . 119.3 ?
    C17 C18 C19 . . 120.01(17) ?
    C17 C18 H18 . . 120.0 ?
    C19 C18 H18 . . 120.0 ?
    C18 C19 C20 . . 121.38(17) ?
    C18 C19 H19 . . 119.3 ?
    C20 C19 H19 . . 119.3 ?
    C19 C20 C15 . . 118.11(16) ?
    C19 C20 C24 . . 118.84(16) ?
    C15 C20 C24 . . 123.02(15) ?
    C16 C21 C23 . . 110.73(15) ?
    C16 C21 C22 . . 112.73(16) ?
    C23 C21 C22 . . 109.64(17) ?
    C16 C21 H21 . . 107.9 ?
    C23 C21 H21 . . 107.9 ?
    C22 C21 H21 . . 107.9 ?
    C21 C22 H22A . . 109.5 ?
    C21 C22 H22B . . 109.5 ?
    H22A C22 H22B . . 109.5 ?
    C21 C22 H22C . . 109.5 ?
    H22A C22 H22C . . 109.5 ?
    H22B C22 H22C . . 109.5 ?
    C21 C23 H23A . . 109.5 ?
    C21 C23 H23B . . 109.5 ?
    H23A C23 H23B . . 109.5 ?
    C21 C23 H23C . . 109.5 ?
    H23A C23 H23C . . 109.5 ?
    H23B C23 H23C . . 109.5 ?
    C20 C24 C26 . . 112.19(16) ?
    C20 C24 C25 . . 110.59(16) ?
    C26 C24 C25 . . 109.90(17) ?
    C20 C24 H24 . . 108.0 ?
    C26 C24 H24 . . 108.0 ?
    C25 C24 H24 . . 108.0 ?
    C24 C25 H25A . . 109.5 ?
    C24 C25 H25B . . 109.5 ?
    H25A C25 H25B . . 109.5 ?
    C24 C25 H25C . . 109.5 ?
    H25A C25 H25C . . 109.5 ?
    H25B C25 H25C . . 109.5 ?
    C24 C26 H26A . . 109.5 ?
    C24 C26 H26B . . 109.5 ?
    H26A C26 H26B . . 109.5 ?
    C24 C26 H26C . . 109.5 ?
    H26A C26 H26C . . 109.5 ?
    H26B C26 H26C . . 109.5 ?
loop_
    _geom_torsion_atom_site_label_1
    _geom_torsion_atom_site_label_2
    _geom_torsion_atom_site_label_3
    _geom_torsion_atom_site_label_4
    _geom_torsion_site_symmetry_1
    _geom_torsion_site_symmetry_2
    _geom_torsion_site_symmetry_3
    _geom_torsion_site_symmetry_4
    _geom_torsion
    _geom_torsion_publ_flag
    N4 P1 N1 N2 . . . . 113.83(16) ?
    N5 P1 N1 N2 . . . . -152.62(15) ?
    N5 P1 N4 C3 . . . . 169.76(14) ?
    N1 P1 N4 C3 . . . . -88.87(14) ?
    N5 P1 N4 C1 . . . . -6.93(16) ?
    N1 P1 N4 C1 . . . . 94.44(16) ?
    N4 P1 N5 C15 . . . . -168.59(14) ?
    N1 P1 N5 C15 . . . . 88.82(14) ?
    N4 P1 N5 C2 . . . . 15.88(14) ?
    N1 P1 N5 C2 . . . . -86.71(14) ?
    C3 N4 C1 C2 . . . . 179.70(17) ?
    P1 N4 C1 C2 . . . . -3.5(2) ?
    C15 N5 C2 C1 . . . . 163.95(17) ?
    P1 N5 C2 C1 . . . . -20.3(2) ?
    N4 C1 C2 N5 . . . . 14.1(3) ?
    C1 N4 C3 C4 . . . . -79.8(2) ?
    P1 N4 C3 C4 . . . . 103.69(18) ?
    C1 N4 C3 C8 . . . . 99.4(2) ?
    P1 N4 C3 C8 . . . . -77.2(2) ?
    C8 C3 C4 C5 . . . . 0.6(3) ?
    N4 C3 C4 C5 . . . . 179.73(18) ?
    C8 C3 C4 C9 . . . . -178.35(18) ?
    N4 C3 C4 C9 . . . . 0.8(3) ?
    C3 C4 C5 C6 . . . . 0.1(3) ?
    C9 C4 C5 C6 . . . . 179.1(2) ?
    C4 C5 C6 C7 . . . . -0.6(4) ?
    C5 C6 C7 C8 . . . . 0.4(4) ?
    C6 C7 C8 C3 . . . . 0.3(3) ?
    C6 C7 C8 C12 . . . . -177.1(2) ?
    C4 C3 C8 C7 . . . . -0.8(3) ?
    N4 C3 C8 C7 . . . . -179.90(18) ?
    C4 C3 C8 C12 . . . . 176.48(18) ?
    N4 C3 C8 C12 . . . . -2.6(3) ?
    C5 C4 C9 C10 . . . . -65.8(3) ?
    C3 C4 C9 C10 . . . . 113.2(2) ?
    C5 C4 C9 C11 . . . . 58.4(3) ?
    C3 C4 C9 C11 . . . . -122.6(2) ?
    C7 C8 C12 C14 . . . . -48.6(3) ?
    C3 C8 C12 C14 . . . . 134.2(2) ?
    C7 C8 C12 C13 . . . . 74.3(3) ?
    C3 C8 C12 C13 . . . . -102.9(3) ?
    C2 N5 C15 C16 . . . . -103.4(2) ?
    P1 N5 C15 C16 . . . . 81.30(19) ?
    C2 N5 C15 C20 . . . . 73.4(2) ?
    P1 N5 C15 C20 . . . . -101.83(17) ?
    C20 C15 C16 C17 . . . . 0.1(2) ?
    N5 C15 C16 C17 . . . . 176.90(15) ?
    C20 C15 C16 C21 . . . . 179.24(16) ?
    N5 C15 C16 C21 . . . . -3.9(2) ?
    C15 C16 C17 C18 . . . . -0.5(3) ?
    C21 C16 C17 C18 . . . . -179.74(17) ?
    C16 C17 C18 C19 . . . . 0.6(3) ?
    C17 C18 C19 C20 . . . . -0.2(3) ?
    C18 C19 C20 C15 . . . . -0.2(3) ?
    C18 C19 C20 C24 . . . . -178.33(17) ?
    C16 C15 C20 C19 . . . . 0.3(2) ?
    N5 C15 C20 C19 . . . . -176.51(15) ?
    C16 C15 C20 C24 . . . . 178.31(16) ?
    N5 C15 C20 C24 . . . . 1.5(2) ?
    C17 C16 C21 C23 . . . . 84.6(2) ?
    C15 C16 C21 C23 . . . . -94.5(2) ?
    C17 C16 C21 C22 . . . . -38.6(2) ?
    C15 C16 C21 C22 . . . . 142.23(18) ?
    C19 C20 C24 C26 . . . . -58.9(2) ?
    C15 C20 C24 C26 . . . . 123.11(19) ?
    C19 C20 C24 C25 . . . . 64.2(2) ?
    C15 C20 C24 C25 . . . . -113.80(19) ?
loop_
    _geom_hbond_atom_site_label_D
    _geom_hbond_atom_site_label_H
    _geom_hbond_atom_site_label_A
    _geom_hbond_site_symmetry_A
    _geom_hbond_distance_DH
    _geom_hbond_distance_HA
    _geom_hbond_distance_DA
    _geom_hbond_angle_DHA
    C9 H9 N4 . 1.00 2.43 2.926(2) 110
    C12 H12 N4 . 1.00 2.44 2.913(2) 109
    C21 H21 N5 . 1.00 2.49 2.932(2) 106
    C24 H24 N1 . 1.00 2.66 3.443(3) 136
    C24 H24 N5 . 1.00 2.46 2.955(2) 110
    C22 H22C N3 1_455 0.98 2.69 3.669(3) 174.3
_shelx_hkl_file
;
  -1   0   0    0.30    0.30
  -1   0   0   -0.10    0.30
  -1   0   0    0.50    0.40
  -1   0   0    0.90    0.40
  -2   0   0    0.90    0.80
  -2   0   0   -0.20    0.80
  -2   0   0   -0.80    0.80
  -2   0   0   -0.30    0.90
  -3   0   0   -0.20    0.70
  -3   0   0    0.40    0.70
  -3   0   0   -0.40    1.00
  -3   0   0    0.00    0.70
  -4   0   0  355.96    9.40
  -4   0   0  355.16    9.60
  -4   0   0  355.36    9.00
  -4   0   0  367.06   10.20
  -5   0   0    0.30    1.20
  -5   0   0    0.80    1.40
  -5   0   0    1.10    1.20
  -5   0   0   -0.90    0.90
  -6   0   0  105.19    5.20
  -6   0   0  117.39    6.50
  -6   0   0  125.69    6.10
  -6   0   0  105.59    5.90
  -7   0   0   -1.20    1.10
  -7   0   0    1.30    1.60
  -7   0   0    2.90    2.10
  -7   0   0   -1.20    1.20
   8   0   0   26.90    4.30
  -8   0   0   22.30    4.40
  -8   0   0   36.30    4.30
  -8   0   0   35.60    4.90
   9   0   0    5.50    2.90
  -9   0   0   -1.60    1.90
  -9   0   0    1.00    2.10
  10   0   0   40.50    6.50
 -10   0   0   39.00    5.60
 -11   0   0   -2.10    2.20
  11   0   0    0.90    3.60
 -12   0   0   -2.60    2.70
   0  -1   0   -4.90    0.10
   0   1   0   -4.90    0.10
  -1  -1   0 3777.92   57.89
  -1  -1   0 3799.12   58.39
  -1  -1   0 3714.63   58.49
  -1  -1   0 3892.91   58.99
   1  -1   0 3812.12   58.99
  -1   1   0 3780.72   58.69
  -1   1   0 3787.02   58.29
   2  -1   0   51.89    3.00
  -2  -1   0   50.19    2.60
  -2  -1   0   53.89    2.30
  -2  -1   0   51.19    2.30
  -2  -1   0   51.39    2.60
  -2   1   0   46.10    2.00
  -2   1   0   45.00    2.10
  -2   1   0   45.80    2.50
  -2   1   0   46.40    2.60
  -3  -1   0 1270.27   23.10
  -3  -1   0 1229.78   23.00
  -3  -1   0 1269.57   22.20
  -3  -1   0 1262.57   22.40
  -3   1   0 1220.18   21.90
  -3   1   0 1249.38   23.00
  -3   1   0 1243.08   23.40
  -3   1   0 1251.67   21.90
  -4  -1   0   15.40    2.30
  -4  -1   0   11.80    1.80
  -4  -1   0   17.90    2.60
  -4  -1   0   15.50    2.20
  -4   1   0   18.60    2.40
  -4   1   0   20.20    2.80
  -4   1   0   20.60    2.30
  -4   1   0   17.40    2.10
  -5  -1   0  382.36   11.10
  -5  -1   0  368.36   10.10
  -5  -1   0  366.36   11.10
  -5  -1   0  376.16   10.60
  -5   1   0  389.86   11.20
  -5   1   0  377.76   10.00
  -5   1   0  384.96   10.20
  -5   1   0  388.96   11.70
  -6  -1   0   39.40    4.60
  -6  -1   0   51.89    4.70
   6  -1   0   50.69    4.70
   6  -1   0   39.20    4.80
  -6  -1   0   39.10    4.30
  -6  -1   0   45.70    3.50
  -6   1   0   44.60    4.80
  -6   1   0   44.80    4.20
  -6   1   0   46.90    4.20
  -6   1   0   40.70    4.30
   7  -1   0  156.58    8.40
  -7  -1   0  160.78    8.20
  -7  -1   0  151.38    7.70
  -7  -1   0  160.48    7.20
  -7  -1   0  157.68    7.60
   7  -1   0  166.48    7.70
  -7   1   0  156.98    7.00
  -7   1   0  156.08    7.90
   8  -1   0  234.28   10.00
  -8  -1   0  241.28   10.90
   8  -1   0  219.48   10.90
  -8  -1   0  230.08   10.00
  -8  -1   0  237.08    9.50
  -8  -1   0  237.78   10.10
  -8   1   0  237.28   10.60
  -8   1   0  234.58    9.30
   9  -1   0   69.29    7.80
  -9  -1   0   69.89    6.40
  -9  -1   0   74.59    7.10
  -9  -1   0   84.89    8.20
  -9   1   0   70.19    6.50
   9   1   0   86.79    8.20
  -9   1   0   77.29    7.60
 -10  -1   0   -0.50    2.10
  10  -1   0   -0.10    3.30
 -10   1   0    3.50    2.50
  10   1   0    0.40    2.40
  11  -1   0   34.80    6.70
 -11  -1   0   30.70    5.70
  11   1   0   24.60    5.70
 -11   1   0   40.00    6.70
 -12   1   0    1.20    3.20
   0  -2   0 3242.88   50.89
   0  -2   0 3312.57   50.39
   0   2   0 3233.58   50.59
   0   2   0 3254.07   49.80
  -1  -2   0  240.28    5.70
  -1   2   0  222.88    5.00
   1   2   0  213.38    5.10
  -1   2   0  216.48    5.10
  -2  -2   0   20.60    2.00
  -2  -2   0   20.80    1.50
   2  -2   0   21.70    2.30
   2  -2   0   18.70    1.40
  -2  -2   0   23.70    2.40
  -2   2   0   23.00    2.20
   2   2   0   24.70    2.10
  -2   2   0   19.80    1.80
  -3  -2   0  294.87    8.40
  -3  -2   0  308.77    8.10
  -3  -2   0  307.67    7.40
   3  -2   0  302.47    8.70
   3  -2   0  315.17    7.10
  -3  -2   0  302.57    7.70
  -3   2   0  303.97    8.40
  -3   2   0  311.67    7.60
  -4  -2   0  316.17    8.60
  -4  -2   0  321.87    9.60
  -4  -2   0  325.47    8.60
   4  -2   0  332.27   10.10
  -4  -2   0  330.07    9.40
   4  -2   0  310.47    8.20
  -4   2   0  332.37    8.50
  -4   2   0  330.87    9.60
  -5  -2   0   87.69    4.50
   5  -2   0   88.19    4.40
   5  -2   0   95.59    5.70
  -5  -2   0   88.09    5.20
  -5  -2   0   87.09    5.10
  -5  -2   0   90.79    4.60
  -5   2   0   88.09    4.40
  -5   2   0   91.59    5.20
  -6  -2   0   37.60    3.90
  -6  -2   0   30.40    4.00
   6  -2   0   27.60    4.10
  -6  -2   0   35.90    3.80
   6  -2   0   31.60    3.50
  -6  -2   0   29.40    3.90
  -6   2   0   22.70    3.50
  -6   2   0   28.70    3.30
  -7  -2   0   47.10    5.30
  -7  -2   0   50.09    4.90
  -7  -2   0   48.50    5.50
   7  -2   0   38.70    5.20
   7  -2   0   41.20    4.40
  -7  -2   0   41.60    4.60
  -7   2   0   55.39    5.80
  -7   2   0   44.80    4.40
  -8  -2   0    8.30    2.70
  -8  -2   0    2.60    2.10
   8  -2   0    7.00    2.90
  -8  -2   0    5.80    2.50
  -8  -2   0    0.80    2.20
  -8   2   0    2.00    1.60
  -8   2   0    0.90    2.00
  -9  -2   0  111.29    6.90
  -9  -2   0  104.59    7.70
  -9  -2   0   99.49    6.90
   9  -2   0  105.09    8.30
  -9  -2   0  103.89    7.40
  -9   2   0   94.39    6.30
  -9   2   0   96.09    7.30
  10  -2   0   39.30    6.40
 -10  -2   0   38.90    6.10
 -10  -2   0   44.30    6.00
 -10   2   0   50.09    6.70
  11  -2   0   -2.80    2.30
 -11   2   0    2.20    2.80
  11   2   0    5.60    3.60
  12  -2   0    4.90    4.60
 -12   2   0    3.30    3.90
 -13   2   0    0.10    4.00
   0  -3   0    1.10    0.90
   0  -3   0    0.40    0.70
   0   3   0    0.30    0.40
   0   3   0    0.60    0.80
   1  -3   0  343.27    8.20
  -1  -3   0  337.27    7.70
   1  -3   0  330.47    6.20
  -1  -3   0  337.37    7.90
  -1   3   0  346.27    7.50
   1   3   0  342.37    7.60
  -1   3   0  337.87    7.30
   2  -3   0   68.99    3.70
  -2  -3   0   65.69    3.10
   2  -3   0   68.19    2.00
  -2  -3   0   69.39    3.60
  -2  -3   0   66.89    2.20
   2   3   0   66.19    3.10
  -2   3   0   67.59    3.30
  -2   3   0   64.59    2.90
  -3  -3   0  454.25   11.80
   3  -3   0  489.45   12.10
  -3  -3   0  473.65   11.20
  -3  -3   0  495.55    9.90
   3  -3   0  488.95    9.40
  -3   3   0  474.95   10.50
   3   3   0  450.05   10.70
  -3   3   0  488.65   11.60
  -4  -3   0   60.29    3.60
  -4  -3   0   66.99    3.90
   4  -3   0   56.89    4.20
   4  -3   0   66.19    3.10
  -4  -3   0   75.39    3.50
  -4  -3   0   67.69    4.30
   4   3   0   68.99    3.80
  -4   3   0   66.49    4.20
  -4   3   0   62.89    3.40
  -5  -3   0  305.17    8.80
  -5  -3   0  299.37    9.20
  -5  -3   0  303.67    9.90
   5  -3   0  308.87   10.70
  -5  -3   0  306.57   10.30
   5  -3   0  303.07    8.40
  -5   3   0  312.57    9.00
  -5   3   0  306.07   10.10
  -6  -3   0  104.99    6.40
  -6  -3   0  107.59    5.60
  -6  -3   0  103.49    5.30
   6  -3   0   94.39    6.30
  -6  -3   0   94.89    5.90
   6  -3   0  100.59    5.10
  -6   3   0  100.49    6.10
  -6   3   0  101.49    5.20
  -7  -3   0    7.70    2.20
  -7  -3   0    4.90    2.20
   7  -3   0    8.10    2.90
   7  -3   0    6.20    2.40
  -7  -3   0    6.80    2.60
  -7  -3   0   11.30    2.50
  -7   3   0    9.80    2.80
  -7   3   0   10.90    2.40
  -8  -3   0  254.27   10.20
  -8  -3   0  284.47   10.80
  -8  -3   0  285.67   11.90
  -8  -3   0  282.77   11.90
   8  -3   0  284.17   12.70
  -8   3   0  275.77   10.20
  -8   3   0  248.98   11.40
  -9  -3   0   54.39    6.00
  -9  -3   0   52.49    6.50
  -9  -3   0   58.29    5.90
  -9  -3   0   49.90    6.40
   9  -3   0   56.59    7.00
   9   3   0   48.70    5.60
  -9   3   0   63.99    6.00
  -9   3   0   50.59    6.40
 -10  -3   0    6.00    3.30
  10  -3   0    4.00    3.00
 -10   3   0    0.40    2.70
  10   3   0   -2.20    2.90
  11  -3   0    3.00    3.80
 -11   3   0    2.60    3.20
  12  -3   0   -1.40    3.80
 -12   3   0    0.80    3.20
   0  -4   0  221.38    6.30
   0  -4   0  223.48    5.70
   0   4   0  225.78    4.80
   0   4   0  219.68    6.00
  -1  -4   0 5570.94   87.79
  -1  -4   0 5569.04   87.59
   1  -4   0 5607.44   85.59
   1  -4   0 5573.04   88.39
   1   4   0 5479.35   87.39
  -1   4   0 5654.63   86.79
  -1   4   0 5595.14   87.19
   2  -4   0  302.17    8.60
  -2  -4   0  297.57    7.90
  -2  -4   0  289.97    8.50
   2  -4   0  304.07    5.70
  -2   4   0  306.57    7.70
   2   4   0  302.77    7.90
  -2   4   0  286.07    7.80
   2   4   0  299.07    5.60
   3  -4   0 1021.80   21.50
  -3  -4   0 1008.70   17.60
  -3  -4   0 1003.80   21.10
  -3  -4   0 1047.40   20.20
   3  -4   0 1003.10   17.00
  -3   4   0 1014.60   20.40
  -3   4   0 1007.30   19.40
   3   4   0  982.80   19.70
   4  -4   0   25.50    2.10
  -4  -4   0   22.80    3.00
  -4  -4   0   29.30    3.60
   4  -4   0   32.40    4.00
  -4  -4   0   28.60    2.20
  -4   4   0   22.90    2.70
   4   4   0   27.30    3.10
  -4   4   0   22.80    3.10
  -5  -4   0  380.76   12.30
  -5  -4   0  393.26   10.10
  -5  -4   0  376.56   11.40
   5  -4   0  382.76   12.50
   5  -4   0  390.06    9.30
  -5   4   0  377.26   11.80
  -5   4   0  391.66   10.60
   5   4   0  408.06   11.30
  -6  -4   0  118.29    5.60
   6  -4   0  132.09    5.50
  -6  -4   0  131.59    7.30
   6  -4   0  131.69    7.60
  -6  -4   0  127.99    6.80
   6   4   0  128.39    6.40
  -6   4   0  142.89    7.40
  -6   4   0  137.59    6.10
   7  -4   0  175.08    9.30
  -7  -4   0  177.88    7.60
  -7  -4   0  188.78    8.90
  -7  -4   0  193.68    9.40
   7   4   0  180.98    8.10
  -7   4   0  164.38    7.30
  -7   4   0  182.98    9.00
  -8  -4   0    6.90    2.70
   8  -4   0    6.20    3.00
  -8  -4   0    6.80    2.30
  -8  -4   0    2.80    2.30
   8   4   0    6.20    2.60
  -8   4   0    2.80    2.40
  -8   4   0    7.50    2.30
  -9  -4   0   19.70    4.20
   9  -4   0   34.30    5.80
  -9  -4   0   36.90    5.90
   9   4   0   24.10    4.30
  -9   4   0   25.70    5.00
  10  -4   0    7.00    3.40
 -10  -4   0    5.20    3.20
 -10  -4   0    9.70    3.70
 -10   4   0    9.20    3.70
  11  -4   0   -2.20    3.00
 -11   4   0    0.60    2.80
  12  -4   0    2.40    4.00
 -12   4   0    0.00    3.30
   0  -5   0   -1.70    1.10
   0  -5   0   -3.20    0.70
   0   5   0   -2.70    0.60
   0   5   0   -4.00    0.90
  -1  -5   0  168.08    5.70
   1  -5   0  180.18    6.40
   1  -5   0  173.48    4.50
  -1  -5   0  164.88    5.70
  -1   5   0  180.38    5.10
  -1   5   0  166.68    5.50
   1   5   0  155.38    5.50
   1   5   0  156.28    3.30
   2  -5   0   64.29    2.20
   2  -5   0   62.49    4.00
  -2  -5   0   65.39    3.90
  -2   5   0   64.09    3.40
   2   5   0   60.19    3.50
   2   5   0   59.49    1.70
  -2   5   0   61.79    3.40
   3  -5   0    1.10    1.30
  -3  -5   0   -0.70    1.10
  -3  -5   0    1.80    1.40
   3  -5   0    0.20    0.50
   3   5   0    2.40    0.80
  -3   5   0    2.10    1.20
  -3   5   0    1.00    1.00
   3   5   0    5.00    1.70
  -4  -5   0  860.41   20.20
   4  -5   0  874.41   20.70
   4  -5   0  876.41   15.40
  -4  -5   0  830.12   18.80
   4   5   0  858.21   18.70
  -4   5   0  889.11   18.30
   4   5   0  867.71   16.10
  -4   5   0  866.31   19.60
  -5  -5   0   15.10    2.90
   5  -5   0   18.90    3.50
   5  -5   0   19.30    2.00
  -5  -5   0   16.50    2.20
  -5  -5   0   16.50    2.90
   5   5   0   13.60    2.60
  -5   5   0   17.10    2.60
  -5   5   0   15.60    2.90
  -6  -5   0  169.08    6.50
  -6  -5   0  181.38    8.30
   6  -5   0  174.48    8.90
  -6  -5   0  161.48    8.40
  -6   5   0  169.58    7.10
   6   5   0  176.98    7.80
  -6   5   0  184.08    8.60
  -7  -5   0   25.80    4.20
   7  -5   0   32.20    5.10
  -7  -5   0   33.60    3.80
  -7  -5   0   35.10    5.20
  -7   5   0   39.10    4.20
  -7   5   0   29.40    4.50
   7   5   0   27.80    4.00
   8  -5   0  283.47   13.00
  -8  -5   0  253.97   12.00
  -8  -5   0  290.47   12.20
  -8   5   0  265.47   12.10
  -8   5   0  281.67   10.50
   8   5   0  258.17   10.80
  -9  -5   0   27.80    5.30
   9  -5   0   31.00    5.80
  -9  -5   0   24.90    4.60
  -9   5   0   29.70    5.30
   9   5   0   29.80    5.00
 -10  -5   0    4.00    2.80
  10  -5   0    2.30    3.30
 -10  -5   0   10.20    4.00
 -10   5   0    1.90    2.90
  11  -5   0    2.80    3.60
  11   5   0   -1.60    3.20
 -11   5   0    2.50    3.60
  12  -5   0   21.20    6.50
 -12   5   0   37.20    7.00
   0  -6   0   22.00    2.40
   0  -6   0   22.80    2.90
   0   6   0   22.40    1.60
   0   6   0   24.20    2.80
   1  -6   0  874.51   19.00
  -1  -6   0  924.61   18.80
   1  -6   0  902.11   16.40
  -1  -6   0  895.81   18.40
  -1   6   0  900.41   17.00
   1   6   0  909.01   14.80
  -1   6   0  886.71   18.10
   1   6   0  878.01   18.20
  -2  -6   0  312.07    9.10
   2  -6   0  334.37   10.20
  -2  -6   0  306.77    9.60
   2  -6   0  324.07    6.80
   2   6   0  317.87    9.20
  -2   6   0  327.27    9.00
  -2   6   0  332.97    8.90
  -3  -6   0   69.99    4.20
  -3  -6   0   60.39    4.40
   3  -6   0   58.89    4.50
   3  -6   0   62.19    2.10
  -3   6   0   61.09    3.70
  -3   6   0   55.79    3.80
   3   6   0   62.29    4.00
   3   6   0   62.29    2.10
  -4  -6   0  160.38    6.80
   4  -6   0  159.68    4.00
  -4  -6   0  171.68    7.70
   4  -6   0  147.49    7.40
   4   6   0  147.69    4.40
  -4   6   0  147.59    6.20
   4   6   0  155.38    6.70
  -4   6   0  156.18    7.00
  -5  -6   0  313.37   11.50
   5  -6   0  305.17   11.70
  -5  -6   0  308.37   10.50
  -5   6   0  311.17    9.80
   5   6   0  305.57    7.90
  -5   6   0  307.87   10.90
   5   6   0  308.27   10.30
  -6  -6   0    3.80    1.80
   6  -6   0    3.50    2.50
  -6  -6   0    4.40    2.30
   6   6   0    4.90    1.50
   6   6   0    8.00    2.40
  -6   6   0    5.80    1.90
  -6   6   0    3.50    2.00
   7  -6   0  254.87   12.00
  -7  -6   0  256.77   11.60
  -7  -6   0  262.67   11.00
   7   6   0  252.67   10.30
  -7   6   0  246.38    9.60
  -7   6   0  242.78   11.10
  -8  -6   0   35.20    5.70
   8  -6   0   54.59    7.20
  -8  -6   0   33.80    5.10
   8   6   0   45.40    5.40
  -8   6   0   35.10    4.60
  -8   6   0   56.09    6.90
  -9  -6   0   84.59    9.00
  -9  -6   0   79.09    8.10
   9  -6   0   72.79    8.50
  -9   6   0   73.29    8.10
   9   6   0   65.39    6.80
 -10  -6   0    2.20    3.40
 -10  -6   0    7.90    3.70
  10  -6   0   -5.10    2.40
 -10   6   0   -1.80    2.50
 -11  -6   0   10.50    4.00
  11  -6   0    6.40    4.10
  11   6   0   13.10    4.40
 -11   6   0    6.10    3.90
  12  -6   0   24.80    6.50
 -12   6   0   31.60    6.60
   0  -7   0   -1.10    0.90
   0  -7   0   -0.30    1.20
   0   7   0   -0.60    0.60
   0   7   0   -1.40    1.00
   1  -7   0   95.39    3.80
   1  -7   0   99.39    5.40
  -1  -7   0   89.49    4.80
  -1  -7   0   89.09    4.60
   1   7   0   99.19    4.90
  -1   7   0   97.59    4.10
   1   7   0   98.79    2.80
  -1   7   0   94.79    4.70
   2  -7   0   60.59    4.50
  -2  -7   0   46.40    3.50
  -2  -7   0   40.10    4.10
   2  -7   0   50.39    2.40
  -2   7   0   58.99    3.80
  -2   7   0   56.19    3.50
   2   7   0   51.19    3.80
  -3  -7   0  417.76   12.60
   3  -7   0  403.96   12.80
   3  -7   0  413.46    7.90
  -3  -7   0  417.96   11.80
   3   7   0  409.66    7.30
  -3   7   0  397.36   11.10
  -3   7   0  411.66   11.60
   3   7   0  410.66   11.70
  -4  -7   0   47.70    4.60
   4  -7   0   43.00    1.70
   4  -7   0   47.40    5.20
  -4  -7   0   42.90    4.80
   4   7   0   44.10    2.10
  -4   7   0   43.90    4.50
   4   7   0   43.60    4.50
  -4   7   0   51.19    3.80
  -5  -7   0    7.90    2.40
   5  -7   0    3.80    2.20
  -5  -7   0    5.40    2.20
  -5   7   0    5.00    1.70
   5   7   0    5.90    1.30
   5   7   0    6.30    2.40
  -5   7   0    8.90    2.50
  -6  -7   0    7.50    2.70
  -6  -7   0    6.80    2.30
   6  -7   0    4.30    2.50
  -6   7   0    0.90    1.80
   6   7   0    5.80    2.20
  -6   7   0    2.80    1.50
  -7  -7   0   -1.30    1.50
  -7  -7   0   -0.20    1.90
   7  -7   0    2.30    2.60
  -7   7   0    1.10    1.40
   7   7   0   -1.80    1.90
  -7   7   0   -0.90    1.60
   8  -7   0  102.89    9.70
  -8  -7   0  102.69    7.40
  -8  -7   0  104.89    8.10
  -8   7   0   98.89    7.70
  -8   7   0   87.49    6.10
   8   7   0  106.49    7.40
  -9  -7   0   25.10    4.90
  -9  -7   0   21.20    4.80
   9  -7   0   22.30    5.40
   9   7   0   26.50    4.90
  -9   7   0   20.90    4.90
 -10  -7   0   15.90    4.80
  10  -7   0   17.50    5.00
 -10   7   0    7.80    3.60
  11  -7   0    0.30    3.30
 -11  -7   0   -1.00    2.70
 -11   7   0    0.30    3.00
  12  -7   0   52.19    8.70
  12   7   0   49.40    8.40
   0  -8   0  570.34   14.90
   0  -8   0  582.94   13.50
   0   8   0  577.44   14.40
   0   8   0  577.04   11.70
  -1  -8   0   84.89    4.70
   1  -8   0   78.79    3.80
   1  -8   0   80.19    5.30
  -1  -8   0   91.09    5.20
  -1   8   0   91.19    4.90
   1   8   0   86.59    2.80
   1   8   0   83.09    4.80
  -1   8   0   82.09    3.90
   2  -8   0   47.50    2.50
  -2  -8   0   38.60    4.10
   2  -8   0   41.50    4.70
  -2  -8   0   49.60    4.70
  -2   8   0   43.90    3.20
   2   8   0   39.90    4.10
  -2   8   0   44.60    4.20
   3  -8   0    1.60    0.70
   3  -8   0    1.10    1.80
  -3  -8   0   -1.20    1.10
  -3  -8   0    1.40    1.40
  -3   8   0    1.80    1.30
  -3   8   0    0.80    1.40
   3   8   0    1.50    1.60
  -4  -8   0  125.79    6.50
  -4  -8   0  116.99    6.90
   4  -8   0  121.69    7.30
   4   8   0  131.79    6.60
  -4   8   0  112.59    6.20
  -4   8   0  122.39    6.10
  -5  -8   0    4.70    2.00
   5  -8   0    1.30    2.20
  -5  -8   0   -0.70    1.60
  -5   8   0    0.70    1.50
  -5   8   0   -0.10    1.10
   5   8   0    2.10    1.60
  -6  -8   0    0.70    2.20
  -6  -8   0    6.10    2.30
   6  -8   0    2.30    2.30
  -6   8   0   -0.20    1.60
  -6   8   0    4.10    1.90
   6   8   0    1.90    1.90
  -7  -8   0    4.00    2.30
  -7  -8   0    0.00    2.00
   7  -8   0    1.50    2.60
  -7   8   0    1.70    1.90
  -7   8   0    0.50    1.50
   7   8   0    3.80    2.40
  -8  -8   0    0.00    2.50
   8  -8   0   -0.90    2.10
  -8  -8   0   -2.90    2.10
  -8   8   0    1.70    2.10
  -8   8   0    2.50    2.50
   8   8   0    1.20    2.60
  -9  -8   0    3.00    2.90
  -9  -8   0    3.90    3.20
   9  -8   0    6.40    3.90
   9   8   0    3.60    2.80
  -9   8   0    6.00    3.20
 -10  -8   0    2.30    3.30
  10  -8   0   -3.30    2.70
 -10   8   0   -4.90    2.30
 -11  -8   0   21.80    5.80
  11  -8   0   14.20    5.10
 -11   8   0   11.20    4.30
  12  -8   0    2.40    4.30
  12   8   0    6.30    4.60
   0  -9   0    0.50    1.20
   0  -9   0    0.40    1.30
   0   9   0    0.50    0.90
   0   9   0    1.30    1.50
   1  -9   0   93.59    4.40
  -1  -9   0   99.99    5.80
  -1  -9   0   92.79    5.20
   1  -9   0   94.79    5.90
   1   9   0   98.29    3.20
   1   9   0  105.89    5.70
  -1   9   0   91.09    4.30
  -1   9   0   93.99    5.40
  -2  -9   0   90.39    5.60
   2  -9   0  106.29    6.40
   2  -9   0   98.29    4.00
  -2  -9   0   85.39    5.40
  -2   9   0   98.89    5.00
   2   9   0  100.69    5.70
  -2   9   0   91.99    5.30
   3  -9   0  308.17    7.10
  -3  -9   0  315.87   11.40
   3  -9   0  305.07   11.80
  -3  -9   0  324.67   10.90
  -3   9   0  323.57   10.50
   3   9   0  323.67   10.90
  -3   9   0  318.07   10.50
  -4  -9   0   21.10    3.70
   4  -9   0   38.60    5.20
  -4  -9   0   23.10    3.50
  -4   9   0   32.20    4.10
  -4   9   0   31.40    4.10
   4   9   0   30.70    4.10
  -5  -9   0  201.38    9.80
  -5  -9   0  176.58    8.50
   5  -9   0  185.78    9.90
  -5   9   0  185.58    8.20
   5   9   0  191.38    8.80
  -5   9   0  187.78    8.80
   6  -9   0   17.60    4.20
  -6  -9   0   14.10    3.60
  -6  -9   0   14.70    3.50
  -6   9   0   16.70    3.70
  -6   9   0   12.00    2.80
   6   9   0   18.50    3.80
  -7  -9   0   58.79    7.20
  -7  -9   0   64.19    6.80
   7  -9   0   57.69    7.30
  -7   9   0   60.99    6.90
  -7   9   0   72.99    6.50
   7   9   0   70.09    6.90
  -8  -9   0   45.80    6.30
   8  -9   0   48.30    7.30
  -8  -9   0   56.89    7.50
  -8   9   0   44.30    5.40
   8   9   0   33.30    5.20
  -8   9   0   41.80    6.30
  -9  -9   0   -1.90    1.90
   9  -9   0    1.30    3.10
  -9  -9   0    2.70    3.30
   9   9   0    3.00    2.90
  -9   9   0    4.70    3.50
  10  -9   0    7.20    4.30
 -10  -9   0   10.40    4.30
 -10   9   0    5.30    3.60
  11  -9   0    4.40    4.40
 -11  -9   0    0.30    4.00
 -11   9   0    2.10    3.50
   0 -10   0 1675.83   31.60
   0 -10   0 1650.03   33.90
   0  10   0 1633.84   32.90
   0  10   0 1670.23   29.00
  -1 -10   0  126.99    6.40
  -1 -10   0  142.69    7.40
   1 -10   0  136.79    7.40
   1 -10   0  131.99    5.60
  -1  10   0  142.89    6.90
   1  10   0  134.49    4.10
  -1  10   0  139.49    5.60
   1  10   0  139.09    6.90
   2 -10   0    0.20    1.50
   2 -10   0   -0.20    1.00
  -2 -10   0    1.90    1.70
  -2 -10   0   -1.40    1.40
   2  10   0    4.50    2.00
  -2  10   0    2.20    1.30
  -2  10   0    0.50    1.50
  -3 -10   0   -1.20    1.30
  -3 -10   0    3.20    1.90
   3 -10   0    0.70    1.80
   3  10   0    1.40    1.70
  -3  10   0    2.50    1.70
  -3  10   0    3.10    1.80
  -4 -10   0  128.59    7.10
  -4 -10   0  135.29    7.80
   4 -10   0  122.69    7.90
   4  10   0  125.89    7.30
  -4  10   0  136.79    7.00
  -4  10   0  120.59    6.70
  -5 -10   0   60.69    6.10
   5 -10   0   64.99    7.40
  -5 -10   0   68.09    7.10
   5  10   0   65.69    6.40
  -5  10   0   75.69    5.90
  -5  10   0   67.49    5.20
   6 -10   0  105.29    8.10
  -6 -10   0  102.59    7.90
  -6 -10   0  114.79    7.20
  -6  10   0  114.49    7.60
   6  10   0  111.59    7.30
  -6  10   0  108.29    6.70
  -7 -10   0    4.80    3.00
  -7 -10   0   -0.70    1.90
   7 -10   0   -0.10    2.70
  -7  10   0    4.50    2.30
   7  10   0    1.50    2.50
  -7  10   0    2.40    2.20
  -8 -10   0    1.90    2.70
  -8 -10   0   -1.00    1.50
   8 -10   0    1.70    3.10
  -8  10   0    2.60    2.20
   8  10   0    6.10    3.20
  -8  10   0    2.60    2.90
   9 -10   0   22.40    5.70
  -9 -10   0   17.80    4.90
  -9  10   0   23.00    5.40
   9  10   0   14.70    4.30
  10 -10   0    5.60    4.40
 -10 -10   0   -1.50    3.20
 -10  10   0   -0.40    2.70
  10  10   0   -0.10    3.20
 -11 -10   0   -2.40    3.60
  11 -10   0    0.80    3.70
 -11  10   0   -2.90    3.20
   0 -11   0    4.50    2.10
   0 -11   0    4.70    1.70
   0  11   0    5.40    2.20
   1 -11   0  145.59    6.10
   1 -11   0  141.79    7.90
  -1 -11   0  129.99    7.40
  -1 -11   0  137.19    6.90
   1  11   0  149.29    7.60
  -1  11   0  135.09    7.20
  -1  11   0  148.99    5.90
  -2 -11   0   92.79    6.00
   2 -11   0   90.89    4.30
   2 -11   0   97.59    6.80
  -2 -11   0   86.19    6.00
  -2  11   0   90.59    5.80
   2  11   0   86.99    5.90
  -2  11   0   83.99    5.00
  -3 -11   0    3.00    2.00
   3 -11   0    5.50    2.60
  -3 -11   0    2.80    2.10
  -3  11   0    4.50    2.00
  -3  11   0    3.20    1.90
   3  11   0    0.40    1.90
   4 -11   0   19.10    4.20
  -4 -11   0   23.80    4.10
  -4 -11   0   23.60    4.20
   4  11   0   19.90    3.90
  -4  11   0   20.00    3.60
  -4  11   0   20.50    3.50
  -5 -11   0  301.07   12.20
   5 -11   0  313.97   13.90
  -5 -11   0  301.87   13.20
   5  11   0  310.27   12.30
  -5  11   0  315.07   11.80
  -5  11   0  328.17   12.50
   6 -11   0    3.90    3.00
  -6 -11   0   -1.90    1.90
  -6 -11   0    1.10    2.10
  -6  11   0   -0.70    1.50
  -6  11   0   -0.60    1.60
   6  11   0   -3.30    1.70
   7 -11   0   59.99    8.10
  -7 -11   0   58.49    7.70
  -7 -11   0   61.99    7.00
   7  11   0   59.69    7.20
  -7  11   0   54.69    6.20
  -7  11   0   54.39    6.70
  -8 -11   0    4.60    3.20
   8 -11   0    5.80    3.50
  -8 -11   0   -0.70    2.50
   8  11   0    3.90    3.50
  -8  11   0    9.00    3.50
  -8  11   0    4.20    2.60
   9 -11   0    1.30    3.70
  -9 -11   0   -0.30    2.70
   9  11   0    1.40    3.30
  -9  11   0    0.20    3.10
  10 -11   0   -2.90    3.80
 -10 -11   0    2.10    3.60
  10  11   0    2.10    3.80
 -10  11   0    3.20    3.70
 -11 -11   0   36.30    7.60
  11 -11   0   30.40    7.40
   0 -12   0  139.99    6.80
   0 -12   0  152.08    8.50
   0  12   0  139.79    5.30
   0  12   0  144.09    7.80
   1 -12   0   61.99    6.50
  -1 -12   0   80.59    5.60
   1 -12   0   68.19    4.50
  -1 -12   0   66.39    6.60
   1  12   0   66.49    6.30
  -1  12   0   65.89    4.20
  -1  12   0   63.99    6.10
   2 -12   0    1.60    2.20
  -2 -12   0    2.30    2.00
  -2 -12   0    2.90    1.90
  -2  12   0    0.30    1.60
   2  12   0    3.70    2.30
  -2  12   0    4.60    1.70
  -3 -12   0   36.30    4.90
  -3 -12   0   45.20    5.70
   3 -12   0   34.20    5.40
  -3  12   0   34.90    4.80
   3  12   0   28.80    4.50
  -3  12   0   29.50    4.00
   4 -12   0  157.38    9.60
  -4 -12   0  142.69    8.80
  -4 -12   0  131.59    8.00
   4  12   0  164.68    8.80
  -4  12   0  168.48    8.50
  -4  12   0  155.58    8.00
  -5 -12   0   26.80    4.50
   5 -12   0   32.20    5.70
  -5 -12   0   21.80    4.70
  -5  12   0   28.70    4.60
   5  12   0   29.10    4.90
  -5  12   0   29.80    4.60
   6 -12   0   46.10    7.10
  -6 -12   0   44.10    6.60
  -6 -12   0   54.89    6.40
  -6  12   0   51.19    6.40
   6  12   0   40.90    5.80
  -6  12   0   45.90    5.60
  -7 -12   0    3.40    2.90
   7 -12   0   -3.10    3.10
  -7 -12   0    5.30    3.00
  -7  12   0   -1.80    2.00
   7  12   0    3.40    2.60
  -7  12   0   -1.40    1.80
  -8 -12   0    6.30    3.20
  -8 -12   0    8.70    4.10
   8 -12   0   12.40    4.70
  -8  12   0    5.20    3.30
   8  12   0   12.00    3.80
  -8  12   0   24.20    6.40
   9 -12   0    6.00    4.00
  -9 -12   0    6.20    3.70
   9  12   0    9.70    3.70
  -9  12   0    2.00    3.20
  10 -12   0    3.60    4.00
 -10 -12   0    3.00    3.80
 -10  12   0   10.10    4.40
  10  12   0    4.80    3.70
   0 -13   0   -0.40    1.40
   0 -13   0   -0.80    1.60
   0  13   0   -1.70    1.60
   1 -13   0   68.79    4.80
  -1 -13   0   74.49    6.70
  -1 -13   0   64.99    6.90
   1 -13   0   60.09    6.70
  -1  13   0   80.99    7.30
   1  13   0   60.09    6.30
  -1  13   0   61.49    4.10
  -2 -13   0    6.70    2.50
  -2 -13   0    4.70    2.40
   2 -13   0    6.30    2.90
   2  13   0    5.30    2.50
  -2  13   0    6.60    2.50
  -2  13   0    8.50    2.30
   3 -13   0  128.19    8.80
  -3 -13   0  147.89    8.50
  -3 -13   0  119.69    7.70
   3  13   0  116.19    7.70
  -3  13   0  129.79    7.60
  -3  13   0  126.99    6.90
  -4 -13   0    6.70    3.10
   4 -13   0    9.50    3.60
  -4 -13   0   10.70    3.20
  -4  13   0    7.30    2.70
  -4  13   0   10.50    3.10
   4  13   0    7.70    3.20
  -5 -13   0  157.88   10.00
   5 -13   0  170.48   10.80
  -5 -13   0  182.78    9.80
  -5  13   0  175.18    9.40
  -5  13   0  173.68    9.10
   5  13   0  159.98    9.40
   6 -13   0   -1.80    2.70
  -6 -13   0    0.30    2.40
  -6 -13   0   -0.80    2.10
  -6  13   0   -0.10    1.70
  -6  13   0    0.10    1.90
   6  13   0    1.90    2.50
  -7 -13   0   57.59    7.20
  -7 -13   0   50.99    7.50
   7 -13   0   46.40    7.50
  -7  13   0   67.79    7.80
   7  13   0   62.49    7.50
  -7  13   0   50.29    6.10
   8 -13   0   23.10    6.40
  -8 -13   0   40.90    7.10
  -8  13   0   25.70    5.70
   8  13   0   31.10    5.90
   9 -13   0   -2.90    3.70
  -9 -13   0   -2.40    2.40
  -9  13   0   -0.50    3.10
   9  13   0    0.50    2.80
  10 -13   0   -1.00    3.80
 -10 -13   0    0.10    3.40
 -10  13   0   -0.50    3.10
  10  13   0   -0.20    2.80
   0 -14   0  218.38    9.30
   0 -14   0  232.88   11.30
   0  14   0  213.28   10.40
  -1 -14   0  105.49    7.00
   1 -14   0  115.89    8.10
  -1 -14   0  110.09    7.80
  -1  14   0  100.39    7.20
   1  14   0  106.09    7.40
  -2 -14   0    1.70    2.60
   2 -14   0    0.20    2.40
  -2 -14   0    3.40    2.40
  -2  14   0    2.50    1.70
  -2  14   0    5.10    2.70
   2  14   0    5.90    2.90
  -3 -14   0   20.90    4.30
  -3 -14   0   26.40    4.70
   3 -14   0   20.10    4.70
  -3  14   0   24.20    3.90
   3  14   0   25.20    4.60
  -3  14   0   27.40    4.80
  -4 -14   0   -1.10    1.80
  -4 -14   0    2.50    2.50
   4 -14   0    4.60    2.70
   4  14   0    5.70    3.00
  -4  14   0    4.20    2.40
  -4  14   0    7.70    2.80
  -5 -14   0   -2.90    1.50
  -5 -14   0    3.20    3.00
   5 -14   0    8.00    3.80
  -5  14   0    4.90    2.50
  -5  14   0    5.10    2.50
   5  14   0    6.80    3.40
  -6 -14   0  189.38   11.70
   6 -14   0  167.28   11.60
  -6 -14   0  166.68   10.20
  -6  14   0  205.78   10.90
   6  14   0  181.58   10.80
  -6  14   0  175.18    9.80
  -7 -14   0    0.80    3.00
   7 -14   0    8.70    4.20
  -7 -14   0    0.20    2.20
  -7  14   0   -2.10    2.10
   7  14   0   -1.40    2.40
  -7  14   0    9.10    3.40
  -8 -14   0    7.70    4.40
   8 -14   0    6.20    4.20
   8  14   0    7.70    4.10
  -8  14   0   12.30    4.70
  -9 -14   0    0.40    3.10
   9 -14   0    0.20    4.50
  -9  14   0    0.20    2.60
   9  14   0   -5.20    3.00
  10  14   0    6.80    4.20
   0 -15   0   -0.50    2.30
   0 -15   0    1.80    2.00
   0  15   0    1.50    2.20
   1 -15   0  221.88   11.60
  -1 -15   0  200.98    9.80
  -1 -15   0  196.78   10.80
   1  15   0  203.58   10.60
  -1  15   0  202.78   10.50
  -2 -15   0   87.89    6.80
   2 -15   0   88.89    8.90
  -2 -15   0  107.79    7.80
   2  15   0   97.69    8.90
  -2  15   0   87.19    8.10
   3 -15   0   86.49    9.10
  -3 -15   0   94.79    7.40
  -3 -15   0   97.79    9.00
  -3  15   0   97.59    6.50
   3  15   0   97.79    8.90
  -3  15   0   91.69    8.40
   4 -15   0   46.20    7.20
  -4 -15   0   48.20    6.70
  -4 -15   0   51.09    6.60
  -4  15   0   56.39    6.10
  -4  15   0   59.49    7.00
   4  15   0   53.59    7.00
   5 -15   0  109.99   11.30
  -5 -15   0   97.89    9.30
  -5 -15   0  116.09    9.10
   5  15   0  102.19    9.50
  -5  15   0  125.09    8.40
  -5  15   0  105.09    7.70
   6 -15   0    1.80    3.20
  -6 -15   0    2.30    2.80
  -6 -15   0    1.80    2.80
  -6  15   0    3.00    2.80
   6  15   0    8.30    3.80
  -6  15   0   -2.20    2.40
  -7 -15   0    0.00    3.00
  -7 -15   0    8.40    4.00
   7 -15   0    6.90    4.10
  -7  15   0    1.30    2.20
  -7  15   0    1.90    3.00
   7  15   0    2.40    3.20
  -8 -15   0   23.80    6.20
   8 -15   0   22.20    6.40
  -8  15   0   25.90    5.80
   8  15   0   29.50    6.30
   9 -15   0    4.70    4.50
  -9 -15   0    1.40    3.90
   9  15   0    5.70    4.40
  -9  15   0    7.60    4.10
  10  15   0    6.20    4.00
   0 -16   0   77.09    8.40
   0  16   0   67.59    7.60
  -1 -16   0    7.70    3.60
  -1 -16   0   18.60    4.10
   1 -16   0    8.50    3.80
   1  16   0   18.20    4.40
  -1  16   0   15.90    3.90
  -2 -16   0   63.19    7.30
   2 -16   0   56.49    7.70
  -2 -16   0   61.29    7.40
   2  16   0   52.69    6.80
  -2  16   0   65.29    7.40
  -3 -16   0  253.37   12.50
   3 -16   0  250.67   13.50
  -3 -16   0  250.17   12.50
  -3  16   0  269.87   12.50
   3  16   0  263.97   13.00
   4 -16   0   15.40    4.80
  -4 -16   0   10.30    3.70
  -4 -16   0   12.90    4.20
  -4  16   0   11.50    3.70
   4  16   0    9.70    3.80
  -4  16   0    9.00    3.20
  -5 -16   0   28.80    5.40
   5 -16   0   31.50    6.40
  -5 -16   0   25.60    5.60
  -5  16   0   23.90    4.70
  -5  16   0   35.80    5.70
   5  16   0   31.20    6.00
  -6 -16   0    4.60    2.80
   6 -16   0    9.90    4.50
  -6 -16   0    7.20    3.80
  -6  16   0   10.40    3.90
  -6  16   0   10.70    4.10
   6  16   0    0.80    2.90
  -7 -16   0   26.90    6.30
   7 -16   0   33.60    7.40
   7  16   0   32.60    6.20
  -7  16   0   23.70    4.80
  -7  16   0   32.70    6.10
  -8 -16   0    7.10    4.70
   8 -16   0   14.00    5.60
  -8  16   0    6.80    3.80
   8  16   0    7.70    4.80
  -9  16   0   15.00    5.10
   9  16   0    2.30    4.00
   0 -17   0   -5.10    2.40
   0  17   0   -2.60    1.90
   1 -17   0    7.70    3.60
  -1 -17   0   14.90    4.20
  -1 -17   0    8.00    2.90
  -1  17   0   13.10    3.90
   1  17   0    5.10    3.10
  -2 -17   0   56.69    7.00
   2 -17   0   65.59    8.60
  -2 -17   0   73.19    8.50
  -2  17   0   50.29    6.80
   2  17   0   63.79    7.80
  -3 -17   0    7.90    3.60
  -3 -17   0    8.40    3.80
   3 -17   0    4.70    3.50
  -3  17   0   13.70    4.30
   3  17   0   15.20    4.50
  -4 -17   0   14.80    4.60
  -4 -17   0   11.50    4.40
   4 -17   0   15.90    4.80
  -4  17   0    9.10    3.60
   4  17   0    8.80    3.90
  -5 -17   0    2.30    3.00
   5 -17   0    0.20    3.50
  -5 -17   0    5.40    3.20
  -5  17   0    5.50    3.10
  -5  17   0   -2.60    2.30
   5  17   0   -0.50    3.00
  -6 -17   0   74.39    9.90
   6 -17   0   65.99    9.90
  -6 -17   0   48.40    7.40
  -6  17   0   73.79    8.50
  -6  17   0   67.89    8.00
   6  17   0   68.49    8.50
   7 -17   0   31.30    7.30
  -7 -17   0   22.40    5.70
  -7  17   0   27.80    5.30
   7  17   0   35.30    7.10
  -7  17   0   34.90    6.50
   8 -17   0   26.50    7.70
  -8 -17   0   33.20    7.60
   8  17   0   23.20    5.90
  -8  17   0   21.30    5.30
   0 -18   0   16.50    5.10
   0  18   0    7.10    3.60
   1 -18   0   20.20    5.20
  -1 -18   0   12.40    4.30
   1  18   0   20.90    4.90
  -1  18   0   11.00    4.00
  -2 -18   0   25.40    5.50
  -2 -18   0   22.20    5.10
   2 -18   0   18.30    5.10
  -2  18   0   27.40    5.30
   2  18   0   26.90    5.70
  -3 -18   0   20.60    5.10
  -3 -18   0   31.10    6.10
   3 -18   0   26.70    6.00
  -3  18   0   23.70    5.00
   3  18   0   29.90    5.90
  -4 -18   0    1.60    3.10
  -4 -18   0   -1.00    2.50
   4 -18   0   -0.20    3.10
  -4  18   0    2.10    3.10
   4  18   0    0.00    2.90
  -5 -18   0    2.90    3.10
  -5 -18   0    3.70    3.50
   5 -18   0   11.70    4.90
   5  18   0    8.80    3.90
  -5  18   0    6.30    3.30
   6 -18   0    7.40    5.70
  -6 -18   0    0.10    4.10
  -6  18   0    5.80    3.60
   6  18   0   12.10    4.50
   7 -18   0   43.10    8.80
  -7 -18   0   56.99    9.10
  -7  18   0   56.69    8.00
   7  18   0   56.49    8.20
   8  18   0    6.20    4.60
  -8  18   0   -0.10    3.90
   0 -19   0   -0.80    2.90
   0  19   0    2.00    3.00
   1 -19   0    4.10    3.30
  -1 -19   0    2.60    3.30
  -1  19   0    3.70    3.40
   1  19   0    2.00    3.00
  -2 -19   0   -3.50    2.40
   2 -19   0    3.80    3.80
  -2  19   0   -0.90    2.90
   2  19   0    2.40    3.50
  -3 -19   0    7.60    4.20
  -3 -19   0    3.60    3.30
   3 -19   0    4.20    3.80
   3  19   0    2.30    3.40
  -3  19   0    9.00    4.10
  -4 -19   0   39.00    6.60
   4 -19   0   25.20    5.90
  -4 -19   0   35.60    6.80
   4  19   0   32.50    6.40
  -4  19   0   30.20    5.80
  -5 -19   0    6.90    4.20
  -5 -19   0    8.00    4.90
   5 -19   0   10.30    5.00
   5  19   0    4.00    3.60
  -5  19   0    2.90    3.00
   6 -19   0    2.60    4.30
  -6 -19   0    4.30    4.10
  -6  19   0    5.30    3.80
   6  19   0    6.50    4.60
   7  19   0    6.70    4.30
   0 -20   0   18.50    5.80
   0  20   0   20.10    5.00
  -1 -20   0    5.60    3.60
   1 -20   0    3.70    3.70
  -1  20   0    2.50    3.50
   1  20   0    0.80    3.10
   2 -20   0   -2.50    3.00
  -2 -20   0    4.10    3.00
  -2  20   0    5.20    3.10
   2  20   0    2.50    3.10
  -3 -20   0    1.20    3.60
  -3 -20   0    5.00    3.60
   3 -20   0    3.50    4.20
  -3  20   0   -0.50    3.20
   3  20   0    2.90    4.00
   4 -20   0   15.50    5.70
  -4 -20   0   10.20    4.70
  -4 -20   0   31.50    6.70
  -4  20   0   14.90    4.90
   4  20   0   21.60    5.90
  -5 -20   0    3.70    4.50
   5 -20   0   -2.60    3.00
  -5 -20   0    3.20    4.40
  -5  20   0   -1.80    3.10
   5  20   0   -2.20    3.00
  -6 -20   0    9.00    5.20
  -6  20   0    7.50    4.70
   6  20   0    2.50    5.20
   0 -21   0    3.40    3.70
   0  21   0    2.20    3.30
  -1 -21   0   64.59    9.00
   1 -21   0   51.99    8.60
  -1  21   0   66.49    9.30
   1  21   0   71.79    9.10
   2 -21   0    7.60    4.10
  -2 -21   0   -3.00    2.70
  -2  21   0    1.80    3.40
   2  21   0    1.50    3.20
  -3 -21   0    9.80    4.20
   3 -21   0    5.20    4.70
  -3  21   0   12.40    4.80
   3  21   0    8.40    4.30
  -4 -21   0   -2.10    3.70
   4 -21   0    1.50    4.10
  -4 -21   0    0.40    3.40
  -4  21   0    5.70    3.80
   4  21   0    2.30    3.70
  -5 -21   0    4.70    4.50
  -5  21   0    3.10    3.50
  -6  21   0   -2.60    4.30
   0 -22   0   31.40    7.10
   0  22   0   31.30    6.70
   1 -22   0   10.00    5.00
  -1 -22   0    9.10    5.10
  -1  22   0    5.80    4.00
   1  22   0    7.70    4.60
  -2 -22   0   33.90    7.60
   2 -22   0   23.20    6.20
   2  22   0   38.00    7.30
  -2  22   0   27.40    6.20
  -3 -22   0   -1.50    4.30
   3 -22   0   11.40    6.50
  -3  22   0    9.90    4.80
  -4 -22   0    8.70    5.30
  -4  22   0   11.60    5.40
   0 -23   0    2.50    4.60
  -1 -23   0   25.80    6.30
  -2 -23   0   20.90    6.30
 -12   0   1   -0.10    3.20
  12   0  -1    1.70    4.40
 -11   0   1    1.50    2.60
  11   0  -1   -1.40    3.20
 -10   0   1    1.60    2.60
  10   0  -1    0.80    2.60
   9   0  -1    1.50    2.50
  -9   0   1    3.30    3.00
  -9   0   1    1.40    2.10
  -8   0   1   -2.60    1.40
   8   0  -1    1.00    2.00
  -8   0   1   -1.40    1.30
  -8   0   1   -0.30    1.70
   7   0  -1  139.29    7.40
  -7   0   1  138.09    7.80
  -7   0   1  145.49    6.30
  -7   0   1  137.19    7.20
  -6   0   1   -0.80    0.90
  -6   0   1    0.80    1.40
   6   0  -1   -1.00    1.20
  -6   0   1   -0.30    1.10
  -5   0   1  869.11   17.20
  -5   0   1  851.71   18.60
  -5   0   1  841.62   18.40
  -5   0   1  841.42   19.60
   5   0  -1  845.92   18.90
  -4   0   1   -0.60    0.80
  -4   0   1    0.40    0.90
  -4   0   1   -0.10    1.00
   4   0  -1    0.60    1.00
  -4   0   1   -0.10    0.70
  -3   0   1 1118.79   19.00
  -3   0   1 1079.49   20.10
  -3   0   1 1079.89   20.80
   3   0  -1 1100.29   20.50
  -3   0   1 1089.79   20.00
   2   0  -1   -0.10    1.00
  -2   0   1    1.00    0.60
  -2   0   1   -0.70    0.90
  -2   0   1    1.00    0.80
  -1   0   1  313.07    5.70
   1   0  -1  275.07    6.00
  -1   0   1  303.67    6.10
   0   0  -1   -0.20    0.20
   0   0  -1   -0.30    0.10
   0   0   1   -0.30    0.10
  -1   0  -1 1244.08   20.00
  -1   0  -1 1236.08   20.30
  -1   0  -1 1253.97   20.50
   1   0   1 1221.18   20.00
  -1   0  -1 1235.38   20.40
  -2   0  -1   -0.60    0.70
  -2   0  -1    0.60    0.90
  -2   0  -1   -0.90    0.80
  -2   0  -1   -0.20    0.80
  -3   0  -1 1936.41   34.00
  -3   0  -1 1975.80   33.70
  -3   0  -1 1997.70   34.00
  -3   0  -1 1997.90   33.70
  -4   0  -1   -0.20    0.90
  -4   0  -1   -1.70    0.80
  -4   0  -1   -1.30    1.00
  -4   0  -1   -1.40    0.80
  -5   0  -1  347.07   10.00
  -5   0  -1  354.36   10.10
  -5   0  -1  346.37   10.50
  -5   0  -1  338.07   10.50
  -6   0  -1    0.20    1.20
  -6   0  -1   -1.30    1.00
  -6   0  -1   -1.20    1.00
  -6   0  -1   -0.20    1.40
  -7   0  -1  666.63   18.20
  -7   0  -1  674.73   17.30
  -7   0  -1  680.63   18.80
  -7   0  -1  684.23   17.70
   7   0   1  698.23   19.20
  -8   0  -1    1.40    2.00
   8   0   1   -1.60    1.60
  -8   0  -1    0.90    1.70
  -8   0  -1    0.00    1.90
  -9   0  -1   23.20    4.20
  -9   0  -1   21.20    4.30
   9   0   1   17.10    4.40
 -10   0  -1   -1.20    2.00
  10   0   1    1.70    3.10
 -11   0  -1   37.20    6.40
 -12   0  -1   -3.20    3.10
  12  -1  -1   19.70    6.10
  12   1  -1   19.70    5.70
 -12   1   1   11.60    4.10
  11  -1  -1   -5.80    2.80
 -11  -1   1    0.00    2.40
 -11   1   1    0.30    2.30
  11   1  -1   -1.90    2.80
  10  -1  -1    1.00    3.00
 -10  -1   1    2.00    3.00
 -10  -1   1   -1.90    2.10
 -10   1   1   -0.90    2.60
   9  -1  -1  202.88   11.20
  -9  -1   1  192.18    9.70
  -9  -1   1  184.98   10.30
   9   1  -1  211.48   10.60
  -9   1   1  192.48   10.10
  -8  -1   1   29.00    3.80
   8  -1  -1   27.20    4.80
  -8  -1   1   24.20    4.00
  -8  -1   1   30.20    4.80
   8  -1  -1   28.60    4.60
   8   1  -1   26.50    4.70
  -8   1   1   32.50    4.70
  -8   1   1   30.50    3.90
  -8   1   1   24.10    4.50
  -7  -1   1    0.20    1.20
  -7  -1   1    0.10    1.20
  -7  -1   1    0.10    1.30
   7  -1  -1    0.50    1.70
  -7  -1   1   -0.50    1.50
  -7   1   1    1.70    1.80
  -7   1   1    2.60    1.90
   7   1  -1   -1.20    1.50
  -7   1   1   -1.60    1.00
  -6  -1   1   11.40    2.20
   6  -1  -1    8.40    2.20
  -6  -1   1   10.80    2.40
  -6  -1   1    9.90    2.40
  -6  -1   1    6.40    2.30
  -6   1   1    7.70    1.80
  -6   1   1   12.70    2.60
  -6   1   1    5.80    2.20
   5  -1  -1   14.00    2.50
  -5  -1   1   13.40    2.40
  -5  -1   1    8.50    1.80
  -5  -1   1   13.50    2.20
  -5  -1   1   17.80    2.90
  -5   1   1   18.80    2.90
  -5   1   1   14.70    2.50
  -5   1   1   16.30    2.10
  -4  -1   1  827.02   16.00
   4  -1  -1  830.02   17.00
  -4  -1   1  801.42   17.80
  -4  -1   1  812.32   17.50
  -4  -1   1  803.42   16.60
  -4   1   1  833.12   18.20
  -4   1   1  847.92   15.80
  -4   1   1  834.02   17.40
  -3  -1   1   48.10    2.60
  -3  -1   1   40.60    2.90
  -3  -1   1   47.50    3.00
   3  -1  -1   59.09    3.00
  -3  -1   1   47.20    2.40
  -3   1   1   52.49    3.30
  -3   1   1   51.99    3.00
  -3   1   1   55.99    2.40
  -2  -1   1    7.00    1.40
   2  -1  -1    9.70    1.50
  -2  -1   1   10.40    1.20
  -2  -1   1    7.60    1.40
  -2  -1   1    8.30    1.10
  -2   1   1    5.10    0.80
  -2   1   1    6.60    1.30
   2   1  -1    9.40    1.10
  -2   1   1    5.60    1.30
  -1  -1   1  330.67    6.80
  -1  -1   1  314.27    5.80
   1  -1  -1  307.57    6.40
  -1  -1   1  333.17    6.80
   1   1  -1  332.97    6.90
   1   1  -1  313.97    5.90
  -1   1   1  309.37    6.70
  -1   1   1  306.87    6.50
   0  -1   1  363.46    6.30
   0   1  -1  365.36    6.70
   0   1   1  333.67    6.30
  -1  -1  -1  343.57    7.40
  -1  -1  -1  361.36    7.20
  -1  -1  -1  351.46    6.50
   1  -1   1  365.76    7.20
  -1   1  -1  365.86    7.40
   1   1   1  345.37    6.80
  -1   1  -1  355.66    7.20
  -1   1  -1  355.86    6.30
   2  -1   1 1004.60   18.40
  -2  -1  -1 1017.30   18.50
  -2  -1  -1 1013.90   17.70
  -2  -1  -1  999.50   18.10
  -2  -1  -1  995.10   17.80
  -2   1  -1 1004.30   17.10
  -2   1  -1  998.30   18.40
  -2   1  -1 1006.20   18.00
  -3  -1  -1   67.09    3.30
  -3  -1  -1   65.89    3.60
  -3  -1  -1   68.69    3.50
  -3  -1  -1   66.79    3.40
   3  -1   1   74.39    3.80
  -3   1  -1   77.69    3.20
  -3   1  -1   74.89    3.50
  -3   1  -1   80.69    3.90
  -4  -1  -1 1422.76   27.20
  -4  -1  -1 1434.86   27.00
  -4  -1  -1 1490.45   27.60
   4  -1   1 1458.25   27.90
  -4  -1  -1 1445.06   26.90
  -4   1  -1 1459.45   26.20
  -4   1  -1 1477.35   27.90
  -4   1  -1 1462.55   26.90
  -5  -1  -1   47.00    4.20
  -5  -1  -1   46.00    4.40
   5  -1   1   39.70    4.20
  -5  -1  -1   51.59    3.70
  -5  -1  -1   35.90    3.80
  -5   1  -1   47.90    4.50
  -5   1  -1   46.60    3.30
  -5   1  -1   45.80    3.40
  -6  -1  -1   14.30    2.70
  -6  -1  -1   12.10    2.60
  -6  -1  -1   15.90    2.70
  -6  -1  -1   21.50    3.40
   6  -1   1   13.40    2.90
  -6   1  -1   11.60    2.60
  -6   1  -1   11.20    2.20
  -6   1  -1   12.50    2.50
  -7  -1  -1  119.39    6.50
  -7  -1  -1  118.79    6.90
   7  -1   1  146.59    8.20
  -7  -1  -1  138.99    7.50
  -7  -1  -1  134.79    7.10
  -7   1  -1  143.39    6.70
  -7   1  -1  141.99    6.90
  -7   1  -1  132.89    7.40
  -8  -1  -1  310.87   12.00
  -8  -1  -1  322.57   11.80
   8  -1   1  320.67   13.00
  -8  -1  -1  290.17   11.90
  -8  -1  -1  303.57   12.20
  -8   1  -1  296.47   12.20
  -8   1  -1  325.77   11.60
  -9  -1  -1    2.10    2.20
   9  -1   1    5.90    3.20
  -9  -1  -1    6.50    2.90
  -9  -1  -1    8.40    2.80
  -9   1  -1   10.10    3.10
  -9   1  -1   10.30    3.40
   9   1   1    2.60    2.50
  10  -1   1    4.60    3.40
 -10  -1  -1    4.20    2.70
  10   1   1    4.80    3.50
 -10   1  -1    2.80    2.60
 -11  -1  -1   10.20    3.80
 -11   1  -1    2.70    3.20
 -12   1  -1   35.40    6.40
 -13   2   1    4.10    4.00
  12  -2  -1   22.80    6.00
 -12   2   1   33.60    6.50
  12   2  -1   39.00   11.30
  11  -2  -1    4.10    3.30
 -11  -2   1    5.40    3.20
 -11   2   1   -1.20    3.00
 -10  -2   1    3.00    2.20
 -10  -2   1    4.80    2.90
  10  -2  -1   -2.80    2.50
  10   2  -1    2.10    2.80
 -10   2   1    2.00    2.40
  -9  -2   1   33.20    4.80
   9  -2  -1   42.00    6.20
  -9  -2   1   29.60    4.30
  -9  -2   1   29.00    5.00
   9   2  -1   32.00    5.30
  -9   2   1   32.60    5.20
  -8  -2   1  633.14   16.50
  -8  -2   1  638.54   17.40
  -8  -2   1  617.54   18.40
   8  -2  -1  609.44   17.10
   8  -2  -1  631.94   19.80
  -8  -2   1  638.94   19.30
  -8   2   1  623.14   16.10
  -8   2   1  613.44   18.40
   8   2  -1  618.44   18.90
  -7  -2   1   57.39    5.30
   7  -2  -1   45.40    4.80
  -7  -2   1   57.99    5.80
  -7  -2   1   46.10    5.10
  -7  -2   1   50.19    4.70
   7  -2  -1   47.10    5.70
  -7   2   1   50.79    3.80
  -7   2   1   47.00    5.10
   6  -2  -1    2.20    1.80
  -6  -2   1    7.70    1.90
  -6  -2   1    5.50    2.10
  -6  -2   1    6.90    2.30
  -6  -2   1    6.60    1.90
   6  -2  -1    4.90    1.80
  -6   2   1    4.90    1.60
  -6   2   1    1.60    1.50
   5  -2  -1  217.48    8.70
   5  -2  -1  210.88    7.30
  -5  -2   1  220.88    8.30
  -5  -2   1  209.58    8.10
  -5  -2   1  218.68    7.20
  -5  -2   1  202.68    6.80
  -5   2   1  219.38    8.10
  -5   2   1  214.88    6.60
  -4  -2   1  356.46    8.90
  -4  -2   1  362.26    9.00
  -4  -2   1  366.76   10.40
   4  -2  -1  380.86    9.30
   4  -2  -1  356.06   10.70
  -4  -2   1  368.66   10.40
  -4   2   1  370.76    8.70
  -4   2   1  381.66   10.30
   3  -2  -1  737.43   15.90
  -3  -2   1  733.23   13.80
  -3  -2   1  715.03   15.50
   3  -2  -1  755.52   14.20
  -3  -2   1  734.73   15.30
  -3   2   1  735.23   15.20
  -3   2   1  733.93   13.70
   3   2  -1  727.63   14.10
  -2  -2   1  520.75   11.20
  -2  -2   1  528.55   11.30
  -2  -2   1  535.85    9.60
   2  -2  -1  537.75   10.20
  -2   2   1  529.35   11.00
  -2   2   1  535.15    9.90
   2   2  -1  528.75   10.30
  -1  -2   1  339.57    7.20
   1  -2  -1  323.47    6.60
  -1  -2   1  324.57    7.20
   1  -2  -1  336.67    7.30
  -1   2   1  320.47    6.30
  -1   2   1  317.07    6.80
   1   2  -1  335.37    6.70
   0  -2  -1   10.50    1.20
   0  -2  -1    8.90    1.00
   0  -2   1    9.10    1.20
   0  -2   1    9.70    0.80
   0   2  -1   11.60    1.20
   0   2  -1   11.10    0.80
   0   2   1   10.00    1.10
   0   2   1    7.60    0.80
   1  -2   1  107.09    3.60
  -1  -2  -1   95.69    3.60
  -1  -2  -1   99.69    2.90
  -1   2  -1  104.89    3.40
  -1   2  -1  103.29    3.40
   1   2   1  101.29    2.70
   1   2   1   98.09    3.30
  -2  -2  -1   31.50    2.20
  -2  -2  -1   32.20    2.00
  -2  -2  -1   29.20    2.70
   2  -2   1   39.00    2.80
   2   2   1   32.50    1.90
  -2   2  -1   40.10    2.40
  -2   2  -1   38.60    1.50
  -2   2  -1   32.30    2.40
   3  -2   1 1869.11   33.70
  -3  -2  -1 1906.51   32.70
  -3  -2  -1 1906.21   33.10
  -3  -2  -1 1881.21   32.30
  -3  -2  -1 1900.21   33.80
  -3   2  -1 1885.71   32.70
  -3   2  -1 1912.71   33.70
  -3   2  -1 1937.81   31.10
  -4  -2  -1   77.99    4.10
  -4  -2  -1   79.49    4.30
   4  -2   1   80.59    4.70
  -4  -2  -1   83.69    4.30
  -4  -2  -1   83.39    4.60
  -4   2  -1   74.09    4.00
  -4   2  -1   84.39    4.60
  -4   2  -1   75.69    3.40
  -5  -2  -1   16.30    2.70
  -5  -2  -1   16.80    2.60
   5  -2   1   22.30    3.50
  -5  -2  -1   15.90    2.60
  -5  -2  -1   19.30    3.00
  -5   2  -1   20.30    2.40
  -5   2  -1   10.30    2.40
  -5   2  -1   13.30    2.20
  -6  -2  -1    1.10    1.30
  -6  -2  -1    2.10    1.70
  -6  -2  -1    5.10    1.90
   6  -2   1    0.80    1.70
  -6  -2  -1    1.90    1.60
  -6   2  -1    2.70    1.60
  -6   2  -1    3.00    1.70
  -6   2  -1    2.60    1.40
  -7  -2  -1    0.80    1.50
   7  -2   1    1.30    1.70
   7  -2   1    2.30    2.50
  -7  -2  -1    2.70    1.80
  -7  -2  -1    2.30    1.90
  -7  -2  -1    0.40    1.70
  -7   2  -1    1.70    2.10
  -7   2  -1   -0.10    1.30
  -8  -2  -1   30.70    4.60
  -8  -2  -1   38.20    5.10
   8  -2   1   42.60    5.80
  -8  -2  -1   42.60    5.10
  -8  -2  -1   37.40    4.80
  -8   2  -1   31.50    4.30
  -8   2  -1   31.10    4.80
  -9  -2  -1   98.59    7.50
   9  -2   1   88.99    8.60
  -9  -2  -1   86.39    6.70
  -9  -2  -1   83.09    8.00
  -9  -2  -1   87.49    6.60
  -9   2  -1   84.09    6.30
  -9   2  -1   88.99    8.50
  10  -2   1   97.79    9.90
 -10  -2  -1   80.69    8.10
  10   2   1   82.39    9.80
 -10   2  -1  103.29    9.60
  11  -2   1   22.80    5.70
 -11   2  -1   21.30    5.20
 -12   2  -1    3.10    3.70
  13  -3  -1   -0.20    4.50
 -13   3   1   10.30    5.10
  12  -3  -1    3.40    3.60
 -12   3   1    6.30    3.80
  11  -3  -1   12.60    4.50
 -11  -3   1   17.80    5.00
 -11   3   1   18.90    4.90
 -10  -3   1    0.60    2.50
  10  -3  -1    1.00    2.60
  10   3  -1   -2.10    2.60
 -10   3   1   -0.60    2.20
   9  -3  -1   -2.60    2.00
  -9  -3   1    4.00    2.10
  -9  -3   1    2.90    2.90
  -9   3   1   -1.60    2.30
   9   3  -1    8.20    3.30
   9   3  -1    3.80    2.30
   8  -3  -1    0.40    2.50
  -8  -3   1    3.60    2.30
  -8  -3   1    3.30    2.20
  -8  -3   1    5.30    2.20
  -8   3   1    3.40    1.90
  -8   3   1   -0.30    1.90
   8   3  -1    6.10    2.40
  -7  -3   1   -0.10    1.50
  -7  -3   1    0.20    1.30
  -7  -3   1    2.40    2.10
   7  -3  -1    1.30    1.70
   7  -3  -1   -1.50    1.70
  -7   3   1    3.40    1.90
   7   3  -1    1.00    1.50
  -7   3   1    3.80    1.60
   6  -3  -1   -0.30    1.50
   6  -3  -1    0.40    1.30
  -6  -3   1   -0.40    1.30
  -6  -3   1    0.50    1.20
  -6  -3   1   -0.40    1.00
  -6   3   1   -0.30    1.20
   6   3  -1   -1.10    1.10
  -6   3   1    0.80    1.00
  -5  -3   1   74.89    4.80
   5  -3  -1   76.29    5.30
  -5  -3   1   76.59    5.00
   5  -3  -1   81.49    4.20
  -5  -3   1   85.59    4.20
  -5   3   1   69.39    3.80
   5   3  -1   85.69    4.40
  -5   3   1   76.49    4.80
   4  -3  -1 1406.76   25.00
  -4  -3   1 1391.26   24.80
  -4  -3   1 1385.46   27.00
  -4  -3   1 1320.47   27.20
   4  -3  -1 1418.36   28.20
  -4   3   1 1405.36   27.00
   4   3  -1 1399.26   25.60
  -4   3   1 1448.66   25.10
   3  -3  -1  416.36    8.80
  -3  -3   1  393.76   10.50
  -3  -3   1  416.16    8.40
  -3  -3   1  402.96   10.30
   3  -3  -1  406.56   10.80
  -3   3   1  408.16    9.00
   3   3  -1  405.66    9.40
  -3   3   1  410.76   10.40
   2  -3  -1    8.60    1.80
   2  -3  -1    7.40    1.20
  -2  -3   1    3.20    1.30
  -2  -3   1    5.10    0.70
  -2  -3   1    4.80    1.40
   2   3  -1    4.90    1.20
  -2   3   1    7.60    1.30
  -2   3   1    7.60    1.60
  -1  -3   1  129.99    4.40
   1  -3  -1  132.29    4.50
  -1  -3   1  129.79    4.30
   1  -3  -1  139.49    3.90
   1   3  -1  130.59    4.10
  -1   3   1  145.59    4.10
  -1   3   1  133.99    4.00
   0  -3   1  130.79    3.40
   0  -3  -1  130.59    4.00
   0  -3  -1  134.39    4.10
   0  -3   1  127.29    4.30
   0   3   1  134.69    3.40
   0   3   1  132.59    4.00
   0   3  -1  126.59    3.20
   0   3  -1  136.49    4.10
  -1  -3  -1  363.46    7.70
   1  -3   1  377.16    8.80
  -1  -3  -1  370.06    8.70
   1   3   1  352.26    8.20
  -1   3  -1  354.26    8.10
   1   3   1  352.76    6.80
  -1   3  -1  368.46    8.00
  -2  -3  -1 1967.90   33.40
   2  -3   1 1822.12   32.70
  -2  -3  -1 1852.81   31.30
  -2   3  -1 1837.52   31.80
  -2   3  -1 1862.91   32.30
   2   3   1 1922.21   30.40
   2   3   1 1844.92   32.00
   3  -3   1   61.89    3.80
  -3  -3  -1   58.89    3.80
   3  -3   1   57.59    2.20
  -3  -3  -1   56.49    3.40
  -3  -3  -1   55.49    3.10
  -3   3  -1   62.99    3.70
   3   3   1   55.79    2.70
  -3   3  -1   54.99    3.20
   4  -3   1    3.70    1.20
  -4  -3  -1    3.00    1.50
  -4  -3  -1    5.70    1.80
  -4  -3  -1    4.80    1.50
  -4  -3  -1    4.70    1.40
   4  -3   1    3.60    1.70
  -4   3  -1    4.20    1.40
  -4   3  -1    1.40    1.40
  -5  -3  -1  393.46   10.60
  -5  -3  -1  379.66   11.90
  -5  -3  -1  364.46   11.00
  -5  -3  -1  386.16   11.00
   5  -3   1  380.46   12.00
   5  -3   1  366.06    9.40
  -5   3  -1  362.06   10.50
  -5   3  -1  386.16   11.90
   6  -3   1  211.88    9.30
   6  -3   1  211.48    7.30
  -6  -3  -1  206.78    9.00
  -6  -3  -1  207.78    8.00
  -6  -3  -1  219.88    8.80
  -6  -3  -1  205.08    8.20
  -6   3  -1  215.88    8.10
  -6   3  -1  204.88    9.00
  -7  -3  -1  140.09    7.90
  -7  -3  -1  150.98    7.80
  -7  -3  -1  144.59    7.00
   7  -3   1  136.29    8.00
  -7  -3  -1  129.89    7.00
  -7   3  -1  117.79    7.30
  -7   3  -1  124.09    6.60
  -8  -3  -1   96.59    6.50
  -8  -3  -1  103.19    6.50
   8  -3   1   96.89    8.70
  -8  -3  -1  103.39    7.10
  -8  -3  -1   98.69    7.20
  -8   3  -1   99.99    7.40
  -8   3  -1  100.89    6.30
  -9  -3  -1   -2.30    1.90
  -9  -3  -1    5.00    2.70
   9  -3   1    0.80    2.50
  -9  -3  -1    1.10    2.20
  -9  -3  -1    8.20    3.00
  -9   3  -1    2.90    2.60
  -9   3  -1    1.20    1.90
 -10  -3  -1   36.80    5.30
  10  -3   1   33.70    6.20
 -10  -3  -1   31.40    5.70
  10   3   1   35.90    6.20
 -10   3  -1   31.10    5.80
  11  -3   1    8.60    4.40
 -11   3  -1   11.80    4.30
 -12   3  -1   34.50    7.00
  13  -4  -1   -0.70    4.40
  12  -4  -1    3.80    4.30
 -12   4   1   12.40    4.90
 -11  -4   1    0.40    2.70
  11  -4  -1    5.20    3.90
  11   4  -1   -0.20    3.40
 -11   4   1   -3.40    2.40
 -10  -4   1   75.79    8.50
  10  -4  -1   90.89    9.80
  10   4  -1   73.89    8.60
 -10   4   1   88.89    9.10
   9  -4  -1   12.70    3.80
  -9  -4   1    2.60    2.90
  -9  -4   1    3.90    2.90
   9   4  -1    3.00    2.30
  -9   4   1    3.90    2.60
   8  -4  -1   90.69    8.60
  -8  -4   1   94.89    7.10
  -8  -4   1   88.09    5.70
  -8  -4   1   92.39    7.10
  -8   4   1   94.79    5.60
   8   4  -1   84.99    6.00
  -8   4   1   91.79    6.80
   7  -4  -1    4.00    2.20
  -7  -4   1    3.00    2.00
  -7  -4   1    2.70    1.50
  -7  -4   1    8.30    2.60
   7   4  -1    5.70    2.20
  -7   4   1    3.20    1.50
  -7   4   1    0.30    1.70
  -6  -4   1  505.65   15.20
  -6  -4   1  468.75   14.30
   6  -4  -1  488.65   12.20
  -6  -4   1  487.35   12.30
   6  -4  -1  486.85   15.30
   6   4  -1  487.15   13.10
  -6   4   1  444.46   12.00
  -6   4   1  494.45   14.70
  -5  -4   1   78.59    4.90
   5  -4  -1   77.69    3.90
  -5  -4   1   70.59    5.00
   5  -4  -1   80.49    5.50
  -5  -4   1   70.29    3.70
  -5   4   1   72.89    3.90
   5   4  -1   74.99    4.40
  -5   4   1   73.49    4.80
  -4  -4   1    9.00    1.40
  -4  -4   1   13.80    2.60
  -4  -4   1   16.40    2.60
   4  -4  -1   12.70    2.60
   4  -4  -1    9.20    1.50
  -4   4   1   11.20    2.20
   4   4  -1   12.10    2.00
  -4   4   1    9.50    1.70
  -3  -4   1  271.57    8.70
  -3  -4   1  292.57    6.20
   3  -4  -1  272.07    8.90
   3  -4  -1  284.37    6.70
  -3  -4   1  287.27    8.50
  -3   4   1  291.87    7.50
  -3   4   1  279.07    8.30
   3   4  -1  283.77    7.80
  -2  -4   1  753.52   15.60
  -2  -4   1  776.02   15.90
   2  -4  -1  730.13   16.10
   2  -4  -1  768.52   13.70
  -2   4   1  746.13   14.40
  -2   4   1  744.93   15.10
   2   4  -1  747.43   14.90
   1  -4  -1  363.16    8.00
  -1  -4   1  375.76    8.70
  -1  -4   1  375.36    9.00
   1  -4  -1  363.66    9.20
  -1   4   1  359.76    8.30
   1   4  -1  386.26    8.70
  -1   4   1  365.46    8.10
   0  -4   1   10.60    1.90
   0  -4   1   12.30    1.50
   0  -4  -1   14.60    2.00
   0  -4  -1   14.10    1.80
   0   4  -1   16.20    2.00
   0   4   1   13.30    1.40
   0   4  -1   13.30    1.30
   0   4   1   12.40    1.80
   1  -4   1 1176.88   18.80
  -1  -4  -1 1150.78   20.90
  -1  -4  -1 1179.68   22.00
   1  -4   1 1167.38   22.10
  -1   4  -1 1194.78   21.40
   1   4   1 1185.78   19.20
   1   4   1 1156.38   21.40
  -1   4  -1 1205.88   20.90
   2  -4   1    2.40    1.40
  -2  -4  -1    3.30    1.40
  -2  -4  -1    5.50    1.30
   2   4   1    3.40    1.30
  -2   4  -1    3.00    1.20
   2   4   1    5.20    0.90
  -2   4  -1    4.20    1.30
  -3  -4  -1   89.59    4.90
  -3  -4  -1  104.69    4.40
   3  -4   1  105.39    2.50
   3  -4   1  111.59    5.40
   3   4   1  104.49    3.60
  -3   4  -1   92.59    4.70
  -3   4  -1  102.39    4.50
   3   4   1  100.59    4.70
  -4  -4  -1 1462.55   29.20
   4  -4   1 1436.26   29.20
   4  -4   1 1458.85   24.20
  -4  -4  -1 1429.96   27.30
  -4   4  -1 1440.76   28.60
   4   4   1 1400.36   27.70
  -4   4  -1 1441.66   27.40
   4   4   1 1468.35   25.80
  -5  -4  -1   49.80    5.00
   5  -4   1   48.10    2.80
  -5  -4  -1   53.69    4.00
  -5  -4  -1   47.30    3.40
  -5  -4  -1   47.50    4.40
   5  -4   1   48.10    5.00
  -5   4  -1   47.20    4.90
  -5   4  -1   50.19    3.70
   5   4   1   47.50    3.20
   5   4   1   45.50    4.50
  -6  -4  -1  480.55   14.90
   6  -4   1  451.65   14.80
  -6  -4  -1  473.25   13.80
  -6  -4  -1  477.15   12.70
  -6  -4  -1  484.55   13.70
  -6   4  -1  450.75   14.40
  -6   4  -1  444.56   13.00
  -7  -4  -1   10.00    2.60
   7  -4   1   10.60    3.20
  -7  -4  -1    9.70    2.50
  -7  -4  -1    8.60    2.80
  -7  -4  -1    9.00    2.60
  -7   4  -1    6.70    2.70
   7   4   1    5.50    2.40
  -7   4  -1    4.80    2.20
   8  -4   1   -0.10    2.30
  -8  -4  -1    2.20    2.00
  -8  -4  -1    3.00    2.30
  -8  -4  -1    2.70    2.40
  -8  -4  -1    2.30    2.00
  -8   4  -1    2.70    1.80
  -8   4  -1    4.00    2.60
   8   4   1    3.90    2.00
   8   4   1    1.80    2.20
  -9  -4  -1   24.40    4.70
   9  -4   1   44.20    6.60
  -9  -4  -1   32.30    5.30
  -9   4  -1   36.00    5.00
   9   4   1   29.10    4.60
  -9   4  -1   31.50    5.30
 -10  -4  -1   42.70    6.50
  10  -4   1   42.60    7.10
  10   4   1   47.20    6.30
 -10   4  -1   43.60    6.70
  11  -4   1    2.40    3.60
 -11   4  -1    3.20    3.40
 -12   4  -1   10.70    4.60
  12  -5  -1   10.70    5.50
 -12   5   1    7.60    4.10
  11  -5  -1   14.80    5.10
 -11  -5   1   14.80    4.50
  11   5  -1   27.40    6.30
 -11   5   1   17.10    5.00
 -10  -5   1   11.10    3.70
  10  -5  -1    4.50    4.20
 -10   5   1    6.20    3.60
  10   5  -1   12.70    4.50
  -9  -5   1   53.79    6.50
  -9  -5   1   57.99    7.40
   9  -5  -1   54.69    7.30
   9   5  -1   48.90    5.80
  -9   5   1   64.09    7.30
  -8  -5   1   99.59    7.50
   8  -5  -1   98.49    9.10
  -8  -5   1  104.29    7.30
  -8   5   1  101.79    5.90
   8   5  -1  102.49    6.60
  -8   5   1  100.99    7.30
  -7  -5   1    5.70    1.90
  -7  -5   1    5.60    2.20
   7  -5  -1    7.60    2.80
  -7  -5   1    4.40    2.40
   7   5  -1    4.40    2.10
  -7   5   1    4.50    2.30
  -7   5   1    3.90    1.70
  -6  -5   1  155.78    6.10
   6  -5  -1  150.78    5.80
  -6  -5   1  156.78    8.30
   6  -5  -1  164.58    8.70
  -6  -5   1  158.48    7.80
   6   5  -1  163.98    7.10
  -6   5   1  167.88    8.20
  -6   5   1  162.48    6.60
  -5  -5   1  419.96   12.70
  -5  -5   1  433.26   10.10
   5  -5  -1  427.46   13.80
  -5  -5   1  425.76   13.40
   5  -5  -1  433.56   10.10
   5   5  -1  428.76   11.80
  -5   5   1  432.36   11.20
  -5   5   1  433.06   12.90
   4  -5  -1  183.88    5.20
  -4  -5   1  165.58    4.80
  -4  -5   1  159.08    6.80
  -4  -5   1  168.98    7.40
   4  -5  -1  167.58    7.60
  -4   5   1  179.38    6.10
  -4   5   1  169.08    7.00
   4   5  -1  155.68    6.30
   3  -5  -1   86.29    5.10
   3  -5  -1   85.69    3.30
  -3  -5   1   90.19    2.60
  -3  -5   1   94.09    4.80
  -3  -5   1   94.09    5.00
   3   5  -1   90.59    4.30
  -3   5   1   86.39    4.50
  -3   5   1   83.99    3.90
   2  -5  -1    4.30    1.10
  -2  -5   1    5.00    1.50
   2  -5  -1    3.30    1.60
  -2  -5   1    4.20    1.50
  -2   5   1    1.30    1.00
  -2   5   1    4.10    1.30
   2   5  -1    1.90    1.20
  -1  -5   1    9.50    1.70
   1  -5  -1   10.40    1.50
  -1  -5   1   10.40    1.80
   1  -5  -1    9.00    1.90
  -1   5   1    6.20    1.30
   1   5  -1    8.70    1.70
  -1   5   1    8.00    1.60
   0  -5  -1   17.10    2.20
   0  -5   1   17.10    2.40
   0  -5   1   17.30    1.90
   0  -5  -1   17.80    2.20
   0   5  -1   14.70    2.10
   0   5  -1   17.50    1.40
   0   5   1   20.60    1.60
   0   5   1   17.30    2.20
  -1  -5  -1  221.08    6.50
  -1  -5  -1  212.08    6.90
   1  -5   1  222.28    7.30
   1  -5   1  211.78    4.80
   1   5   1  223.68    6.80
   1   5   1  232.68    4.80
  -1   5  -1  218.48    6.70
  -1   5  -1  217.28    6.10
   2  -5   1    0.20    1.30
  -2  -5  -1    3.20    1.30
  -2  -5  -1    2.40    1.40
  -2   5  -1    5.80    1.50
   2   5   1    3.10    0.70
   2   5   1    3.60    1.40
  -2   5  -1    1.40    1.10
   3  -5   1   -0.50    1.20
  -3  -5  -1   -0.60    0.80
  -3  -5  -1   -0.70    1.00
  -3   5  -1   -0.20    1.00
  -3   5  -1   -0.40    1.00
   3   5   1    0.00    1.10
   3   5   1   -0.20    0.60
   4  -5   1   16.90    1.20
  -4  -5  -1   10.90    2.60
  -4  -5  -1   14.70    2.40
   4  -5   1   17.90    3.20
   4   5   1   19.10    2.10
   4   5   1   11.20    2.40
  -4   5  -1   13.00    2.50
  -4   5  -1   18.00    2.70
  -5  -5  -1  320.77   10.20
  -5  -5  -1  297.67   11.20
   5  -5   1  309.07    7.20
   5  -5   1  323.27   11.60
   5   5   1  321.27   10.50
   5   5   1  321.37    8.80
  -5   5  -1  314.37   11.00
  -5   5  -1  318.07   10.10
  -6  -5  -1   32.70    4.60
  -6  -5  -1   32.70    4.10
   6  -5   1   33.10    4.80
   6   5   1   27.20    3.80
   6   5   1   33.40    3.50
  -6   5  -1   38.80    4.80
  -6   5  -1   27.00    3.70
  -7  -5  -1   99.19    6.50
   7  -5   1   80.79    7.70
  -7  -5  -1   85.09    7.90
   7   5   1   82.59    5.10
  -7   5  -1   83.59    5.60
  -7   5  -1   73.09    7.10
   7   5   1   77.19    5.70
  -8  -5  -1    2.70    2.30
  -8  -5  -1    1.10    2.10
   8  -5   1    1.10    2.40
   8   5   1    0.40    2.10
  -8   5  -1   -0.50    2.10
  -8   5  -1   -2.60    1.50
  -9  -5  -1   62.49    6.90
  -9  -5  -1   62.29    7.60
   9  -5   1   67.59    8.00
  -9   5  -1   69.39    7.90
   9   5   1   72.49    7.30
  -9   5  -1   61.39    6.40
  10  -5   1    1.90    3.30
 -10  -5  -1    0.90    2.70
 -10   5  -1    2.10    2.70
  10   5   1   -1.40    2.50
  11  -5   1  125.89   12.20
 -11  -5  -1  109.69   10.90
 -11   5  -1   93.79   10.40
 -12   5  -1    2.00    4.10
  12  -6  -1   -7.20    3.90
  12   6  -1    0.00    4.00
 -12   6   1    5.10    4.30
  11  -6  -1    0.10    3.30
 -11  -6   1   -1.40    2.70
 -11   6   1   -2.20    2.90
  11   6  -1    6.10    4.00
 -10  -6   1   41.50    6.80
 -10  -6   1   52.49    7.00
  10  -6  -1   54.89    8.30
  10   6  -1   45.50    7.40
 -10   6   1   50.49    7.40
  -9  -6   1    6.50    3.20
   9  -6  -1    1.30    2.50
  -9  -6   1    5.60    3.00
  -9   6   1    2.90    2.50
   9   6  -1    9.50    3.00
  -8  -6   1   78.59    7.70
   8  -6  -1   67.29    7.60
  -8  -6   1   78.19    8.10
   8   6  -1   62.29    6.20
  -8   6   1   70.49    7.50
  -8   6   1   78.29    5.40
   7  -6  -1  295.47   13.00
  -7  -6   1  301.17   12.60
  -7  -6   1  292.47   12.00
  -7   6   1  289.57   12.00
   7   6  -1  310.97   11.10
  -7   6   1  315.47   10.40
   6  -6  -1  183.48    9.30
  -6  -6   1  157.68    8.50
  -6  -6   1  169.08    8.20
  -6  -6   1  167.48    6.00
   6   6  -1  168.68    7.60
  -6   6   1  156.98    8.10
  -6   6   1  156.68    6.70
   5  -6  -1  101.99    4.10
  -5  -6   1  103.59    6.00
   5  -6  -1  108.89    6.80
  -5  -6   1   96.19    6.20
  -5  -6   1  104.29    4.00
  -5   6   1  111.49    5.20
   5   6  -1  108.09    5.60
  -5   6   1   98.69    5.90
  -4  -6   1   56.59    4.20
   4  -6  -1   70.69    5.20
  -4  -6   1   74.09    5.10
   4  -6  -1   69.79    3.10
  -4   6   1   63.09    4.40
   4   6  -1   74.39    4.50
  -4   6   1   71.09    4.00
   3  -6  -1   51.59    2.60
  -3  -6   1   57.09    4.00
   3  -6  -1   62.49    4.50
  -3  -6   1   51.29    4.00
   3   6  -1   51.99    1.50
  -3   6   1   52.69    3.70
   3   6  -1   52.49    3.70
  -3   6   1   47.50    3.20
   2  -6  -1   19.20    2.90
   2  -6  -1   22.80    2.10
  -2  -6   1   23.70    3.00
  -2  -6   1   21.10    2.80
  -2   6   1   21.00    2.50
  -2   6   1   21.40    2.50
   2   6  -1   22.40    2.70
  -1  -6   1   -0.80    0.90
  -1  -6   1   -0.10    1.00
   1  -6  -1   -0.50    0.80
   1  -6  -1    0.80    1.20
  -1   6   1    0.90    1.20
  -1   6   1   -0.20    0.80
   1   6  -1   -0.10    0.40
   1   6  -1   -0.40    1.00
   0  -6   1  590.24   14.00
   0  -6  -1  595.34   13.60
   0  -6   1  592.44   12.30
   0  -6  -1  592.84   13.10
   0   6  -1  561.24   13.20
   0   6   1  596.24   13.20
   0   6  -1  593.14   11.30
   0   6   1  593.24   11.40
   1  -6   1  434.26   11.80
  -1  -6  -1  448.56   11.00
  -1  -6  -1  425.56   11.20
   1  -6   1  429.96    8.80
   1   6   1  430.66    8.30
  -1   6  -1  431.76    9.90
  -1   6  -1  427.66   10.80
   1   6   1  447.36   11.00
  -2  -6  -1    7.70    2.10
   2  -6   1    8.90    0.80
  -2  -6  -1    6.90    1.60
   2  -6   1    9.30    2.30
  -2   6  -1    9.10    1.80
  -2   6  -1    8.90    1.90
   2   6   1    8.70    1.10
   2   6   1    9.50    2.10
   3  -6   1   26.90    3.70
  -3  -6  -1   33.10    3.90
  -3  -6  -1   26.50    3.10
  -3   6  -1   25.30    3.10
  -3   6  -1   21.10    2.90
   3   6   1   26.30    3.20
   3   6   1   28.90    1.80
  -4  -6  -1  462.25   12.30
  -4  -6  -1  456.95   13.80
   4  -6   1  440.06   13.60
   4   6   1  430.06    9.70
  -4   6  -1  452.25   12.20
   4   6   1  450.55   12.70
  -4   6  -1  418.06   12.60
   5  -6   1    2.80    2.10
  -5  -6  -1    4.40    1.90
  -5  -6  -1    3.90    2.10
  -5   6  -1    7.90    2.10
   5   6   1    5.00    2.00
  -5   6  -1    5.80    2.10
   5   6   1    7.30    1.60
   6  -6   1   21.60    4.10
  -6  -6  -1   25.20    3.70
  -6  -6  -1   21.00    4.00
   6   6   1   21.90    3.80
  -6   6  -1   19.50    3.20
  -6   6  -1   21.80    4.00
   6   6   1   23.20    2.80
  -7  -6  -1   -1.00    1.50
   7  -6   1   -1.60    2.30
  -7  -6  -1    0.60    1.80
  -7   6  -1    1.70    1.90
   7   6   1   -0.90    1.70
  -7   6  -1   -1.70    1.90
  -8  -6  -1    4.60    2.90
  -8  -6  -1    1.80    2.30
   8  -6   1    2.80    2.80
   8   6   1    0.10    2.40
  -8   6  -1    3.90    2.90
  -8   6  -1    0.60    2.00
  -9  -6  -1   -1.00    2.50
  -9  -6  -1    1.80    2.60
   9  -6   1   -0.40    2.70
   9   6   1   -1.10    2.50
  -9   6  -1    1.00    2.40
  -9   6  -1    2.00    2.10
 -10  -6  -1  100.89   10.20
  10  -6   1   97.99   10.40
 -10   6  -1   85.39    9.30
  10   6   1   98.39    9.20
  11  -6   1    2.40    3.50
 -11  -6  -1    1.10    3.30
 -11   6  -1    6.20    4.10
 -12   6  -1   13.70    6.10
  12  -7  -1    0.40    3.90
 -12   7   1   -1.50    3.30
  12   7  -1    3.80    4.20
  11  -7  -1   35.90    7.30
  11   7  -1   28.00    6.50
 -11   7   1   37.40    6.70
 -10  -7   1    2.30    3.10
 -10  -7   1    4.40    3.30
  10  -7  -1   -0.60    3.40
 -10   7   1    2.00    3.10
  -9  -7   1   29.80    5.40
   9  -7  -1   41.90    6.80
  -9  -7   1   34.70    6.00
  -9   7   1   38.60    6.40
   9   7  -1   34.80    5.10
   8  -7  -1   11.40    4.00
  -8  -7   1   15.40    4.30
  -8  -7   1   17.80    4.10
  -8   7   1   17.20    4.10
   8   7  -1   10.80    3.00
  -8   7   1   16.10    3.30
  -7  -7   1    3.80    2.20
  -7  -7   1    1.40    2.20
   7  -7  -1   -1.60    2.10
  -7   7   1   -0.10    1.40
  -7   7   1   -0.70    1.50
   7   7  -1    0.20    1.70
  -6  -7   1   34.00    5.00
  -6  -7   1   41.90    4.90
   6  -7  -1   35.40    5.30
  -6   7   1   34.80    4.80
   6   7  -1   36.40    4.50
  -6   7   1   38.40    4.10
  -5  -7   1  689.33   17.90
  -5  -7   1  698.73   19.00
   5  -7  -1  660.93   19.10
  -5   7   1  661.53   17.90
   5   7  -1  680.73   17.10
  -5   7   1  677.43   16.20
   5   7  -1  701.43   14.50
   4  -7  -1    5.20    1.20
   4  -7  -1    3.60    2.10
  -4  -7   1    5.50    2.10
  -4  -7   1    5.50    2.00
  -4   7   1    5.30    1.70
   4   7  -1    6.20    0.90
   4   7  -1    6.00    2.00
  -4   7   1    4.40    1.90
   3  -7  -1   45.40    2.50
  -3  -7   1   53.99    4.20
  -3  -7   1   45.40    4.60
   3  -7  -1   45.90    4.80
  -3   7   1   42.90    3.30
  -3   7   1   48.80    3.60
   3   7  -1   51.69    4.60
   2  -7  -1   -0.90    0.80
   2  -7  -1   -1.40    1.30
  -2  -7   1    0.40    1.20
  -2  -7   1   -0.80    1.10
  -2   7   1   -0.10    1.20
   2   7  -1   -0.30    1.30
  -2   7   1   -0.50    1.00
  -1  -7   1  487.45   13.00
   1  -7  -1  487.05   11.40
  -1  -7   1  497.35   12.30
   1  -7  -1  502.75   13.20
   1   7  -1  503.05    9.00
  -1   7   1  509.15   11.30
   1   7  -1  503.65   12.60
  -1   7   1  513.15   12.40
   0  -7   1   -0.20    1.00
   0  -7  -1    2.30    1.40
   0  -7  -1    1.90    1.30
   0  -7   1    0.20    0.90
   0   7   1    1.90    1.40
   0   7  -1    3.70    1.60
   0   7  -1    1.40    0.80
   0   7   1    0.60    0.80
   1  -7   1   42.50    2.40
  -1  -7  -1   44.20    4.10
  -1  -7  -1   42.60    3.90
   1  -7   1   38.90    4.10
   1   7   1   43.60    2.00
  -1   7  -1   41.10    2.70
   1   7   1   33.40    3.40
  -1   7  -1   43.40    3.90
  -2  -7  -1    1.00    1.30
   2  -7   1    1.00    0.60
   2  -7   1    2.50    1.70
  -2  -7  -1    1.80    1.40
  -2   7  -1    2.60    1.30
   2   7   1    1.90    0.70
   2   7   1    0.50    1.40
  -2   7  -1    0.80    1.30
   3  -7   1   59.59    5.70
  -3  -7  -1   55.69    5.30
  -3  -7  -1   60.69    4.00
   3   7   1   52.49    2.30
   3   7   1   55.59    4.20
  -3   7  -1   59.49    4.00
  -3   7  -1   55.79    4.00
   4  -7   1    0.90    2.00
  -4  -7  -1    2.50    1.70
  -4  -7  -1    0.30    1.10
   4   7   1    2.60    0.90
  -4   7  -1    1.30    1.50
   4   7   1    1.10    1.40
  -4   7  -1    3.10    1.50
  -5  -7  -1   75.29    5.00
  -5  -7  -1   65.59    6.50
   5  -7   1   73.69    6.90
  -5   7  -1   73.69    4.90
  -5   7  -1   67.59    5.20
   5   7   1   70.19    5.20
   5   7   1   69.09    3.50
  -6  -7  -1   28.50    4.70
   6  -7   1   22.10    4.30
  -6  -7  -1   19.10    3.30
  -6   7  -1   23.70    3.60
   6   7   1   19.40    3.60
  -6   7  -1   20.50    3.90
  -7  -7  -1  100.59    6.80
   7  -7   1  117.49    8.40
  -7  -7  -1   97.29    7.50
   7   7   1  104.69    6.90
  -7   7  -1   97.59    7.30
  -7   7  -1  104.09    6.40
  -8  -7  -1    9.60    3.10
   8  -7   1   14.00    4.10
  -8  -7  -1   16.60    4.10
  -8   7  -1    5.70    2.60
  -8   7  -1   13.30    3.80
   8   7   1   11.10    3.30
  -9  -7  -1   14.00    4.10
   9  -7   1   13.00    4.40
  -9   7  -1   19.70    3.80
  -9   7  -1   12.60    4.10
   9   7   1   19.60    4.50
  10  -7   1    4.30    3.50
 -10  -7  -1    0.40    2.90
  10   7   1    2.00    2.70
 -10   7  -1    2.10    2.80
 -11  -7  -1   52.19    7.80
  11  -7   1   54.29    8.70
 -11   7  -1   56.39    8.40
  12  -7   1    0.70    4.00
  12  -8  -1   13.20    5.50
  12   8  -1   14.00    5.90
  11  -8  -1    1.70    3.80
 -11   8   1    3.80    3.10
  11   8  -1    7.10    4.70
  10  -8  -1   76.49    9.60
 -10  -8   1   59.99    7.90
 -10  -8   1   69.39    9.20
 -10   8   1   67.09    8.40
  -9  -8   1    7.30    3.60
   9  -8  -1   12.60    4.50
  -9  -8   1   15.80    3.90
  -9   8   1   12.50    3.90
   9   8  -1   17.20    4.10
   8  -8  -1    4.90    3.20
  -8  -8   1    4.80    2.80
  -8  -8   1    6.80    3.20
   8   8  -1    6.00    2.70
  -8   8   1    7.70    2.90
  -8   8   1    2.00    2.30
   7  -8  -1    2.80    2.80
  -7  -8   1    2.80    2.40
  -7  -8   1    4.80    2.60
  -7   8   1    3.80    2.10
   7   8  -1    6.30    2.50
  -7   8   1    6.00    2.60
   6  -8  -1   19.30    4.10
  -6  -8   1   24.20    4.50
  -6  -8   1   18.80    3.60
  -6   8   1   15.70    3.50
  -6   8   1   18.20    3.00
   6   8  -1   17.70    3.40
  -5  -8   1    4.50    2.00
  -5  -8   1    1.00    1.90
   5  -8  -1    6.30    2.40
  -5   8   1    3.70    2.00
  -5   8   1    0.40    1.30
   5   8  -1    5.40    2.20
   4  -8  -1   16.90    1.80
  -4  -8   1   15.00    3.20
  -4  -8   1   13.10    2.90
   4  -8  -1   16.10    3.30
  -4   8   1   13.30    2.60
   4   8  -1   19.60    3.20
  -4   8   1   13.20    2.40
   3  -8  -1  174.78    5.20
  -3  -8   1  160.68    7.50
   3  -8  -1  170.88    8.20
  -3  -8   1  171.08    7.60
   3   8  -1  167.98    7.20
  -3   8   1  161.38    6.70
  -3   8   1  169.68    7.00
  -2  -8   1    1.10    1.30
  -2  -8   1    0.40    1.20
   2  -8  -1    1.60    1.00
   2  -8  -1    2.20    1.80
  -2   8   1    0.10    1.00
   2   8  -1   -1.20    1.30
  -2   8   1    1.50    1.30
   1  -8  -1   21.10    3.30
  -1  -8   1   15.40    2.90
   1  -8  -1   18.90    2.40
  -1  -8   1   16.40    2.60
   1   8  -1   17.60    1.30
  -1   8   1   18.00    2.90
  -1   8   1   18.90    2.30
   1   8  -1   15.20    2.80
   0  -8   1  233.78    7.30
   0  -8  -1  234.48    8.40
   0  -8   1  229.98    8.70
   0  -8  -1  241.68    7.90
   0   8  -1  236.78    6.20
   0   8  -1  228.78    8.20
   0   8   1  230.48    8.10
   0   8   1  233.88    6.30
   1  -8   1   25.80    2.40
   1  -8   1   22.40    3.30
  -1  -8  -1   27.50    3.50
  -1  -8  -1   24.40    3.20
  -1   8  -1   25.90    3.40
   1   8   1   25.50    1.70
   1   8   1   29.90    3.60
  -1   8  -1   25.60    2.60
  -2  -8  -1   35.30    3.90
  -2  -8  -1   30.90    3.90
   2  -8   1   29.30    1.80
   2  -8   1   29.90    4.10
  -2   8  -1   30.50    3.40
   2   8   1   30.80    3.70
   2   8   1   31.90    1.60
  -2   8  -1   30.30    3.60
   3  -8   1  257.77   10.40
  -3  -8  -1  273.47    9.30
  -3  -8  -1  282.87   10.50
   3   8   1  268.77    9.50
   3   8   1  261.07    5.80
  -3   8  -1  274.37    9.30
  -3   8  -1  253.77    9.10
  -4  -8  -1   -1.70    0.90
   4  -8   1   -0.20    1.50
  -4  -8  -1    0.80    1.70
  -4   8  -1   -1.00    1.20
   4   8   1    1.40    0.80
  -4   8  -1    0.70    1.30
   4   8   1   -3.00    1.10
  -5  -8  -1   62.79    4.80
   5  -8   1   60.19    6.50
  -5  -8  -1   63.69    6.70
  -5   8  -1   55.49    5.20
  -5   8  -1   60.19    5.90
   5   8   1   59.09    5.80
  -6  -8  -1   36.00    5.30
  -6  -8  -1   30.10    4.40
   6  -8   1   28.50    5.10
  -6   8  -1   38.60    5.30
  -6   8  -1   36.40    4.50
   6   8   1   26.60    4.30
  -7  -8  -1    1.00    2.30
   7  -8   1    0.40    2.20
  -7  -8  -1    4.00    2.50
  -7   8  -1    1.80    1.80
   7   8   1   -0.50    2.40
  -7   8  -1    2.90    2.50
  -8  -8  -1    2.30    2.40
  -8  -8  -1   -0.90    2.20
   8  -8   1    0.70    2.60
  -8   8  -1    0.10    1.80
  -8   8  -1   -0.40    1.80
   8   8   1    2.10    2.50
  -9  -8  -1    0.30    2.60
   9  -8   1   -2.90    2.40
  -9   8  -1   -1.00    2.00
  -9   8  -1    4.00    2.80
   9   8   1    0.30    2.60
 -10  -8  -1   90.49   10.10
  10  -8   1   84.29    9.70
 -10   8  -1   70.99    8.90
  10   8   1   84.79    8.80
  11  -8   1   16.70    5.80
 -11  -8  -1   15.90    5.10
 -11   8  -1   17.60    5.40
 -12  -8  -1   -4.60    3.30
  12  -8   1    0.10    4.50
  12   8   1    3.80    3.90
  12  -9  -1    6.70    5.00
  12   9  -1    4.90    4.60
 -11  -9   1   66.39    9.20
  11  -9  -1   58.19    9.10
 -11   9   1   55.49    8.40
  11   9  -1   53.99    8.70
 -10  -9   1    2.10    2.90
 -10  -9   1   -2.50    2.50
  10  -9  -1    2.20    3.40
 -10   9   1   -0.80    2.60
   9  -9  -1    0.50    3.40
  -9  -9   1   13.00    4.20
  -9  -9   1    1.70    2.70
  -9   9   1    8.50    3.60
   9   9  -1    4.00    3.10
  -8  -9   1   85.99    8.10
   8  -9  -1   85.99    9.20
  -8  -9   1   89.39    9.20
   8   9  -1   92.39    7.00
  -8   9   1   82.39    8.40
  -7  -9   1    6.40    3.10
   7  -9  -1    6.30    3.30
  -7  -9   1   11.10    3.30
   7   9  -1    7.50    2.60
  -7   9   1    8.40    2.40
  -7   9   1    9.10    2.90
  -6  -9   1   17.50    4.00
  -6  -9   1    8.20    2.80
   6  -9  -1    9.10    3.40
  -6   9   1   17.10    3.60
   6   9  -1   14.00    3.20
  -6   9   1   18.10    3.30
   5  -9  -1  133.69    8.20
  -5  -9   1  130.59    7.30
  -5  -9   1  135.19    8.00
  -5   9   1  120.59    7.10
   5   9  -1  127.29    7.00
  -5   9   1  125.19    6.50
   4  -9  -1  103.39    7.00
  -4  -9   1  102.79    6.70
  -4  -9   1  123.69    6.80
  -4   9   1  106.49    6.10
  -4   9   1  110.79    5.90
   4   9  -1   95.89    5.90
  -3  -9   1  150.28    7.50
   3  -9  -1  157.18    5.20
   3  -9  -1  146.69    7.90
  -3  -9   1  157.68    7.50
  -3   9   1  151.98    6.80
   3   9  -1  150.78    7.20
  -3   9   1  155.48    6.80
  -2  -9   1  280.67    9.90
  -2  -9   1  294.07   10.40
   2  -9  -1  299.47   10.90
   2  -9  -1  288.57    8.10
   2   9  -1  285.77    9.90
  -2   9   1  298.87    9.10
  -2   9   1  288.07    9.60
   1  -9  -1  338.07    9.60
  -1  -9   1  340.37   11.40
   1  -9  -1  340.27   11.50
  -1  -9   1  328.97   10.20
  -1   9   1  341.97    9.10
   1   9  -1  330.37   10.70
  -1   9   1  325.87   10.50
   1   9  -1  337.47    7.00
   0  -9  -1   97.89    5.60
   0  -9   1   96.59    4.80
   0  -9   1  100.99    5.90
   0  -9  -1  101.89    5.10
   0   9   1   95.79    3.90
   0   9  -1  107.09    5.80
   0   9  -1   93.39    3.80
   0   9   1  100.39    5.50
   1  -9   1  139.29    5.10
   1  -9   1  142.89    7.20
  -1  -9  -1  147.19    6.90
  -1  -9  -1  135.79    6.70
   1   9   1  138.69    4.10
  -1   9  -1  131.69    5.30
  -1   9  -1  130.69    6.40
   1   9   1  134.39    6.50
  -2  -9  -1    0.30    1.40
  -2  -9  -1    1.70    1.40
   2  -9   1    1.10    0.80
   2  -9   1    0.50    1.70
   2   9   1    1.40    1.60
  -2   9  -1    3.70    1.60
  -2   9  -1    1.10    1.40
   2   9   1    1.60    0.60
  -3  -9  -1   17.70    3.50
   3  -9   1    9.60    2.70
  -3  -9  -1    8.60    2.40
  -3   9  -1    9.10    2.40
   3   9   1   13.80    3.00
  -3   9  -1    7.40    2.00
  -4  -9  -1   13.70    3.20
   4  -9   1   14.20    3.50
  -4  -9  -1   14.20    2.80
   4   9   1   15.00    3.10
  -4   9  -1   14.60    3.00
  -4   9  -1   11.90    2.60
  -5  -9  -1  126.79    7.10
  -5  -9  -1  128.69    8.20
   5  -9   1  139.29    8.60
  -5   9  -1  143.09    7.20
  -5   9  -1  137.79    7.60
   5   9   1  131.79    7.40
  -6  -9  -1   66.09    6.30
   6  -9   1   59.19    7.00
  -6  -9  -1   67.29    7.40
  -6   9  -1   54.79    6.30
  -6   9  -1   67.99    6.30
   6   9   1   62.49    6.40
  -7  -9  -1  129.79    9.00
  -7  -9  -1  114.99    7.50
   7  -9   1  111.79    8.80
  -7   9  -1  115.39    8.20
   7   9   1  104.29    7.60
  -7   9  -1  118.99    7.30
  -8  -9  -1   48.60    7.10
   8  -9   1   60.19    7.90
  -8  -9  -1   52.79    6.40
  -8   9  -1   46.90    6.70
  -8   9  -1   59.59    6.40
   8   9   1   65.09    7.50
   9  -9   1   18.50    5.70
  -9  -9  -1   16.60    4.90
   9   9   1   17.70    4.50
  -9   9  -1   18.90    5.10
 -10  -9  -1    1.70    3.00
  10  -9   1   -1.70    3.70
  10   9   1    0.90    3.30
 -10   9  -1   -0.70    3.00
 -11  -9  -1    8.10    4.40
  11  -9   1   22.80    6.40
 -11   9  -1   22.80    5.60
 -11 -10   1   -0.30    3.50
  11 -10  -1    3.50    4.20
 -11  10   1    4.80    4.00
  11  10  -1    1.90    3.90
 -10 -10   1    0.50    3.00
  10 -10  -1    4.40    3.40
 -10  10   1   -0.10    2.80
  -9 -10   1   -2.90    1.90
  -9 -10   1   -1.80    2.50
   9 -10  -1    2.50    3.20
  -9  10   1    0.20    2.40
   9  10  -1   -0.80    2.60
   8 -10  -1    0.60    2.70
  -8 -10   1    3.50    2.50
  -8 -10   1   -1.50    2.30
   8  10  -1    2.00    2.10
  -8  10   1    3.30    2.50
  -7 -10   1   86.69    8.10
   7 -10  -1  101.79    9.90
  -7 -10   1   78.39    8.50
  -7  10   1   99.79    6.40
   7  10  -1  102.59    7.40
  -7  10   1  104.89    7.60
  -6 -10   1   47.10    5.70
  -6 -10   1   72.39    7.80
   6 -10  -1   63.09    7.30
   6  10  -1   67.29    6.50
  -6  10   1   48.60    5.90
  -6  10   1   74.49    5.30
   5 -10  -1   21.90    4.50
  -5 -10   1   23.50    4.30
  -5 -10   1   19.10    3.70
  -5  10   1   26.20    3.80
   5  10  -1   25.40    4.10
  -5  10   1   23.60    4.00
  -4 -10   1    6.80    2.30
  -4 -10   1    4.60    2.40
   4 -10  -1    5.60    2.80
  -4  10   1    4.80    2.00
   4  10  -1    6.40    2.50
  -4  10   1    5.90    2.30
  -3 -10   1   99.49    6.30
   3 -10  -1   97.59    4.30
   3 -10  -1   95.69    6.80
  -3 -10   1  101.69    6.50
  -3  10   1  102.39    5.70
   3  10  -1   97.59    6.10
  -3  10   1  101.19    5.80
  -2 -10   1    8.70    2.30
   2 -10  -1   12.00    2.10
   2 -10  -1   10.30    2.90
  -2 -10   1    8.70    2.50
  -2  10   1   11.10    2.50
   2  10  -1    8.10    2.40
  -2  10   1    7.20    1.80
   1 -10  -1  155.08    7.80
  -1 -10   1  142.49    7.50
  -1 -10   1  147.89    6.70
   1 -10  -1  149.19    6.20
  -1  10   1  150.18    7.10
   1  10  -1  130.19    6.80
   1  10  -1  143.99    4.10
  -1  10   1  143.39    5.70
   0 -10   1  107.59    6.60
   0 -10  -1  103.39    5.60
   0 -10  -1  112.49    6.40
   0 -10   1  116.89    5.50
   0  10  -1  108.19    6.10
   0  10   1  107.39    6.10
   0  10   1  106.69    4.30
   0  10  -1  106.29    4.30
   1 -10   1  706.83   15.30
  -1 -10  -1  739.03   18.30
  -1 -10  -1  718.83   18.40
   1 -10   1  715.33   19.20
   1  10   1  711.83   13.70
  -1  10  -1  729.23   18.20
  -1  10  -1  716.73   15.80
   1  10   1  711.93   18.10
   2 -10   1    6.80    1.30
  -2 -10  -1    8.50    2.50
   2 -10   1    8.70    2.80
  -2 -10  -1    5.80    2.20
  -2  10  -1   10.10    2.60
   2  10   1    6.80    2.50
  -2  10  -1    6.40    1.90
   3 -10   1  112.49    7.40
  -3 -10  -1  102.59    6.70
  -3 -10  -1  109.19    6.30
  -3  10  -1  110.59    6.40
  -3  10  -1  111.39    6.00
   3  10   1  100.79    6.30
   4 -10   1    0.70    2.00
  -4 -10  -1   -0.80    1.50
  -4 -10  -1    1.20    1.80
  -4  10  -1   -1.60    1.20
  -4  10  -1    0.00    1.50
   4  10   1   -0.30    1.60
   5 -10   1    2.60    2.80
  -5 -10  -1    2.90    2.00
  -5 -10  -1    1.70    2.00
   5  10   1    3.60    2.40
  -5  10  -1   -0.50    1.60
  -5  10  -1    0.80    1.90
  -6 -10  -1    6.50    2.70
  -6 -10  -1    6.10    2.90
   6 -10   1   13.50    4.00
  -6  10  -1    6.90    2.50
   6  10   1    4.50    2.70
  -6  10  -1    2.80    2.70
   7 -10   1   87.79    9.40
  -7 -10  -1   93.59    7.00
  -7 -10  -1   92.09    9.30
  -7  10  -1   89.59    6.50
  -7  10  -1   75.09    8.00
   7  10   1   84.49    8.00
   8 -10   1   18.30    5.20
  -8 -10  -1   35.50    6.40
   8  10   1   23.00    4.70
  -8  10  -1   18.70    4.10
  -8  10  -1    9.80    3.70
  -9 -10  -1   11.50    4.30
   9 -10   1   19.80    5.40
  -9  10  -1   10.90    4.00
   9  10   1    8.00    3.90
 -10 -10  -1   55.19    8.30
  10 -10   1   53.79    8.50
 -10  10  -1   67.39    9.00
  10  10   1   46.20    7.10
  11 -10   1   -0.60    4.20
 -11 -10  -1    4.50    4.00
  11 -11  -1   37.20    7.90
 -11 -11   1   52.19    9.20
 -11  11   1   35.70    8.50
 -10 -11   1   -1.40    3.20
  10 -11  -1   -1.60    2.80
 -10  11   1   -0.60    3.10
  -9 -11   1   -2.50    3.10
  -9 -11   1   -0.30    2.50
   9 -11  -1    1.30    3.30
   9  11  -1   -3.10    2.00
  -9  11   1    0.10    2.50
   8 -11  -1   31.50    6.40
  -8 -11   1   40.20    6.70
  -8 -11   1   42.00    6.20
  -8  11   1   36.80    6.20
   8  11  -1   52.79    6.60
   7 -11  -1    4.70    3.40
  -7 -11   1   15.50    4.00
  -7 -11   1    9.40    3.60
   7  11  -1    7.70    2.90
  -7  11   1   10.60    3.50
  -7  11   1   10.00    3.00
  -6 -11   1    6.80    3.20
  -6 -11   1    7.10    2.90
   6 -11  -1   12.10    4.00
   6  11  -1   12.60    3.40
  -6  11   1    7.80    2.70
  -6  11   1    6.40    2.60
   5 -11  -1    9.10    3.40
  -5 -11   1   14.50    3.50
  -5 -11   1   13.00    3.60
  -5  11   1   21.00    3.60
   5  11  -1   12.40    3.30
  -5  11   1   10.10    3.10
  -4 -11   1  167.38    9.10
  -4 -11   1  165.08    8.70
   4 -11  -1  150.18    9.10
   4  11  -1  170.18    8.60
  -4  11   1  161.98    7.80
  -4  11   1  160.08    8.10
  -3 -11   1    3.70    2.10
  -3 -11   1    3.20    2.00
   3 -11  -1    2.90    2.30
  -3  11   1    0.10    1.30
  -3  11   1    1.90    1.60
   3  11  -1    0.90    1.90
   2 -11  -1   43.80    3.90
  -2 -11   1   37.00    4.50
   2 -11  -1   43.40    5.60
  -2 -11   1   39.80    5.00
  -2  11   1   44.10    4.80
   2  11  -1   37.30    4.60
  -2  11   1   39.80    4.00
   1 -11  -1  183.08    8.90
  -1 -11   1  187.08    7.80
   1 -11  -1  179.78    7.20
  -1 -11   1  183.88    8.90
   1  11  -1  168.78    8.10
  -1  11   1  168.58    6.40
  -1  11   1  177.98    8.20
   0 -11   1  278.47    9.10
   0 -11   1  268.07   11.00
   0 -11  -1  270.27   10.70
   0 -11  -1  274.27    9.80
   0  11  -1  284.17   10.70
   0  11   1  262.97   10.20
   0  11   1  281.07    7.80
   0  11  -1  267.37    7.60
   1 -11   1   -0.20    1.00
   1 -11   1    1.20    1.80
  -1 -11  -1   -1.10    1.50
  -1 -11  -1    2.90    1.90
  -1  11  -1   -0.60    1.50
   1  11   1   -1.20    0.80
  -1  11  -1    0.10    1.00
   1  11   1    1.80    1.80
  -2 -11  -1  671.43   18.50
  -2 -11  -1  674.73   18.00
   2 -11   1  608.24   19.00
  -2  11  -1  699.33   16.60
  -2  11  -1  675.53   18.00
   2  11   1  666.83   18.10
  -3 -11  -1   13.70    3.40
  -3 -11  -1   11.70    2.80
   3 -11   1    9.60    3.20
  -3  11  -1   11.70    2.90
   3  11   1   16.10    3.50
  -3  11  -1   11.20    2.60
  -4 -11  -1  106.29    6.70
  -4 -11  -1   95.79    7.10
   4 -11   1  118.59    8.10
  -4  11  -1  112.09    6.80
   4  11   1  104.49    6.90
  -4  11  -1  106.09    6.50
  -5 -11  -1   92.29    6.60
   5 -11   1  105.59    9.50
  -5 -11  -1   96.39    7.50
  -5  11  -1   86.19    6.50
   5  11   1  100.89    7.10
  -5  11  -1   96.29    6.70
   6 -11   1   63.89    7.90
  -6 -11  -1   67.19    7.90
  -6 -11  -1   64.49    6.40
   6  11   1   59.19    6.90
  -6  11  -1   67.29    6.70
  -6  11  -1   69.49    7.30
  -7 -11  -1   18.10    4.10
  -7 -11  -1   11.70    3.80
   7 -11   1   11.30    4.30
   7  11   1   22.50    4.60
  -7  11  -1   13.90    3.90
  -7  11  -1   16.30    3.90
  -8 -11  -1  139.09   10.50
   8 -11   1  154.08   11.20
  -8  11  -1  154.18   10.20
   8  11   1  156.28    9.80
  -8  11  -1  167.38    9.50
   9 -11   1   18.10    5.40
  -9 -11  -1    5.70    4.00
   9  11   1   19.80    4.90
  -9  11  -1   20.50    5.30
  10 -11   1    3.40    3.90
 -10 -11  -1    4.30    4.20
 -10  11  -1    5.40    3.70
  10  11   1    1.60    3.30
  11 -11   1   -0.90    3.90
  10 -12  -1   -1.20    3.50
 -10 -12   1    1.30    3.50
 -10  12   1    1.60    3.30
  -9 -12   1   81.99    8.60
   9 -12  -1   94.19   11.20
  -9 -12   1   73.69    9.60
  -9  12   1   78.49    9.20
   9  12  -1   74.89    8.50
  -8 -12   1   25.20    5.70
   8 -12  -1   34.10    6.90
  -8 -12   1   24.80    5.10
  -8  12   1   20.80    4.90
   8  12  -1   17.60    4.40
  -7 -12   1   12.10    3.80
   7 -12  -1    4.80    3.30
  -7 -12   1    1.90    3.00
  -7  12   1   10.90    3.20
  -7  12   1    0.00    2.20
   7  12  -1    7.00    3.20
   6 -12  -1    1.80    2.90
  -6 -12   1    2.90    2.90
  -6 -12   1    4.20    2.60
  -6  12   1    3.30    2.50
   6  12  -1    2.60    2.50
  -6  12   1    4.10    2.40
   5 -12  -1    1.40    2.60
  -5 -12   1    2.00    2.20
  -5 -12   1   -0.20    2.10
   5  12  -1    2.70    2.50
  -5  12   1    1.80    1.80
  -5  12   1    3.60    2.20
  -4 -12   1   -1.00    1.80
  -4 -12   1   -0.20    1.90
   4 -12  -1    0.20    2.00
   4  12  -1   -1.80    1.80
  -4  12   1    0.10    1.40
  -4  12   1    0.20    1.50
  -3 -12   1  387.16   14.00
   3 -12  -1  400.36   15.20
  -3 -12   1  405.86   14.30
  -3  12   1  373.56   13.10
  -3  12   1  413.26   12.80
   3  12  -1  403.86   13.90
   2 -12  -1    2.50    1.50
  -2 -12   1    3.40    2.00
  -2 -12   1    2.60    2.10
   2 -12  -1    2.50    2.30
   2  12  -1    4.50    2.30
  -2  12   1    3.60    1.60
  -2  12   1   -0.30    1.80
  -1 -12   1    2.60    1.80
   1 -12  -1    4.30    2.40
  -1 -12   1    2.00    2.10
   1 -12  -1    3.90    1.90
   1  12  -1    4.00    2.10
  -1  12   1    5.40    2.20
  -1  12   1    1.00    1.20
   0 -12   1    1.10    2.10
   0 -12   1   -0.30    1.30
   0 -12  -1    1.50    1.50
   0 -12  -1    0.30    1.90
   0  12  -1   -1.10    1.50
   0  12   1    0.50    1.00
   0  12   1    4.80    2.30
   0  12  -1    0.10    1.00
   1 -12   1  217.28   10.40
  -1 -12  -1  213.58    9.40
  -1 -12  -1  219.98    9.90
   1 -12   1  229.28    7.80
  -1  12  -1  222.88    9.70
   1  12   1  220.28    9.60
  -1  12  -1  218.28    7.60
  -2 -12  -1    2.60    2.00
  -2 -12  -1    3.60    2.00
   2 -12   1    3.20    2.30
   2  12   1    1.80    2.20
  -2  12  -1    5.30    1.80
  -2  12  -1    2.10    2.00
  -3 -12  -1  144.99    8.50
  -3 -12  -1  159.78    8.30
   3 -12   1  156.28    9.40
   3  12   1  159.28    8.50
  -3  12  -1  156.28    7.60
  -3  12  -1  180.68    8.70
  -4 -12  -1   19.80    3.80
  -4 -12  -1   22.20    4.40
   4 -12   1   25.70    4.90
  -4  12  -1   24.90    4.20
   4  12   1   22.50    4.40
  -4  12  -1   27.80    4.20
   5 -12   1   10.70    3.80
  -5 -12  -1   13.10    3.70
  -5 -12  -1   15.10    3.60
   5  12   1   16.80    4.10
  -5  12  -1   16.60    3.80
  -5  12  -1   16.70    3.70
   6 -12   1   22.60    5.50
  -6 -12  -1   33.60    5.10
  -6 -12  -1   30.10    5.50
  -6  12  -1   19.10    4.50
  -6  12  -1   26.70    4.50
   6  12   1   29.40    5.10
   7 -12   1   94.69   10.40
  -7 -12  -1   94.39   10.10
  -7 -12  -1  101.19    9.60
   7  12   1  107.49    9.70
  -7  12  -1  103.49    9.60
  -7  12  -1   99.09    7.40
  -8 -12  -1    2.70    3.10
   8 -12   1   -2.20    3.20
  -8  12  -1   -0.70    2.10
   8  12   1    2.80    3.00
  -8  12  -1   -2.60    2.60
  -9 -12  -1   42.60    7.60
   9 -12   1   44.00    8.00
   9  12   1   49.20    7.50
  -9  12  -1   41.70    7.40
  10 -12   1    4.90    4.60
 -10 -12  -1   11.30    4.80
 -10  12  -1    7.10    4.30
  10  12   1   -0.30    3.00
 -10 -13   1   24.40    6.70
  10 -13  -1   14.50    5.80
 -10  13   1    7.90    4.40
  -9 -13   1   28.30    6.90
   9 -13  -1   34.90    7.40
   9  13  -1   17.30    5.10
  -9  13   1   17.50    5.40
  -8 -13   1   27.00    5.30
   8 -13  -1   24.00    5.90
  -8 -13   1   24.20    5.80
  -8  13   1   22.90    5.00
   8  13  -1   24.70    5.40
  -7 -13   1    8.60    3.10
  -7 -13   1   10.90    4.40
   7 -13  -1    9.00    4.50
   7  13  -1   14.60    4.10
  -7  13   1   10.20    3.10
  -7  13   1    7.40    3.30
  -6 -13   1   -0.20    2.30
  -6 -13   1    2.40    2.50
   6 -13  -1   -2.40    2.60
  -6  13   1   -0.10    2.00
   6  13  -1   -3.10    2.10
  -6  13   1    1.10    1.90
   5 -13  -1   52.59    7.20
  -5 -13   1   40.50    6.10
  -5 -13   1   46.70    6.20
  -5  13   1   29.40    4.80
  -5  13   1   34.10    4.90
   5  13  -1   39.80    5.60
   4 -13  -1  376.66   15.60
  -4 -13   1  395.66   15.00
  -4 -13   1  358.56   14.10
  -4  13   1  359.36   13.00
  -4  13   1  377.56   13.50
   4  13  -1  344.07   13.60
  -3 -13   1    9.60    3.20
   3 -13  -1    9.30    3.50
  -3 -13   1   12.50    3.40
  -3  13   1   16.10    3.70
   3  13  -1   10.60    3.20
  -3  13   1   10.70    2.80
  -2 -13   1  207.08    9.70
   2 -13  -1  209.68   10.80
  -2 -13   1  216.08   10.30
  -2  13   1  202.78    9.60
   2  13  -1  205.28    9.90
  -2  13   1  196.58    8.10
  -1 -13   1   59.59    5.70
  -1 -13   1   55.19    6.50
   1 -13  -1   50.69    5.00
   1 -13  -1   53.19    6.30
  -1  13   1   54.19    5.90
   1  13  -1   44.10    5.50
  -1  13   1   55.09    3.90
   0 -13   1   46.00    4.70
   0 -13   1   40.90    5.70
   0 -13  -1   51.39    5.40
   0 -13  -1   48.00    5.90
   0  13   1   37.30    5.00
   0  13  -1   50.29    5.90
   1 -13   1   -0.20    2.00
  -1 -13  -1    1.00    2.00
  -1 -13  -1    4.00    2.30
  -1  13  -1    0.90    1.40
  -1  13  -1   -2.00    1.50
   1  13   1   -0.30    1.80
  -2 -13  -1  275.97   11.70
  -2 -13  -1  295.87   11.80
   2 -13   1  276.87   12.60
  -2  13  -1  284.77   11.60
  -2  13  -1  275.17    9.90
   2  13   1  290.17   11.90
  -3 -13  -1   -2.00    1.50
   3 -13   1    0.70    2.30
  -3 -13  -1   -1.90    1.50
   3  13   1   -1.00    1.80
  -3  13  -1   -2.10    1.30
  -3  13  -1    0.70    2.00
  -4 -13  -1  134.69    8.30
   4 -13   1  136.49    9.50
  -4 -13  -1  124.09    8.60
   4  13   1  120.09    8.10
  -4  13  -1  132.19    7.80
  -4  13  -1  131.79    8.00
  -5 -13  -1    3.20    2.50
  -5 -13  -1    3.60    2.80
   5 -13   1    6.10    3.20
  -5  13  -1    4.40    2.60
  -5  13  -1    3.30    2.80
   5  13   1    0.00    2.80
  -6 -13  -1   91.99    9.80
   6 -13   1  118.49   11.40
  -6 -13  -1  108.59    7.90
   6  13   1  104.89    9.30
  -6  13  -1   93.79    8.80
  -6  13  -1   99.49    7.20
   7 -13   1   20.00    5.50
  -7 -13  -1    8.40    4.20
  -7  13  -1   23.50    4.50
  -7  13  -1   18.00    4.40
   7  13   1   27.30    5.10
  -8 -13  -1   28.80    6.20
   8 -13   1   31.40    6.90
  -8  13  -1   34.90    5.50
   8  13   1   44.00    6.80
  -8  13  -1   40.60    6.60
  -9 -13  -1   15.70    5.10
   9 -13   1   13.60    5.30
  -9  13  -1   14.00    4.70
   9  13   1   18.80    5.60
 -10 -13  -1    2.40    3.80
  10 -13   1    2.20    5.00
 -10  13  -1    4.50    4.70
  10  13   1    4.00    4.30
  10 -14  -1    4.70    5.30
 -10  14   1    4.90    5.30
   9 -14  -1   54.09    9.20
  -9 -14   1   40.40    7.80
  -9  14   1   51.29    8.10
   9  14  -1   46.60    7.30
  -8 -14   1   18.10    5.40
  -8 -14   1   27.90    5.70
   8 -14  -1   26.30    6.60
  -8  14   1   25.00    5.40
   8  14  -1   35.90    6.30
  -7 -14   1    3.40    3.00
   7 -14  -1    9.50    4.60
  -7 -14   1   13.60    4.50
   7  14  -1    1.10    3.10
  -7  14   1    2.60    2.70
  -7  14   1    0.30    2.20
  -6 -14   1   10.70    4.00
   6 -14  -1    9.80    4.10
  -6 -14   1   11.20    4.30
  -6  14   1    5.80    2.70
  -6  14   1    8.00    3.10
   6  14  -1    6.60    3.20
  -5 -14   1   81.59    8.20
   5 -14  -1   86.69    9.40
  -5 -14   1   89.09    9.20
  -5  14   1   95.49    7.10
   5  14  -1   85.39    8.30
  -5  14   1   89.29    8.10
  -4 -14   1   31.40    5.20
   4 -14  -1   29.50    5.70
  -4 -14   1   35.60    5.70
  -4  14   1   24.90    4.40
  -4  14   1   23.50    4.10
   4  14  -1   26.30    4.80
  -3 -14   1   93.99    8.60
  -3 -14   1   75.59    7.70
   3 -14  -1   76.99    8.40
  -3  14   1   76.59    7.40
  -3  14   1   75.79    5.70
   3  14  -1   80.19    7.80
  -2 -14   1   37.30    5.30
   2 -14  -1   27.80    5.00
  -2 -14   1   36.90    5.50
   2  14  -1   45.80    5.90
  -2  14   1   38.30    5.40
  -2  14   1   41.10    4.50
   1 -14  -1   50.49    6.30
  -1 -14   1   53.59    6.70
   1 -14  -1   50.99    5.10
  -1 -14   1   47.00    5.40
  -1  14   1   60.09    6.60
   1  14  -1   49.90    6.40
   0 -14   1  102.29    7.70
   0 -14   1  114.39    6.60
   0 -14  -1  102.59    7.60
   0 -14  -1  103.59    6.60
   0  14   1  119.49    7.70
   0  14  -1  116.89    7.70
  -1 -14  -1  167.68    8.80
   1 -14   1  159.78    9.60
  -1 -14  -1  137.99    8.60
   1  14   1  145.49    8.60
  -1  14  -1  160.58    9.10
   2 -14   1   28.70    5.30
  -2 -14  -1   26.40    4.60
  -2 -14  -1   24.00    4.40
  -2  14  -1   29.60    4.00
   2  14   1   24.60    4.90
  -2  14  -1   26.00    4.50
   3 -14   1   34.00    5.80
  -3 -14  -1   38.50    5.30
  -3 -14  -1   39.10    5.70
   3  14   1   35.50    5.40
  -3  14  -1   43.10    5.10
  -3  14  -1   44.90    5.80
  -4 -14  -1   -0.70    1.90
   4 -14   1   -0.50    2.40
  -4 -14  -1    0.10    2.00
   4  14   1   -1.90    2.20
  -4  14  -1    1.70    2.60
  -4  14  -1   -0.90    2.10
  -5 -14  -1   -2.40    1.90
   5 -14   1   -1.40    2.60
  -5 -14  -1   -0.10    1.90
  -5  14  -1    2.00    2.20
   5  14   1    4.80    2.80
  -5  14  -1    1.30    2.50
  -6 -14  -1  104.19   10.50
   6 -14   1   83.69    9.70
  -6 -14  -1   83.99    8.40
  -6  14  -1   81.69    8.40
  -6  14  -1   81.59    8.10
   6  14   1   89.29    9.00
  -7 -14  -1   78.89    9.50
   7 -14   1   68.49    9.20
   7  14   1   67.49    8.30
  -7  14  -1   74.09    8.40
  -7  14  -1   62.79    7.40
   8 -14   1   16.60    5.80
  -8 -14  -1   20.60    5.30
  -8  14  -1   17.30    4.40
  -8  14  -1   32.00    6.10
   8  14   1   38.00    6.70
  -9 -14  -1    3.00    3.90
   9 -14   1    1.70    4.20
  -9  14  -1    5.80    4.20
   9  14   1    1.80    3.60
  10  14   1    1.20    4.00
  -9 -15   1   30.20    7.20
   9 -15  -1   27.00    7.10
  -9  15   1   30.70    6.90
   9  15  -1   27.20    6.30
  -8 -15   1   14.90    5.50
  -8 -15   1   14.70    4.50
   8 -15  -1   24.70    6.50
  -8  15   1   15.50    4.70
   8  15  -1   17.30    5.10
   7 -15  -1   -0.90    3.70
  -7 -15   1   -2.70    2.30
  -7 -15   1   -1.20    2.60
   7  15  -1   -2.70    2.20
  -7  15   1    6.40    3.20
  -7  15   1    4.60    2.80
   6 -15  -1    1.80    3.20
  -6 -15   1   -0.20    2.80
  -6 -15   1    2.80    3.00
  -6  15   1    5.40    2.70
  -6  15   1    7.80    3.30
   6  15  -1    8.20    3.80
  -5 -15   1    7.30    3.40
   5 -15  -1    2.60    3.30
  -5 -15   1    4.70    3.50
   5  15  -1    3.60    2.60
  -5  15   1    7.60    3.10
  -5  15   1    6.40    3.00
  -4 -15   1   63.99    7.50
  -4 -15   1   61.09    7.40
   4 -15  -1   61.99    8.10
  -4  15   1   62.99    6.40
   4  15  -1   62.79    7.20
  -4  15   1   70.59    7.40
  -3 -15   1   18.40    4.40
  -3 -15   1   16.60    4.30
   3 -15  -1   19.90    5.20
  -3  15   1   14.40    3.70
   3  15  -1   14.90    4.10
  -3  15   1   17.50    3.30
  -2 -15   1   12.10    3.70
   2 -15  -1    4.80    3.30
  -2 -15   1   15.10    3.80
   2  15  -1   13.90    4.00
  -2  15   1    8.60    3.10
   1 -15  -1  198.18   11.00
  -1 -15   1  197.98   11.00
  -1 -15   1  200.58    9.60
  -1  15   1  238.38   11.30
   1  15  -1  202.98   10.60
   0 -15  -1   29.00    5.10
   0 -15   1   25.40    5.00
   0 -15  -1   28.20    4.50
   0  15   1   25.50    4.80
   0  15  -1   24.30    4.70
  -1 -15  -1    3.20    2.50
   1 -15   1    0.20    2.30
  -1 -15  -1   -1.30    2.20
  -1  15  -1   -1.80    1.90
   1  15   1    2.20    2.80
  -2 -15  -1  324.07   13.50
  -2 -15  -1  320.57   13.40
   2 -15   1  332.07   14.80
  -2  15  -1  332.57   13.60
   2  15   1  297.17   13.20
  -3 -15  -1   21.80    4.60
  -3 -15  -1   25.10    5.00
   3 -15   1   37.30    6.20
  -3  15  -1   19.80    4.00
  -3  15  -1   31.30    5.10
   3  15   1   24.80    4.70
   4 -15   1    2.10    3.30
  -4 -15  -1   -1.60    2.10
  -4 -15  -1    2.60    2.70
  -4  15  -1   -1.10    2.40
   4  15   1   -2.10    2.10
  -4  15  -1   -1.40    1.80
   5 -15   1  221.68   13.40
  -5 -15  -1  226.38   11.60
  -5 -15  -1  218.28   12.40
  -5  15  -1  248.08   11.90
   5  15   1  253.07   12.70
  -5  15  -1  251.57   11.90
   6 -15   1   44.60    7.90
  -6 -15  -1   48.70    9.20
  -6 -15  -1   59.79    8.40
  -6  15  -1   60.59    7.20
   6  15   1   41.60    6.60
  -6  15  -1   41.40    6.20
   7 -15   1   10.70    4.80
  -7 -15  -1   18.50    5.70
  -7  15  -1   20.00    5.00
   7  15   1   13.10    4.30
  -7  15  -1   31.40    5.40
   8 -15   1   16.00    5.70
  -8 -15  -1    9.80    4.90
  -8  15  -1    2.50    3.90
   8  15   1    7.20    4.20
   9 -15   1  100.29   12.10
  -9 -15  -1  109.69   13.00
  -9  15  -1  105.29   11.20
   9  15   1   95.79   10.70
   9  16  -1    0.50    3.30
  -9  16   1   -0.90    3.60
   8 -16  -1    3.80    4.70
  -8 -16   1    1.20    3.50
   8  16  -1    2.90    3.80
  -8  16   1    1.70    3.20
  -7 -16   1   10.50    4.40
  -7 -16   1   27.50    5.70
   7 -16  -1   25.60    6.60
  -7  16   1   21.50    5.20
   7  16  -1   27.10    5.90
  -6 -16   1   40.00    6.90
   6 -16  -1   34.70    7.10
  -6 -16   1   19.00    5.10
  -6  16   1   29.60    5.30
   6  16  -1   26.30    5.30
  -6  16   1   23.80    5.20
  -5 -16   1   19.80    5.10
   5 -16  -1    7.20    3.90
  -5 -16   1   11.80    4.30
  -5  16   1   18.80    4.20
  -5  16   1   13.50    3.80
   5  16  -1   16.10    5.00
  -4 -16   1   17.90    4.60
  -4 -16   1   20.90    5.00
   4 -16  -1   30.70    6.30
  -4  16   1   30.80    5.40
  -4  16   1   21.70    4.30
   4  16  -1   26.90    5.30
  -3 -16   1    6.00    3.10
  -3 -16   1    4.00    3.00
   3 -16  -1    7.00    3.40
   3  16  -1    2.60    2.80
  -3  16   1    8.50    3.30
  -2 -16   1   74.19    8.30
  -2 -16   1   92.09    7.10
   2 -16  -1   77.69    8.70
  -2  16   1   82.49    8.20
   2  16  -1   74.39    8.00
   1 -16  -1    3.10    2.90
  -1 -16   1   -0.20    2.10
  -1 -16   1    5.20    2.60
  -1  16   1    3.10    2.50
   1  16  -1   -1.80    2.10
   0 -16   1  108.69   10.10
   0 -16  -1  109.89    7.30
   0 -16  -1  112.09    8.70
   0  16  -1  109.19    8.40
   0  16   1  112.79    8.30
  -1 -16  -1   75.29    8.20
  -1 -16  -1   83.39    7.80
   1 -16   1   68.49    8.30
  -1  16  -1   80.49    8.10
   1  16   1   83.59    8.40
   2 -16   1   -4.20    2.10
  -2 -16  -1   -0.70    2.30
  -2 -16  -1    0.20    2.20
   2  16   1    0.00    2.50
  -2  16  -1    2.10    2.40
  -3 -16  -1  131.69    9.40
  -3 -16  -1  125.09    8.70
   3 -16   1  120.79    9.50
   3  16   1  103.89    9.60
  -3  16  -1  121.89    8.50
  -4 -16  -1   50.49    6.70
   4 -16   1   37.10    6.60
  -4 -16  -1   53.49    7.40
   4  16   1   38.70    6.10
  -4  16  -1   45.60    6.40
  -4  16  -1   35.90    5.20
  -5 -16  -1    1.80    2.80
   5 -16   1   16.00    5.40
  -5 -16  -1    4.40    3.70
  -5  16  -1    8.60    3.20
  -5  16  -1    4.40    2.80
   5  16   1    3.90    3.40
   6 -16   1   12.20    5.10
  -6 -16  -1   22.50    6.10
   6  16   1   17.70    5.10
  -6  16  -1   20.30    4.50
  -6  16  -1   21.20    4.80
  -7 -16  -1   10.30    4.70
   7 -16   1    6.70    5.50
  -7  16  -1    3.10    3.30
   7  16   1   11.10    4.40
  -7  16  -1    8.90    3.90
  -8 -16  -1   39.60    7.80
   8 -16   1   50.39    9.10
   8  16   1   54.29    8.10
  -8  16  -1   38.50    6.80
   9  16   1   12.00    5.10
   9  17  -1   31.40    7.00
   8 -17  -1   -1.30    4.10
  -8 -17   1   -1.90    3.20
  -8  17   1    1.50    3.90
   8  17  -1    4.20    3.70
   7 -17  -1  124.99   13.20
  -7 -17   1  125.19   12.50
  -7 -17   1  147.09   11.00
   7  17  -1  122.59   11.50
  -7  17   1  118.49   11.00
  -6 -17   1   26.00    5.90
  -6 -17   1   18.40    5.50
   6 -17  -1   34.70    7.10
  -6  17   1   30.70    5.50
   6  17  -1   28.10    6.00
  -6  17   1   18.70    4.50
  -5 -17   1  118.59   11.30
  -5 -17   1  102.89   10.20
   5 -17  -1  103.39   11.20
  -5  17   1  108.39    8.30
   5  17  -1  119.59   10.90
  -5  17   1  132.49    9.30
  -4 -17   1   24.70    5.60
  -4 -17   1   25.60    5.50
   4 -17  -1   18.90    5.40
   4  17  -1   21.40    5.10
  -4  17   1   33.60    5.70
  -3 -17   1   -1.30    2.60
  -3 -17   1    1.10    2.70
   3 -17  -1    2.30    3.30
   3  17  -1    2.40    3.00
  -3  17   1    0.50    2.30
  -2 -17   1    6.80    3.40
  -2 -17   1    1.50    2.80
   2 -17  -1    5.20    3.60
  -2  17   1    2.60    2.80
   2  17  -1   -2.10    2.30
   1 -17  -1   52.69    7.50
  -1 -17   1   45.80    6.80
   1  17  -1   55.69    7.30
  -1  17   1   50.39    6.80
   0 -17   1    0.50    2.50
   0 -17  -1    4.50    3.10
   0  17   1    2.00    2.80
   0  17  -1    4.30    3.00
  -1 -17  -1  116.19    8.30
   1 -17   1  116.89   10.90
  -1 -17  -1  117.79    8.80
   1  17   1  127.29    9.10
  -1  17  -1  135.79    9.20
   2 -17   1   -1.30    2.50
  -2 -17  -1    1.60    2.80
  -2 -17  -1   -0.90    2.70
  -2  17  -1    4.60    2.80
   2  17   1    5.00    3.50
   3 -17   1    1.00    3.00
  -3 -17  -1    4.70    3.10
  -3 -17  -1    0.20    2.60
   3  17   1    5.00    3.50
  -3  17  -1    1.20    2.50
   4 -17   1    2.90    3.40
  -4 -17  -1    5.90    3.60
  -4 -17  -1    3.70    3.30
  -4  17  -1    0.50    2.80
   4  17   1    3.90    3.50
   5 -17   1   85.39   10.20
  -5 -17  -1   60.19    8.40
  -5 -17  -1   70.49    8.30
   5  17   1   62.09    8.30
  -5  17  -1   70.19    8.20
  -5  17  -1   49.60    7.60
  -6 -17  -1   -1.40    2.90
   6 -17   1    0.10    3.50
   6  17   1   -1.60    3.00
  -6  17  -1    0.50    2.40
  -6  17  -1   -0.30    2.50
  -7 -17  -1   15.30    5.80
   7 -17   1    3.70    4.70
  -7  17  -1   11.20    4.90
   7  17   1   20.20    5.60
  -7  17  -1    9.30    3.80
   8 -17   1   -0.60    4.30
  -8 -17  -1    5.60    5.20
  -8  17  -1   -1.30    3.10
   8  17   1   -4.30    3.80
   8  18  -1    2.00    4.30
  -8  18   1   -2.00    2.90
   7 -18  -1    2.10    4.30
  -7 -18   1    2.40    4.00
   7  18  -1    3.70    3.40
  -7  18   1   -0.30    3.40
  -6 -18   1   60.49    8.70
  -6 -18   1   53.29    7.70
   6 -18  -1   59.29    9.40
  -6  18   1   47.70    7.10
   6  18  -1   47.10    7.50
  -5 -18   1    2.90    3.30
   5 -18  -1    5.60    4.20
  -5 -18   1    7.40    4.00
   5  18  -1   -4.10    2.50
  -5  18   1    4.00    3.20
  -4 -18   1   34.30    6.30
  -4 -18   1   25.50    5.60
   4 -18  -1   36.80    7.00
   4  18  -1   20.60    5.30
  -4  18   1   39.50    6.50
  -3 -18   1   -0.70    2.60
   3 -18  -1   -1.00    2.90
  -3 -18   1    1.80    2.80
   3  18  -1    6.00    3.30
  -3  18   1    3.00    2.90
  -2 -18   1   -0.90    2.30
   2 -18  -1    0.60    2.60
  -2 -18   1    5.50    3.10
   2  18  -1    1.10    3.00
  -2  18   1   11.20    3.70
  -1 -18   1   -3.30    1.80
   1 -18  -1   -2.90    2.60
  -1  18   1    3.50    3.10
   1  18  -1    3.50    2.90
   0 -18  -1  100.59   10.30
   0 -18   1   64.29    8.40
   0  18   1   80.09    8.70
   0  18  -1   75.39    8.40
   1 -18   1    0.20    2.80
  -1 -18  -1    2.30    2.80
   1  18   1   11.30    4.50
  -1  18  -1    8.50    3.80
   2 -18   1    0.10    3.00
  -2 -18  -1   -0.70    2.80
  -2 -18  -1    0.90    2.80
  -2  18  -1    4.10    2.90
   2  18   1    4.40    3.20
  -3 -18  -1    0.90    2.50
  -3 -18  -1    3.10    3.10
   3 -18   1    8.90    4.10
   3  18   1    5.50    3.50
  -3  18  -1    8.60    3.50
  -4 -18  -1   32.30    6.00
   4 -18   1   30.00    6.50
  -4 -18  -1   31.20    6.10
  -4  18  -1   35.00    6.00
   4  18   1   41.90    6.90
   5 -18   1   17.00    5.30
  -5 -18  -1   18.80    5.50
   5  18   1   27.90    5.90
  -5  18  -1   20.00    5.10
  -6 -18  -1   23.00    6.10
   6 -18   1   20.20    6.50
  -6  18  -1   17.60    5.10
   6  18   1   16.70    5.50
   7 -18   1    6.20    5.30
  -7 -18  -1    0.40    3.60
  -7  18  -1    4.40    3.50
   7  18   1    2.00    3.70
  -7  18  -1    2.60    3.40
  -8  18  -1   -2.60    3.10
  -8  19   1   35.00    8.50
  -7 -19   1    3.70    4.20
   7  19  -1    6.30    4.50
  -6 -19   1   10.60    4.70
   6 -19  -1   10.60    6.20
  -6 -19   1   16.20    5.30
   6  19  -1   17.60    5.70
  -6  19   1    8.40    4.10
   5 -19  -1   31.40    7.00
  -5 -19   1   49.60    7.50
  -5 -19   1   32.50    6.80
  -5  19   1   45.60    7.10
   5  19  -1   41.00    7.20
   4 -19  -1   10.80    4.70
  -4 -19   1   -0.90    2.70
  -4 -19   1    0.00    2.80
   4  19  -1    4.50    4.10
  -4  19   1    2.60    2.50
   3 -19  -1   58.89    8.70
  -3 -19   1   34.40    6.70
  -3 -19   1   25.50    5.60
   3  19  -1   52.99    8.00
  -3  19   1   52.79    7.20
  -2 -19   1    0.20    3.10
   2 -19  -1    0.10    3.10
   2  19  -1   -1.70    2.40
  -2  19   1    7.70    4.00
   1 -19  -1   36.70    6.90
  -1 -19   1   53.59    8.00
   1  19  -1   53.59    7.60
  -1  19   1   49.40    7.10
   0 -19   1    6.20    4.10
   0 -19  -1   10.60    4.30
   0  19  -1    2.40    2.90
   0  19   1    5.20    3.60
  -1 -19  -1    1.80    3.10
   1 -19   1   -0.80    2.80
   1  19   1    1.20    3.20
  -1  19  -1    2.70    3.30
  -2 -19  -1   51.29    7.60
  -2 -19  -1   33.50    6.10
   2 -19   1   55.79    8.70
   2  19   1   50.49    7.30
  -2  19  -1   58.39    7.90
  -3 -19  -1   71.19    8.70
   3 -19   1   78.59    9.90
  -3 -19  -1   72.59    8.90
  -3  19  -1   54.99    7.80
   3  19   1   73.69    9.00
   4 -19   1    1.20    3.30
  -4 -19  -1   -0.50    3.30
  -4 -19  -1   -0.10    2.50
  -4  19  -1   -2.60    2.70
   4  19   1   -3.80    2.30
   5 -19   1   58.09    9.20
  -5 -19  -1   50.49    8.50
   5  19   1   39.30    7.00
  -5  19  -1   43.00    7.00
  -6 -19  -1    4.10    4.10
   6 -19   1    2.50    4.10
   6  19   1    5.60    4.60
  -6  19  -1    0.50    3.10
  -7  19  -1    3.40    3.20
  -6 -20   1   -1.80    3.50
  -6 -20   1    5.20    4.90
   6  20  -1    6.60    4.90
  -6  20   1    4.30    4.20
  -5 -20   1   11.00    5.00
   5 -20  -1   13.40    5.40
  -5 -20   1    7.30    4.80
  -5  20   1   14.00    4.40
   5  20  -1    4.70    4.10
   4 -20  -1    8.20    4.50
  -4 -20   1    9.00    4.20
  -4 -20   1    5.20    4.00
   4  20  -1    3.70    3.60
  -4  20   1    2.00    3.40
   3 -20  -1   56.19    8.70
  -3 -20   1   59.79    8.40
   3  20  -1   54.09    8.10
  -3  20   1   67.59    8.50
   2 -20  -1    7.80    4.20
  -2 -20   1    0.60    2.90
   2  20  -1   -2.80    2.70
  -2  20   1    6.90    3.50
  -1 -20   1    3.70    3.70
   1 -20  -1    4.30    3.60
   1  20  -1    1.40    3.10
  -1  20   1    3.10    3.40
   0 -20  -1   13.90    4.80
   0 -20   1    9.50    4.70
   0  20   1    8.00    4.00
   0  20  -1    1.20    3.00
   1 -20   1   33.80    6.90
  -1 -20  -1   32.30    6.60
   1  20   1   20.30    4.90
  -1  20  -1   34.70    6.50
  -2 -20  -1   50.29    7.60
   2 -20   1   48.80    8.10
   2  20   1   32.10    6.40
  -2  20  -1   49.00    7.50
  -3 -20  -1   15.00    4.50
  -3 -20  -1    7.00    3.90
   3 -20   1    7.60    4.50
  -3  20  -1    8.20    3.90
   3  20   1    7.40    4.50
  -4 -20  -1   68.39    9.30
   4 -20   1   64.59    9.50
   4  20   1   47.00    7.80
  -4  20  -1   52.69    7.90
  -5 -20  -1   -2.00    2.90
   5 -20   1    4.80    5.00
   5  20   1   -3.90    3.60
  -5  20  -1    3.80    3.20
  -6 -20  -1   33.90    8.80
  -6  20  -1   33.70    7.00
  -5 -21   1   29.40    6.80
  -5 -21   1   32.10    7.10
  -5  21   1   19.90    5.70
  -4 -21   1   93.79   11.10
   4 -21  -1  114.99   12.80
   4  21  -1  104.49   11.40
  -4  21   1   99.69   10.70
  -3 -21   1   14.40    5.50
   3 -21  -1   31.90    7.20
  -3  21   1   35.10    6.70
   3  21  -1   19.40    5.80
  -2 -21   1   28.80    6.70
   2 -21  -1   27.50    6.90
  -2  21   1   27.80    6.10
   2  21  -1   31.10    6.70
   1 -21  -1   21.00    6.00
  -1 -21   1   25.70    6.20
   1  21  -1   21.70    5.50
  -1  21   1   15.30    5.00
   0 -21   1    6.90    3.70
   0 -21  -1   -1.70    3.60
   0  21   1    3.40    3.90
   0  21  -1    4.40    3.70
  -1 -21  -1   19.50    5.30
   1 -21   1    5.40    4.30
   1  21   1   21.30    5.70
  -1  21  -1   17.40    5.10
   2 -21   1    8.40    4.40
  -2 -21  -1    5.40    3.50
  -2  21  -1   10.30    4.40
   2  21   1   21.60    5.60
   3 -21   1    4.10    4.60
  -3 -21  -1    9.60    5.00
  -3  21  -1   11.00    4.20
   3  21   1   -6.10    2.60
  -4 -21  -1   16.00    5.90
   4 -21   1   27.30    7.00
   4  21   1   17.30    5.70
  -4  21  -1   31.90    6.60
  -5 -21  -1    0.40    4.60
  -5  21  -1    4.30    4.10
  -5 -22   1   -6.90    4.30
  -5 -22   1   -2.80    4.40
  -4 -22   1    5.80    4.80
  -4  22   1    2.50    4.20
   3 -22  -1  111.09   12.90
  -3 -22   1   99.39   11.50
  -3  22   1  107.29   11.30
   2 -22  -1   15.80    5.60
  -2 -22   1    6.50    4.80
  -2  22   1   16.50    5.40
   2  22  -1    8.40    4.80
  -1 -22   1    6.00    4.20
   1 -22  -1    6.10    4.50
  -1  22   1    9.90    4.40
   1  22  -1    1.20    3.20
   0 -22  -1    2.30    3.90
   0 -22   1    2.60    3.50
   0  22  -1    3.60    3.90
   0  22   1    3.90    3.30
   1 -22   1   14.40    5.90
  -1 -22  -1   16.60    5.20
   1  22   1   14.00    5.30
  -1  22  -1   18.20    5.10
   2 -22   1   12.20    5.00
  -2 -22  -1    8.60    4.80
  -2  22  -1   15.60    5.10
   2  22   1   10.60    4.90
  -3 -22  -1   52.59    9.90
  -3  22  -1   35.70    7.00
   0 -23  -1   -0.30    3.20
  -1 -23  -1    1.40    3.90
  -2 -23  -1   41.40    7.70
  13   0  -2   -4.00    3.50
  12   0  -2    9.10    4.30
 -12   0   2    9.10    3.70
 -11   0   2    3.50    3.10
  11   0  -2   -1.60    2.80
  10   0  -2   24.70    5.70
 -10   0   2   17.20    4.40
 -10   0   2   17.60    4.20
  -9   0   2   -0.50    2.00
  -9   0   2    2.00    2.60
   9   0  -2   -0.70    2.10
   8   0  -2    2.80    2.10
  -8   0   2    3.40    2.60
  -8   0   2    5.20    2.00
  -8   0   2    4.40    2.10
   7   0  -2    0.40    1.60
  -7   0   2    0.30    1.60
  -7   0   2   -0.70    1.20
  -7   0   2   -0.90    1.10
  -6   0   2  199.88    8.80
   6   0  -2  182.18    8.10
  -6   0   2  207.58    8.00
  -6   0   2  198.58    6.50
  -5   0   2    0.10    1.20
  -5   0   2   -0.60    1.00
  -5   0   2   -1.00    0.70
   5   0  -2    0.40    1.30
  -4   0   2   22.10    2.90
  -4   0   2   24.40    1.80
  -4   0   2   24.80    2.70
   4   0  -2   26.80    3.10
   3   0  -2    0.20    1.00
  -3   0   2    0.50    0.80
  -3   0   2   -1.20    0.90
  -3   0   2    0.00    0.50
  -2   0   2   19.00    2.10
   2   0  -2   17.80    2.20
   2   0  -2   18.60    1.10
  -2   0   2   20.10    1.90
   1   0  -2    0.30    0.70
  -1   0   2    0.40    0.50
  -1   0   2    0.60    0.50
   0   0   2  220.68    4.90
   0   0  -2  215.38    4.70
   0   0   2  223.48    4.40
   0   0  -2  216.48    5.20
  -1   0  -2   -0.80    0.70
  -1   0  -2   -1.00    0.70
   1   0   2   -0.10    0.70
   1   0   2   -1.00    0.50
   2   0   2 1874.11   30.90
  -2   0  -2 1911.01   31.90
  -2   0  -2 1892.61   31.50
   2   0   2 1816.12   31.60
  -2   0  -2 1866.61   31.90
   3   0   2   -0.30    0.70
  -3   0  -2    1.20    1.10
  -3   0  -2   -1.00    0.80
  -3   0  -2    0.20    0.70
  -4   0  -2  258.07    8.00
  -4   0  -2  255.47    8.10
   4   0   2  253.87    8.00
  -4   0  -2  262.17    8.10
  -4   0  -2  246.38    8.30
  -5   0  -2   -1.10    1.10
  -5   0  -2    0.50    1.10
  -5   0  -2   -0.40    1.00
   5   0   2   -1.50    1.00
  -6   0  -2   -0.10    1.10
  -6   0  -2    0.50    1.30
  -6   0  -2    1.20    1.50
   6   0   2   -1.50    1.10
  -7   0  -2    0.30    1.50
  -7   0  -2    1.20    1.60
   7   0   2   -3.20    1.70
  -7   0  -2    1.50    2.00
  -8   0  -2  350.36   12.50
   8   0   2  354.76   13.50
  -8   0  -2  333.77   13.00
  -8   0  -2  339.07   12.40
   9   0   2   -1.00    2.60
  -9   0  -2   -1.20    2.10
  -9   0  -2   -2.00    1.30
 -10   0  -2   39.90    5.90
 -10   0  -2   45.20    6.60
 -11   0  -2   -4.00    2.20
  11   0   2    1.00    2.60
  12   0   2   41.20    7.10
  13  -1  -2   13.10    6.10
  13   1  -2   11.10    5.00
  12  -1  -2   12.50    5.20
 -12   1   2    2.90    3.70
  12   1  -2    7.20    4.50
 -11  -1   2   17.20    4.50
 -11  -1   2   15.60    4.90
  11  -1  -2   24.10    5.70
 -11   1   2   15.60    4.00
  11   1  -2   13.30    5.00
 -10  -1   2    1.70    2.60
  10  -1  -2   -2.80    2.20
 -10  -1   2    1.00    2.40
  10   1  -2   -0.20    2.60
 -10   1   2   -1.50    2.20
   9  -1  -2   25.20    4.90
  -9  -1   2   25.40    4.50
  -9  -1   2   20.10    4.60
   9  -1  -2   26.60    4.50
  -9   1   2   22.90    4.20
  -9   1   2   23.90    4.70
   9   1  -2   28.30    5.10
  -8  -1   2   10.10    2.30
  -8  -1   2   11.00    2.80
   8  -1  -2    8.10    2.90
  -8  -1   2    2.70    2.60
   8   1  -2    7.50    3.10
  -8   1   2   11.30    2.80
  -8   1   2   10.90    3.30
  -8   1   2    6.80    2.10
  -7  -1   2    9.80    2.10
  -7  -1   2    9.00    2.30
   7  -1  -2   12.10    2.90
  -7  -1   2   10.90    2.90
  -7   1   2   14.20    2.90
  -7   1   2   16.40    2.40
   7   1  -2   14.00    3.10
  -7   1   2   12.70    3.20
  -6  -1   2   27.10    3.40
   6  -1  -2   25.90    3.50
  -6  -1   2   32.30    3.10
  -6  -1   2   19.20    3.30
  -6   1   2   26.20    3.50
  -6   1   2   30.10    4.10
   6   1  -2   25.40    3.70
  -6   1   2   28.50    2.90
  -5  -1   2   29.70    3.70
  -5  -1   2   25.40    3.00
  -5  -1   2   28.90    2.60
   5  -1  -2   29.00    3.40
   5   1  -2   30.40    3.70
  -5   1   2   30.40    2.60
  -5   1   2   23.70    3.40
  -5   1   2   26.50    3.20
  -4  -1   2  595.44   13.00
   4  -1  -2  572.54   13.50
  -4  -1   2  578.84   14.10
  -4  -1   2  591.94   11.70
  -4   1   2  591.14   14.50
   4   1  -2  596.04   14.30
  -4   1   2  601.94   11.50
  -4   1   2  579.74   13.50
  -3  -1   2  388.16    8.60
  -3  -1   2  379.46    9.80
   3  -1  -2  373.56    9.30
   3   1  -2  383.96    9.90
  -3   1   2  389.76   10.00
  -3   1   2  380.16    7.40
   3   1  -2  397.56    7.80
  -3   1   2  376.56    9.20
   2  -1  -2  752.82   14.50
  -2  -1   2  768.22   14.80
  -2  -1   2  790.42   13.70
  -2   1   2  755.12   12.50
   2   1  -2  769.82   12.80
  -2   1   2  749.13   14.30
  -2   1   2  741.13   14.80
  -1  -1   2  729.83   12.60
  -1  -1   2  738.53   13.30
   1  -1  -2  715.53   13.50
  -1   1   2  735.03   12.00
  -1   1   2  721.13   13.10
   1   1  -2  733.33   12.20
   1   1  -2  755.12   13.70
  -1   1   2  729.43   13.10
   0  -1   2 2474.75   38.80
   0  -1  -2 2447.26   38.70
   0  -1   2 2506.05   39.00
   0   1  -2 2491.15   39.00
   0   1   2 2435.36   39.00
   0   1  -2 2449.85   38.90
  -1  -1  -2    5.90    1.30
  -1  -1  -2    5.10    0.70
   1  -1   2    5.40    1.10
  -1  -1  -2    5.40    1.20
   1  -1   2    5.40    1.20
   1   1   2    2.10    0.90
  -1   1  -2    8.30    1.10
  -1   1  -2    5.30    1.20
  -2  -1  -2  322.57    7.10
  -2  -1  -2  323.07    8.10
  -2  -1  -2  319.17    8.20
   2  -1   2  349.17    7.90
  -2   1  -2  352.46    8.30
   2   1   2  328.57    7.90
  -2   1  -2  331.37    8.30
  -2   1  -2  334.37    7.30
  -3  -1  -2  169.68    5.80
  -3  -1  -2  174.08    6.00
   3  -1   2  165.08    5.70
  -3  -1  -2  173.08    5.40
  -3  -1  -2  152.08    5.80
  -3   1  -2  161.08    6.10
  -3   1  -2  174.68    5.90
  -3   1  -2  164.28    5.20
   4  -1   2   60.09    4.00
  -4  -1  -2   72.59    3.90
  -4  -1  -2   67.49    4.00
  -4  -1  -2   68.59    4.00
  -4  -1  -2   76.49    4.30
  -4   1  -2   57.39    3.30
  -4   1  -2   60.59    4.00
  -4   1  -2   59.99    3.80
  -5  -1  -2  264.97    8.80
  -5  -1  -2  264.47    9.00
   5  -1   2  272.97    9.40
  -5  -1  -2  257.97    9.10
  -5  -1  -2  269.57    9.10
  -5   1  -2  277.27    9.10
  -5   1  -2  280.37    9.70
  -5   1  -2  271.47    8.40
  -6  -1  -2   31.40    4.00
  -6  -1  -2   22.00    3.40
  -6  -1  -2   24.80    3.40
   6  -1   2   25.20    4.00
  -6  -1  -2   25.30    3.60
  -6   1  -2   28.80    4.00
  -6   1  -2   27.00    3.40
  -6   1  -2   26.20    3.60
  -7  -1  -2   28.70    4.10
  -7  -1  -2   28.10    4.10
   7  -1   2   33.00    4.80
  -7  -1  -2   34.10    4.30
  -7  -1  -2   28.40    4.10
  -7   1  -2   30.40    4.40
   7   1   2   32.20    4.50
  -7   1  -2   25.70    3.90
  -7   1  -2   37.80    4.20
   8  -1   2    7.20    3.10
  -8  -1  -2    5.40    2.60
  -8  -1  -2    6.80    2.70
  -8  -1  -2    5.40    2.60
   8   1   2    5.30    2.80
  -8   1  -2    7.40    2.70
  -8   1  -2    6.70    2.90
  -9  -1  -2   61.19    6.80
  -9  -1  -2   55.79    6.30
   9  -1   2   54.99    6.70
  -9   1  -2   62.39    6.50
   9   1   2   58.49    7.10
  -9   1  -2   46.50    6.10
 -10  -1  -2   10.60    3.90
 -10  -1  -2    3.50    2.80
 -10   1  -2    5.30    2.70
 -10   1  -2    6.00    3.40
  10   1   2    7.80    3.40
 -11   1  -2   27.50    5.70
  11   1   2   33.60    6.10
  12  -1   2   -0.90    3.40
  13  -2  -2    0.50    4.20
 -13   2   2    5.10    4.00
 -12  -2   2    2.20    3.80
  12  -2  -2    2.60    4.40
  12   2  -2    5.40    4.10
 -12   2   2   -2.10    3.00
  11  -2  -2    0.50    3.20
 -11  -2   2    9.00    3.90
 -11   2   2    3.20    3.00
 -10  -2   2   64.79    6.80
 -10  -2   2   44.20    6.60
  10  -2  -2   63.89    8.30
 -10   2   2   52.29    6.70
  10   2  -2   51.89    7.20
   9  -2  -2   54.49    7.20
  -9  -2   2   75.69    8.20
  -9  -2   2   57.19    6.10
   9   2  -2   68.89    7.80
  -9   2   2   66.59    7.00
   8  -2  -2   69.59    7.50
   8  -2  -2   76.19    5.90
  -8  -2   2   71.89    5.20
  -8  -2   2   57.89    6.60
   8   2  -2   71.99    4.90
   8   2  -2   63.59    6.70
  -8   2   2   67.89    6.60
  -8   2   2   69.79    4.70
  -7  -2   2  136.19    6.60
   7  -2  -2  147.19    7.30
  -7  -2   2  133.79    5.90
   7  -2  -2  135.39    8.10
  -7  -2   2  125.59    7.40
   7   2  -2  134.19    7.70
   7   2  -2  131.39    6.00
  -7   2   2  133.19    7.20
  -7   2   2  143.69    8.20
  -7   2   2  136.69    5.80
   6  -2  -2   94.29    5.40
  -6  -2   2   67.99    5.10
  -6  -2   2   89.29    4.90
   6   2  -2   74.59    5.50
  -6   2   2   98.59    6.20
  -6   2   2   86.09    4.10
  -6   2   2   97.59    5.60
   6   2  -2   82.59    4.30
  -5  -2   2  169.58    7.20
  -5  -2   2  175.98    6.30
   5  -2  -2  174.38    6.70
  -5  -2   2  173.18    7.40
  -5   2   2  179.08    5.50
  -5   2   2  180.28    7.10
   5   2  -2  167.08    7.50
  -5   2   2  177.48    7.80
   5   2  -2  180.68    5.90
  -4  -2   2  185.58    7.00
  -4  -2   2  183.38    5.70
  -4  -2   2  182.48    6.90
   4  -2  -2  177.08    6.20
   4   2  -2  186.08    5.60
  -4   2   2  199.48    5.20
  -4   2   2  177.88    7.10
  -4   2   2  188.48    6.70
  -3  -2   2   14.40    2.10
  -3  -2   2   13.90    2.10
  -3  -2   2   13.00    1.50
   3  -2  -2   11.30    1.80
  -3   2   2   14.20    2.00
  -3   2   2   15.50    2.30
   3   2  -2   15.30    1.70
  -3   2   2   12.40    1.30
   3   2  -2   15.70    2.40
   2  -2  -2 6568.34  102.09
  -2  -2   2 6547.15  101.89
  -2  -2   2 6441.06   99.69
   2  -2  -2 6440.66  101.09
   2   2  -2 6546.75  100.09
   2   2  -2 6690.33  102.39
  -2   2   2 6271.37  100.69
  -2   2   2 6615.94  101.59
  -2   2   2 6539.55  101.99
   1  -2  -2 5081.99   77.49
  -1  -2   2 5028.10   77.79
  -1  -2   2 4807.02   77.79
   1  -2  -2 5107.79   77.69
  -1   2   2 4975.80   77.19
  -1   2   2 4711.13   76.99
   1   2  -2 5070.29   76.69
   1   2  -2 5017.10   77.89
   0  -2  -2 1054.59   17.30
   0  -2   2 1048.40   18.40
   0  -2  -2 1064.09   19.00
   0  -2   2 1064.99   17.80
   0   2  -2 1067.09   17.90
   0   2  -2 1071.89   18.30
   0   2   2 1036.60   17.90
   0   2   2 1058.99   18.00
  -1  -2  -2   19.40    1.20
  -1  -2  -2   21.80    2.30
  -1  -2  -2   20.50    2.00
   1  -2   2   24.10    2.20
   1   2   2   21.90    1.80
  -1   2  -2   20.60    2.00
  -1   2  -2   17.50    1.30
  -1   2  -2   19.70    2.00
  -2  -2  -2   37.30    2.70
  -2  -2  -2   34.80    1.90
  -2  -2  -2   37.60    2.60
   2  -2   2   38.10    2.60
   2   2   2   39.50    2.30
  -2   2  -2   40.20    2.60
  -2   2  -2   33.80    2.60
  -2   2  -2   35.50    1.70
   3  -2   2   32.10    3.20
  -3  -2  -2   33.20    3.40
  -3  -2  -2   33.60    3.20
  -3  -2  -2   29.40    2.20
  -3   2  -2   28.40    1.90
  -3   2  -2   31.10    3.00
  -3   2  -2   25.60    2.90
   3   2   2   30.00    2.30
  -4  -2  -2  706.23   16.70
  -4  -2  -2  709.53   15.50
   4  -2   2  736.33   16.70
  -4  -2  -2  729.93   16.00
  -4  -2  -2  711.23   16.20
   4   2   2  711.93   15.60
  -4   2  -2  722.43   14.50
  -4   2  -2  727.03   16.10
  -4   2  -2  719.73   16.80
  -5  -2  -2  211.88    8.30
   5  -2   2  208.28    8.30
  -5  -2  -2  202.88    7.50
  -5  -2  -2  204.58    7.80
  -5  -2  -2  197.98    7.60
  -5   2  -2  195.18    8.10
  -5   2  -2  207.28    6.70
  -5   2  -2  200.18    7.60
  -6  -2  -2   87.89    5.40
  -6  -2  -2   74.69    5.20
  -6  -2  -2   86.79    5.60
   6  -2   2   89.59    5.90
  -6  -2  -2   82.89    5.30
  -6   2  -2   93.19    5.50
  -6   2  -2   78.19    4.40
  -6   2  -2   80.39    5.60
  -7  -2  -2  159.68    7.90
  -7  -2  -2  148.69    7.90
   7  -2   2  152.98    8.30
  -7  -2  -2  149.79    7.60
  -7  -2  -2  158.18    7.90
  -7   2  -2  153.78    8.30
  -7   2  -2  150.88    7.50
  -8  -2  -2    1.90    1.90
  -8  -2  -2   -1.20    1.70
  -8  -2  -2   -2.70    1.70
  -8  -2  -2    2.40    2.00
   8  -2   2   -2.10    1.60
  -8   2  -2   -2.20    1.70
  -8   2  -2   -1.50    1.40
  -9  -2  -2   15.20    3.90
   9  -2   2   23.00    5.10
  -9  -2  -2   19.80    4.30
  -9  -2  -2   28.50    4.80
  -9   2  -2   17.00    3.60
  -9   2  -2   29.20    5.40
   9   2   2   20.80    4.00
  10  -2   2   78.79    8.80
 -10  -2  -2   81.79    8.00
  10   2   2   94.09    8.70
 -10   2  -2   79.19    7.70
 -10   2  -2   91.19    9.40
 -11   2  -2   15.10    4.60
  12  -2   2   -0.90    3.40
 -12   2  -2    2.40    4.00
  13  -3  -2   18.30    6.50
 -13   3   2   10.70    5.10
  12  -3  -2    2.30    3.90
 -12  -3   2    5.60    4.20
 -12   3   2    1.20    3.20
  11  -3  -2   44.20    7.50
 -11  -3   2   48.90    7.20
  11   3  -2   37.70    7.00
 -11   3   2   45.40    6.90
  10  -3  -2   94.99   10.00
 -10  -3   2   77.79    8.80
  10   3  -2   66.49    8.30
 -10   3   2   75.29    8.10
  -9  -3   2    1.20    2.10
  -9  -3   2   -0.70    2.00
   9  -3  -2    1.40    2.70
   9   3  -2    2.40    2.80
  -9   3   2   -1.70    1.60
  -8  -3   2   69.79    5.20
  -8  -3   2   65.79    7.00
   8  -3  -2   68.29    7.50
   8   3  -2   61.89    7.10
   8   3  -2   65.79    4.90
  -8   3   2   72.19    6.90
   7  -3  -2   21.60    3.30
  -7  -3   2   15.30    3.20
  -7  -3   2   20.00    3.00
   7  -3  -2   14.90    3.70
  -7  -3   2   23.40    4.00
  -7   3   2   18.80    3.50
  -7   3   2   17.50    2.60
   7   3  -2   18.60    3.80
   7   3  -2   21.50    3.10
  -6  -3   2   14.30    2.30
   6  -3  -2   10.40    2.30
   6  -3  -2    8.00    2.70
  -6  -3   2   14.80    3.00
  -6  -3   2   12.10    2.80
   6   3  -2    7.30    1.90
  -6   3   2   10.20    2.50
  -6   3   2   10.30    1.90
  -5  -3   2    0.90    1.40
  -5  -3   2    4.10    1.30
   5  -3  -2    1.30    1.40
  -5  -3   2    2.60    1.60
   5  -3  -2    6.20    2.20
  -5   3   2    4.50    1.20
  -5   3   2    2.60    1.40
   5   3  -2    2.80    1.30
  -4  -3   2  207.38    7.70
  -4  -3   2  190.48    7.30
   4  -3  -2  210.18    6.60
  -4  -3   2  196.78    5.80
   4  -3  -2  203.28    8.00
  -4   3   2  209.68    5.70
  -4   3   2  204.88    7.30
   4   3  -2  193.68    6.10
  -3  -3   2  121.69    5.30
   3  -3  -2  129.69    5.70
  -3  -3   2  126.19    5.30
   3  -3  -2  131.19    4.60
  -3  -3   2  122.69    3.70
  -3   3   2  126.39    3.90
  -3   3   2  128.29    5.10
   3   3  -2  119.79    4.20
  -2  -3   2    1.20    1.10
  -2  -3   2    1.30    1.10
   2  -3  -2   -0.10    0.90
   2  -3  -2    3.20    1.40
  -2  -3   2    1.80    0.60
  -2   3   2    2.40    0.80
  -2   3   2    1.10    0.90
   2   3  -2    2.70    1.00
  -1  -3   2 6862.61  107.19
  -1  -3   2 6784.12  105.89
   1  -3  -2 6912.21  106.79
   1  -3  -2 7071.49  106.99
  -1   3   2 6871.01  106.29
   1   3  -2 6882.01  106.99
  -1   3   2 6848.31  105.69
   1   3  -2 6887.21  106.29
   0  -3   2  697.23   13.80
   0  -3   2  710.73   12.60
   0  -3  -2  690.43   12.70
   0  -3  -2  674.53   13.80
   0   3   2  696.83   13.20
   0   3  -2  702.23   13.40
   0   3  -2  699.73   12.70
   0   3   2  694.83   12.70
  -1  -3  -2  439.26   10.30
  -1  -3  -2  435.26    8.30
   1  -3   2  398.46    9.60
  -1   3  -2  413.26    9.50
  -1   3  -2  413.96    7.60
   1   3   2  426.26    9.50
  -1   3  -2  430.76    9.40
   1   3   2  437.56    8.60
  -2  -3  -2   24.80    2.90
  -2  -3  -2   26.60    2.60
  -2  -3  -2   24.10    1.80
   2  -3   2   27.90    2.80
  -2   3  -2   27.60    2.70
  -2   3  -2   32.40    2.90
   2   3   2   25.70    1.90
  -2   3  -2   26.50    1.20
  -3  -3  -2   29.70    2.30
  -3  -3  -2   31.30    3.20
   3  -3   2   38.50    3.70
  -3  -3  -2   35.00    3.60
   3   3   2   32.30    2.40
  -3   3  -2   33.90    1.70
  -3   3  -2   33.20    3.20
  -3   3  -2   36.00    3.50
  -4  -3  -2   27.50    2.80
  -4  -3  -2   30.40    3.40
  -4  -3  -2   27.50    3.60
   4  -3   2   24.60    3.20
  -4   3  -2   24.80    3.20
   4   3   2   24.00    2.70
  -4   3  -2   26.60    1.90
  -4   3  -2   33.80    3.40
  -5  -3  -2  323.07   10.50
  -5  -3  -2  309.27    9.80
  -5  -3  -2  319.67   11.00
   5  -3   2  355.36   11.40
   5   3   2  326.67    9.70
  -5   3  -2  339.77   11.20
  -5   3  -2  349.37    8.60
  -5   3  -2  330.27   10.30
   6  -3   2  120.79    7.00
  -6  -3  -2  125.99    6.60
  -6  -3  -2  109.79    6.60
  -6  -3  -2  118.09    6.20
  -6   3  -2  119.89    6.90
  -6   3  -2  125.19    6.30
   6   3   2  122.59    6.00
  -6   3  -2  116.59    5.10
  -7  -3  -2   59.29    5.80
  -7  -3  -2   54.69    5.60
  -7  -3  -2   65.49    6.40
   7  -3   2   64.39    6.70
  -7   3  -2   67.39    6.70
   7   3   2   64.29    4.90
  -7   3  -2   50.99    5.20
  -8  -3  -2   40.60    5.60
  -8  -3  -2   39.50    5.20
  -8  -3  -2   44.80    5.40
   8  -3   2   41.10    5.70
  -8   3  -2   44.20    5.20
   8   3   2   43.20    5.10
  -8   3  -2   35.10    5.40
   9  -3   2   53.59    6.80
  -9  -3  -2   61.99    7.20
  -9  -3  -2   36.90    5.20
  -9   3  -2   46.20    5.70
  -9   3  -2   55.39    7.20
   9   3   2   52.59    5.90
  10  -3   2   -1.40    3.00
 -10  -3  -2    0.00    2.10
 -10   3  -2    4.50    2.80
 -10   3  -2   -1.80    2.40
 -11   3  -2   -2.10    2.40
 -12   3  -2    6.20    4.10
  13  -4  -2    6.20    4.90
 -12  -4   2    4.20    4.00
  12  -4  -2   19.70    5.70
 -12   4   2    9.90    4.50
  11  -4  -2   -0.20    2.70
 -11  -4   2    1.50    3.00
 -11   4   2   -0.40    2.50
  11   4  -2   -1.00    2.90
  10  -4  -2   12.80    4.20
 -10  -4   2    8.90    3.50
 -10   4   2    1.30    2.40
  10   4  -2    4.90    3.50
   9  -4  -2  196.88   11.30
  -9  -4   2  189.38   10.40
   9   4  -2  188.68   11.10
  -9   4   2  179.38   10.10
   8  -4  -2    3.70    2.80
  -8  -4   2    4.00    2.10
  -8  -4   2    3.90    2.60
  -8  -4   2    5.40    2.60
   8   4  -2    5.10    2.70
  -8   4   2    5.10    2.50
   8   4  -2    4.40    2.40
   7  -4  -2   91.89    7.10
  -7  -4   2  109.49    6.90
  -7  -4   2  109.89    7.10
  -7  -4   2  110.59    5.70
   7  -4  -2  108.39    5.80
   7   4  -2  129.79    6.30
  -7   4   2  118.69    7.10
  -7   4   2  116.89    5.40
  -6  -4   2    0.90    1.60
   6  -4  -2    3.10    2.10
  -6  -4   2    1.20    1.10
  -6  -4   2    0.00    1.40
   6  -4  -2    0.10    1.20
   6   4  -2    2.40    1.40
  -6   4   2    0.80    1.10
  -6   4   2    1.20    1.50
  -5  -4   2   14.20    1.90
  -5  -4   2   20.10    3.30
   5  -4  -2   11.60    2.10
  -5  -4   2   12.30    2.60
   5  -4  -2   12.60    3.00
  -5   4   2   13.90    2.60
  -5   4   2   14.80    2.10
   5   4  -2   12.90    2.20
   4  -4  -2    3.20    1.30
  -4  -4   2    5.20    1.90
  -4  -4   2    5.00    1.10
  -4  -4   2    6.50    1.80
   4  -4  -2    4.10    1.80
  -4   4   2    5.30    1.30
   4   4  -2    6.20    1.60
  -4   4   2    4.40    1.60
  -3  -4   2  187.78    4.50
  -3  -4   2  179.08    6.70
   3  -4  -2  187.68    7.10
   3  -4  -2  180.68    5.60
  -3  -4   2  178.78    6.80
  -3   4   2  189.58    5.40
   3   4  -2  185.28    5.90
  -3   4   2  185.58    6.50
  -2  -4   2   14.00    2.10
  -2  -4   2   10.70    0.80
  -2  -4   2   12.30    2.10
   2  -4  -2   12.80    1.70
   2  -4  -2   12.70    2.10
  -2   4   2   12.50    1.60
  -2   4   2    9.90    1.70
   2   4  -2    9.00    1.60
   1  -4  -2 1387.46   24.20
   1  -4  -2 1384.46   24.60
  -1  -4   2 1316.37   24.70
  -1  -4   2 1337.67   24.10
  -1  -4   2 1387.76   21.80
  -1   4   2 1371.26   23.70
  -1   4   2 1391.36   23.60
   1   4  -2 1321.37   23.90
   0  -4   2  468.15    9.40
   0  -4   2  472.05   11.10
   0  -4  -2  487.45   11.00
   0  -4  -2  500.85   10.30
   0   4  -2  459.45   10.50
   0   4   2  495.25    9.70
   0   4   2  506.45   10.50
   0   4  -2  471.35    9.70
   1  -4   2 2425.66   42.10
  -1  -4  -2 2445.06   42.30
  -1  -4  -2 2453.05   40.10
  -1   4  -2 2523.65   41.00
   1   4   2 2441.66   41.40
   1   4   2 2508.35   39.60
  -1   4  -2 2515.65   41.60
  -1   4  -2 2495.35   38.60
  -2  -4  -2   65.79    3.00
  -2  -4  -2   61.59    3.90
   2  -4   2   74.29    4.10
  -2   4  -2   69.99    3.70
   2   4   2   70.79    3.80
  -2   4  -2   69.99    3.70
   2   4   2   63.29    2.80
   3  -4   2  261.27    8.60
  -3  -4  -2  239.88    7.90
  -3  -4  -2  239.88    8.60
  -3  -4  -2  247.18    7.10
  -3   4  -2  251.47    4.80
  -3   4  -2  246.88    7.80
  -3   4  -2  253.47    8.30
   3   4   2  242.58    7.90
   3   4   2  252.77    6.70
   4  -4   2    3.10    1.70
  -4  -4  -2    0.90    1.30
  -4  -4  -2    0.20    1.30
  -4  -4  -2    2.50    1.30
  -4   4  -2    2.40    0.70
  -4   4  -2    1.50    1.40
  -4   4  -2    2.80    1.40
   4   4   2    0.50    1.00
  -5  -4  -2   82.09    5.10
   5  -4   2   85.29    5.70
   5  -4   2   93.79    3.80
  -5  -4  -2   92.99    6.00
  -5  -4  -2   88.99    4.90
  -5   4  -2   98.09    5.90
  -5   4  -2   87.39    5.20
   5   4   2   94.09    4.70
  -6  -4  -2   16.00    3.50
  -6  -4  -2   14.20    2.80
   6  -4   2   17.30    3.50
  -6  -4  -2   16.50    3.10
  -6   4  -2   23.60    3.60
   6   4   2   18.70    2.90
  -6   4  -2   16.70    3.50
   7  -4   2  171.08    9.20
  -7  -4  -2  155.68    8.10
  -7  -4  -2  165.38    8.90
  -7  -4  -2  171.58    8.30
  -7   4  -2  173.58    9.10
  -7   4  -2  179.58    8.20
   7   4   2  165.38    7.70
  -8  -4  -2   30.50    4.60
   8  -4   2   25.80    5.00
  -8  -4  -2   18.60    3.80
  -8  -4  -2   38.60    5.70
  -8   4  -2   19.30    4.10
   8   4   2   28.70    4.20
  -8   4  -2   33.10    4.60
  -9  -4  -2    3.10    2.60
  -9  -4  -2    1.00    2.50
   9  -4   2    8.50    3.60
  -9   4  -2    4.60    2.60
  -9   4  -2   -0.70    2.60
   9   4   2    2.00    2.50
  10  -4   2   -0.90    3.00
 -10  -4  -2   -0.90    2.30
  10   4   2   -0.80    2.20
 -10   4  -2    2.80    2.90
 -11   4  -2   11.30    4.20
 -12   4  -2    3.70    4.40
 -12  -5   2   23.60    5.90
  12  -5  -2   31.00    7.20
 -12   5   2   38.30    7.00
  12   5  -2   18.40    6.20
 -11  -5   2   11.60    4.50
  11  -5  -2   16.60    5.00
  11   5  -2   12.70    4.80
 -11   5   2   11.40    4.20
 -10  -5   2   37.20    5.90
  10  -5  -2   38.00    6.60
  10   5  -2   35.20    6.50
 -10   5   2   38.60    6.20
  -9  -5   2   13.70    3.80
   9  -5  -2    9.30    3.80
  -9   5   2   16.00    4.10
   9   5  -2   10.30    3.80
  -8  -5   2   66.69    7.30
   8  -5  -2   64.79    7.70
  -8  -5   2   71.69    7.30
   8   5  -2   68.49    5.30
  -8   5   2   70.29    7.10
  -7  -5   2    1.30    1.90
   7  -5  -2    0.30    2.10
  -7  -5   2   -0.40    1.50
  -7  -5   2    0.80    1.20
  -7   5   2    0.00    1.20
  -7   5   2   -1.80    1.40
   7   5  -2   -0.20    1.50
  -6  -5   2   36.80    4.80
  -6  -5   2   32.00    4.30
   6  -5  -2   29.00    4.60
   6  -5  -2   37.80    3.70
  -6  -5   2   37.80    3.30
   6   5  -2   33.90    3.70
  -6   5   2   35.00    3.40
  -6   5   2   30.80    4.30
  -5  -5   2  155.98    7.70
   5  -5  -2  154.78    7.90
  -5  -5   2  174.38    7.70
  -5  -5   2  163.88    5.40
   5  -5  -2  168.68    6.00
  -5   5   2  169.38    7.50
  -5   5   2  173.38    6.00
   5   5  -2  163.58    6.50
  -4  -5   2   43.40    4.50
   4  -5  -2   55.59    5.20
  -4  -5   2   45.90    2.30
  -4  -5   2   43.70    4.30
   4  -5  -2   53.69    3.10
   4   5  -2   43.80    3.20
  -4   5   2   50.79    3.10
  -4   5   2   52.69    3.90
   3  -5  -2  710.53   17.30
  -3  -5   2  751.82   12.80
  -3  -5   2  743.93   17.20
  -3  -5   2  756.22   17.10
   3  -5  -2  766.92   15.00
   3   5  -2  752.72   15.80
  -3   5   2  763.32   15.10
  -3   5   2  754.82   16.60
  -2  -5   2   12.80    2.10
  -2  -5   2    8.30    1.90
   2  -5  -2   11.80    1.80
   2  -5  -2   12.20    2.30
  -2   5   2    9.10    1.60
  -2   5   2   11.90    1.90
   2   5  -2   10.10    1.80
   1  -5  -2  214.48    6.50
  -1  -5   2  224.48    6.50
   1  -5  -2  220.18    7.00
  -1  -5   2  214.88    7.10
  -1  -5   2  229.98    4.60
  -1   5   2  220.38    6.30
   1   5  -2  218.28    6.60
  -1   5   2  206.68    6.00
   0  -5  -2  723.83   15.00
   0  -5   2  721.13   15.80
   0  -5  -2  709.73   15.40
   0  -5   2  757.72   14.00
   0   5  -2  752.02   15.40
   0   5   2  744.03   13.80
   0   5  -2  755.42   13.70
   0   5   2  728.03   15.00
  -1  -5  -2   32.60    2.40
   1  -5   2   26.10    3.00
  -1  -5  -2   31.80    3.30
   1   5   2   40.60    2.00
  -1   5  -2   34.50    2.50
  -1   5  -2   25.40    2.80
   1   5   2   32.20    3.00
  -1   5  -2   29.40    1.60
   2  -5   2   24.70    3.10
  -2  -5  -2   27.30    2.60
  -2  -5  -2   28.00    3.40
   2   5   2   23.80    2.90
  -2   5  -2   25.60    2.80
  -2   5  -2   27.90    3.00
   2   5   2   26.30    1.80
   3  -5   2  124.09    6.10
  -3  -5  -2  125.69    6.30
  -3  -5  -2  122.79    5.00
   3   5   2  126.59    4.40
   3   5   2  129.79    5.90
  -3   5  -2  141.09    6.10
  -3   5  -2  134.09    5.70
   4  -5   2   23.70    1.20
   4  -5   2   21.60    3.50
  -4  -5  -2   27.30    3.10
  -4  -5  -2   31.30    4.20
  -4   5  -2   17.10    2.90
  -4   5  -2   22.50    3.10
   4   5   2   22.50    2.40
   4   5   2   22.70    3.20
   5  -5   2  173.08    8.20
  -5  -5  -2  155.58    6.70
  -5  -5  -2  153.28    7.90
  -5   5  -2  152.08    7.60
  -5   5  -2  159.08    7.20
   5   5   2  158.88    6.10
   5   5   2  174.08    7.70
  -6  -5  -2  115.19    6.30
   6  -5   2  115.19    7.30
  -6  -5  -2  130.39    7.70
  -6   5  -2  115.09    6.50
   6   5   2  124.39    7.00
  -6   5  -2  109.99    6.90
   6   5   2  114.69    5.60
  -7  -5  -2   18.90    3.50
   7  -5   2   10.90    3.30
  -7  -5  -2   13.40    3.40
  -7   5  -2   12.80    2.90
   7   5   2   15.50    2.80
   7   5   2   11.50    3.00
  -7   5  -2    9.00    3.20
   8  -5   2   35.80    5.80
  -8  -5  -2   39.10    6.00
  -8  -5  -2   31.20    4.60
  -8   5  -2   36.40    5.70
  -8   5  -2   36.20    5.00
   8   5   2   29.70    4.80
  -9  -5  -2    1.50    2.30
   9  -5   2    6.20    3.80
  -9   5  -2    6.10    3.10
  -9   5  -2    4.50    2.50
   9   5   2    3.30    2.80
  10  -5   2    2.50    3.20
 -10  -5  -2    0.20    2.50
  10   5   2   -0.50    2.80
 -10   5  -2   -0.50    2.60
 -11   5  -2   -0.60    3.20
  12  -6  -2    4.40    4.30
 -12  -6   2   -3.20    5.40
  12   6  -2   -0.90    3.50
 -12   6   2    1.10    3.30
  11  -6  -2   11.40    5.00
 -11  -6   2   40.70    7.00
  11   6  -2   31.40    6.70
 -11   6   2   24.30    5.60
  10  -6  -2    2.40    3.10
 -10  -6   2   -2.10    2.80
  10   6  -2   -1.70    2.70
 -10   6   2    1.10    2.40
  -9  -6   2   32.40    5.80
  -9  -6   2   37.60    5.80
   9  -6  -2   39.00    6.60
  -9   6   2   34.50    5.70
   9   6  -2   40.20    6.50
   8  -6  -2   13.20    4.00
  -8  -6   2   13.40    3.50
  -8  -6   2   13.40    4.00
   8   6  -2   11.70    3.00
  -8   6   2   13.30    3.50
  -7  -6   2   73.69    7.30
   7  -6  -2   76.09    7.70
  -7  -6   2   74.59    7.00
  -7   6   2   70.59    7.00
  -7   6   2   68.79    4.50
   7   6  -2   89.49    5.70
  -6  -6   2   26.70    4.30
  -6  -6   2   26.50    4.00
  -6  -6   2   20.30    2.40
   6  -6  -2   24.30    3.50
   6  -6  -2   20.70    4.10
   6   6  -2   17.20    3.10
  -6   6   2   21.30    2.90
  -6   6   2   20.00    3.50
   5  -6  -2   76.69    5.70
  -5  -6   2   70.39    3.20
  -5  -6   2   74.79    5.50
   5  -6  -2   68.99    3.80
  -5  -6   2   66.09    5.90
  -5   6   2   71.39    4.00
   5   6  -2   74.19    4.50
  -5   6   2   63.49    4.80
   4  -6  -2  512.65   14.90
  -4  -6   2  502.75    9.70
  -4  -6   2  514.25   14.20
  -4  -6   2  506.05   14.50
   4  -6  -2  527.25   11.70
  -4   6   2  529.05   12.30
  -4   6   2  515.95   13.90
   4   6  -2  514.85   13.00
   3  -6  -2  195.68    8.00
   3  -6  -2  203.98    6.20
  -3  -6   2  219.98    8.20
  -3  -6   2  198.48    7.70
  -3   6   2  202.28    7.30
   3   6  -2  203.88    7.10
  -3   6   2  192.88    6.40
  -2  -6   2  512.15   13.10
  -2  -6   2  519.75   12.80
   2  -6  -2  530.15   11.60
   2  -6  -2  508.35   13.20
  -2   6   2  507.65   12.00
   2   6  -2  500.15   12.20
  -2   6   2  500.55   11.70
   1  -6  -2 1046.10   20.10
  -1  -6   2 1049.30   17.10
   1  -6  -2 1011.70   20.90
  -1  -6   2 1022.00   21.20
  -1  -6   2 1024.70   20.10
  -1   6   2 1040.00   19.40
  -1   6   2 1011.80   19.90
   1   6  -2 1038.70   20.40
   0  -6   2    0.80    1.20
   0  -6  -2    1.30    1.10
   0  -6  -2    0.30    1.00
   0  -6   2    0.30    0.80
   0   6   2    0.70    1.20
   0   6   2    0.60    0.70
   0   6  -2    0.00    0.70
   0   6  -2    1.80    1.30
   1  -6   2 1209.18   24.50
  -1  -6  -2 1195.88   22.70
  -1  -6  -2 1172.78   24.00
   1   6   2 1196.08   23.40
  -1   6  -2 1214.58   20.40
  -1   6  -2 1182.78   23.30
  -1   6  -2 1198.28   22.20
   1   6   2 1206.48   20.70
  -2  -6  -2   18.10    2.30
   2  -6   2   26.10    3.50
  -2  -6  -2   22.90    3.20
  -2   6  -2   20.50    2.80
   2   6   2   22.50    1.90
   2   6   2   23.20    3.00
  -2   6  -2   23.90    2.80
  -3  -6  -2  268.07    8.10
  -3  -6  -2  265.77    9.80
   3  -6   2  261.07    9.60
   3   6   2  267.77    9.00
   3   6   2  267.07    6.80
  -3   6  -2  263.07    8.90
  -3   6  -2  258.77    8.70
  -4  -6  -2    1.90    1.70
   4  -6   2    0.10    1.50
  -4  -6  -2    0.20    1.00
  -4   6  -2    0.70    1.60
   4   6   2   -1.30    1.10
  -4   6  -2   -0.60    1.10
   4   6   2   -1.40    0.80
  -5  -6  -2   10.20    2.20
  -5  -6  -2   10.40    2.80
   5  -6   2    7.70    2.60
  -5   6  -2    9.70    2.60
   5   6   2   10.20    1.90
  -5   6  -2    9.40    2.30
   5   6   2    7.00    2.50
  -6  -6  -2    8.80    2.90
   6  -6   2   13.30    3.40
  -6  -6  -2   13.80    3.00
  -6   6  -2   14.70    3.30
   6   6   2    8.20    2.90
  -6   6  -2   18.70    3.30
   6   6   2    9.60    2.10
  -7  -6  -2   73.19    7.50
   7  -6   2   73.49    7.50
  -7  -6  -2   70.19    6.40
   7   6   2   63.19    6.50
  -7   6  -2   82.09    7.90
  -7   6  -2   63.79    6.30
   8  -6   2    2.70    2.60
  -8  -6  -2   -0.70    2.20
  -8   6  -2    0.80    2.00
  -8   6  -2    1.50    2.40
   8   6   2    1.30    2.30
   9  -6   2    0.80    3.00
  -9  -6  -2    8.10    3.50
  -9   6  -2    3.10    2.50
   9   6   2    4.40    3.00
  -9   6  -2    1.40    2.30
  10  -6   2   11.20    4.60
 -10  -6  -2    7.70    3.70
 -10   6  -2    6.00    3.40
  10   6   2    9.70    3.80
  11  -6   2   15.00    6.20
 -11  -6  -2    9.90    4.30
 -11   6  -2    4.40    4.10
  12  -7  -2   38.40    8.00
 -12   7   2   40.10    7.40
  12   7  -2   38.90    7.90
 -11  -7   2    2.40    3.30
  11  -7  -2   -3.20    2.70
  11   7  -2   -1.80    2.90
 -11   7   2   -3.30    2.40
 -10  -7   2   23.50    5.50
  10  -7  -2   16.60    4.90
  10   7  -2   27.10    5.90
 -10   7   2   19.50    4.70
  -9  -7   2    4.60    3.20
   9  -7  -2    3.90    3.40
  -9  -7   2    5.50    3.10
  -9   7   2    6.20    3.00
   8  -7  -2   84.09    8.70
  -8  -7   2   95.29    7.50
  -8  -7   2  104.49    7.90
   8   7  -2   89.99    6.30
  -8   7   2  103.49    7.60
   7  -7  -2   13.10    3.80
  -7  -7   2    6.70    2.80
  -7  -7   2   10.90    3.40
  -7   7   2    8.60    2.80
   7   7  -2    9.70    2.70
  -7   7   2    9.90    2.30
   6  -7  -2   63.89    6.90
  -6  -7   2   79.99    6.00
  -6  -7   2   93.69    6.70
  -6   7   2   82.29    5.90
  -6   7   2   77.49    4.60
   6   7  -2   82.09    5.40
  -5  -7   2    3.10    1.30
   5  -7  -2    2.50    1.30
  -5  -7   2    4.20    2.00
  -5  -7   2    3.20    2.00
   5  -7  -2    1.30    1.80
  -5   7   2    2.50    1.40
  -5   7   2    1.90    1.50
   5   7  -2    2.20    1.70
   4  -7  -2  164.88    8.20
   4  -7  -2  186.28    6.00
  -4  -7   2  197.28    8.30
  -4  -7   2  174.78    8.20
  -4   7   2  190.88    6.80
   4   7  -2  195.58    7.60
  -4   7   2  178.38    7.70
   3  -7  -2  107.49    6.10
  -3  -7   2  104.69    5.70
   3  -7  -2   95.19    4.20
  -3  -7   2   94.19    5.50
   3   7  -2   98.29    5.10
  -3   7   2   96.39    4.70
  -3   7   2   96.19    5.10
  -2  -7   2  237.08    8.20
   2  -7  -2  231.38    8.70
  -2  -7   2  250.77    8.70
   2  -7  -2  231.58    7.10
  -2   7   2  230.18    7.40
   2   7  -2  231.68    7.90
  -2   7   2  220.28    7.30
   1  -7  -2  257.27    7.90
  -1  -7   2  267.57    5.60
  -1  -7   2  253.47    8.90
  -1  -7   2  259.07    7.90
   1  -7  -2  248.38    8.50
  -1   7   2  251.97    8.00
  -1   7   2  266.37    7.40
   1   7  -2  262.57    8.40
   0  -7   2  107.09    5.60
   0  -7  -2  106.89    5.10
   0  -7  -2  103.59    5.10
   0  -7   2  108.59    4.30
   0   7  -2  114.59    4.00
   0   7   2  108.79    4.00
   0   7   2  107.39    5.10
   0   7  -2  118.19    5.40
  -1  -7  -2   34.40    3.40
   1  -7   2   49.70    4.80
   1  -7   2   39.90    2.20
  -1  -7  -2   40.20    4.10
  -1   7  -2   37.10    2.70
  -1   7  -2   36.70    3.70
   1   7   2   38.00    2.20
   1   7   2   31.20    3.50
  -2  -7  -2  157.28    7.10
  -2  -7  -2  153.38    6.10
   2  -7   2  171.88    7.60
  -2   7  -2  167.48    6.50
  -2   7  -2  164.98    3.50
  -2   7  -2  154.68    6.70
   2   7   2  164.68    4.60
   2   7   2  163.88    6.80
   3  -7   2   55.59    5.40
  -3  -7  -2   69.69    4.10
  -3  -7  -2   57.39    5.50
   3   7   2   60.69    2.90
  -3   7  -2   61.69    4.30
   3   7   2   68.79    4.70
  -3   7  -2   69.99    4.60
  -4  -7  -2  235.48   10.00
   4  -7   2  240.68   10.10
   4   7   2  231.58    6.70
   4   7   2  242.78    9.30
  -4   7  -2  249.38    9.50
  -4   7  -2  241.28    9.00
   5  -7   2   57.39    6.20
  -5  -7  -2   56.99    4.30
  -5  -7  -2   51.59    5.90
   5   7   2   54.29    3.40
  -5   7  -2   59.19    6.00
   5   7   2   54.69    5.60
  -5   7  -2   64.59    4.80
   6  -7   2  366.06   14.40
  -6  -7  -2  407.46   12.80
  -6  -7  -2  414.96   15.10
  -6   7  -2  409.46   14.30
  -6   7  -2  384.06   12.90
   6   7   2  396.06   13.60
  -7  -7  -2    3.30    2.10
   7  -7   2    7.30    3.50
  -7  -7  -2    2.90    2.30
  -7   7  -2   -0.20    2.20
   7   7   2    2.80    2.20
  -7   7  -2    4.40    2.40
   8  -7   2  193.98   11.20
  -8  -7  -2  201.48   11.40
  -8   7  -2  216.48   10.20
   8   7   2  232.18   11.10
  -8   7  -2  204.28   11.10
  -9  -7  -2   -0.30    2.40
   9  -7   2    5.80    3.70
   9   7   2   -0.60    2.10
  -9   7  -2   -3.50    1.90
  -9   7  -2   -1.10    2.20
  10  -7   2   -0.50    3.10
 -10  -7  -2   -0.30    2.90
 -10   7  -2    0.80    2.90
  10   7   2   -0.60    2.50
 -11  -7  -2   -2.60    3.00
  11  -7   2    0.70    3.70
 -11   7  -2    3.30    3.80
  12  -8  -2   14.60    6.10
  12   8  -2    8.20    4.90
 -12   8   2    9.90    5.50
  11  -8  -2   -0.60    4.00
 -11  -8   2    1.40    3.50
 -11   8   2    7.20    4.00
  11   8  -2    7.20    4.90
  10  -8  -2   -3.20    2.50
 -10  -8   2    2.00    2.90
 -10  -8   2    2.80    3.20
 -10   8   2    3.20    2.80
  10   8  -2    0.90    3.10
  -9  -8   2   36.70    5.90
   9  -8  -2   32.60    6.60
  -9  -8   2   35.10    6.10
  -9   8   2   47.20    6.80
   9   8  -2   38.10    8.00
  -8  -8   2    5.40    2.80
  -8  -8   2    2.50    2.60
   8  -8  -2    3.10    2.80
  -8   8   2    0.30    2.00
   8   8  -2   10.40    3.00
  -7  -8   2   46.40    5.80
   7  -8  -2   62.79    7.50
  -7  -8   2   58.69    7.00
  -7   8   2   54.69    5.20
  -7   8   2   46.30    5.90
   7   8  -2   47.50    5.30
  -6  -8   2   78.59    7.50
  -6  -8   2   95.69    6.60
   6  -8  -2   78.89    7.70
   6   8  -2   90.49    6.00
  -6   8   2   89.49    5.20
  -6   8   2   82.19    6.10
  -5  -8   2   -0.50    1.50
  -5  -8   2   -0.60    1.50
   5  -8  -2    1.50    1.70
  -5   8   2    1.00    1.40
  -5   8   2    0.80    1.30
   5   8  -2    3.30    1.90
  -4  -8   2    8.70    2.50
   4  -8  -2   10.20    2.80
  -4  -8   2    5.70    2.10
   4  -8  -2    7.80    1.60
  -4   8   2    3.90    1.50
  -4   8   2    9.20    2.20
   4   8  -2    6.20    2.10
   3  -8  -2   66.49    5.20
  -3  -8   2   64.29    4.90
  -3  -8   2   66.99    4.90
   3  -8  -2   71.89    3.70
  -3   8   2   81.89    4.80
   3   8  -2   68.29    4.60
  -3   8   2   75.49    4.40
  -2  -8   2  414.86   12.40
  -2  -8   2  434.76   12.10
   2  -8  -2  408.96   12.70
   2  -8  -2  404.46   10.50
  -2   8   2  407.66   11.20
  -2   8   2  417.16   11.10
   2   8  -2  424.56   11.90
  -1  -8   2  105.99    5.10
   1  -8  -2  102.39    5.70
  -1  -8   2  103.39    5.80
  -1  -8   2  106.09    3.20
   1  -8  -2  106.19    5.10
   1   8  -2  105.49    5.50
  -1   8   2   99.99    5.10
  -1   8   2  102.19    4.50
   0  -8  -2  488.25   13.10
   0  -8   2  512.65   11.80
   0  -8   2  469.55   13.80
   0  -8  -2  520.85   13.30
   0   8   2  529.45   11.10
   0   8  -2  499.55   10.90
   0   8  -2  484.45   13.20
   0   8   2  520.95   13.20
   1  -8   2  204.78    8.50
  -1  -8  -2  211.68    7.80
   1  -8   2  205.18    5.80
  -1  -8  -2  220.78    8.40
   1   8   2  215.18    5.70
   1   8   2  213.78    8.00
  -1   8  -2  213.28    6.80
  -1   8  -2  202.88    7.80
   2  -8   2   46.00    5.00
  -2  -8  -2   52.99    5.10
  -2  -8  -2   55.59    3.80
  -2   8  -2   58.69    3.90
   2   8   2   52.79    2.50
  -2   8  -2   47.40    2.10
   2   8   2   50.79    4.70
  -2   8  -2   57.69    5.10
   3  -8   2   23.70    4.00
  -3  -8  -2   25.20    3.90
  -3  -8  -2   19.50    2.90
  -3   8  -2   22.60    3.30
  -3   8  -2   20.10    3.10
   3   8   2   26.00    2.20
   3   8   2   21.90    3.40
   4  -8   2  139.59    8.00
  -4  -8  -2  145.99    6.70
  -4  -8  -2  155.68    8.20
  -4   8  -2  155.38    7.50
  -4   8  -2  156.98    7.40
   4   8   2  136.79    7.20
   4   8   2  147.99    4.90
  -5  -8  -2   35.70    5.10
  -5  -8  -2   35.00    4.20
   5  -8   2   38.90    5.50
  -5   8  -2   34.50    4.70
  -5   8  -2   34.70    4.40
   5   8   2   32.30    4.50
  -6  -8  -2   15.80    4.00
   6  -8   2   18.90    4.10
  -6  -8  -2   21.50    3.70
  -6   8  -2   26.00    4.40
   6   8   2   19.60    3.80
  -6   8  -2   23.90    4.00
  -7  -8  -2   59.09    6.20
   7  -8   2   55.39    7.00
  -7  -8  -2   63.09    7.50
   7   8   2   51.29    6.10
  -7   8  -2   52.79    6.60
  -7   8  -2   62.19    6.40
  -8  -8  -2    2.20    3.10
   8  -8   2   -2.30    2.40
  -8   8  -2   -1.10    2.00
   8   8   2    1.80    2.50
  -8   8  -2    0.90    2.40
  -9  -8  -2   98.49   10.10
   9  -8   2   77.19    9.20
   9   8   2   88.19    8.80
  -9   8  -2   95.09    9.80
  -9   8  -2   75.59    7.80
  10  -8   2    4.20    4.40
 -10  -8  -2    3.10    3.90
  10   8   2    7.50    3.80
 -10   8  -2    2.10    3.20
  11  -8   2   -4.40    3.60
 -11  -8  -2   -1.30    3.10
 -11   8  -2    1.90    3.40
  12  -9  -2   37.90    9.30
  12   9  -2   10.00    5.60
  11  -9  -2    2.50    3.40
 -11  -9   2    3.90    4.20
 -11   9   2   10.90    4.60
  11   9  -2    4.60    4.20
  10  -9  -2    3.50    3.40
 -10  -9   2    0.10    2.50
 -10  -9   2    4.20    3.20
 -10   9   2    0.60    2.70
  10   9  -2    5.30    3.70
  -9  -9   2   29.30    5.50
  -9  -9   2   28.20    6.00
   9  -9  -2   22.90    5.40
   9   9  -2   23.40    4.70
  -9   9   2   28.20    5.40
  -8  -9   2   -1.00    2.50
   8  -9  -2   -3.40    1.60
  -8  -9   2    3.20    2.70
  -8   9   2   -0.80    2.00
   8   9  -2    4.70    2.40
   7  -9  -2   42.70    6.40
  -7  -9   2   38.10    6.00
  -7  -9   2   40.20    5.80
   7   9  -2   42.80    5.20
  -7   9   2   42.00    5.70
  -7   9   2   37.10    4.40
  -6  -9   2   37.00    5.50
   6  -9  -2   35.90    5.50
  -6  -9   2   49.20    5.90
  -6   9   2   38.70    4.30
   6   9  -2   36.10    4.60
  -6   9   2   38.50    5.10
  -5  -9   2   49.99    5.60
   5  -9  -2   45.20    5.90
  -5  -9   2   53.49    6.10
  -5   9   2   49.70    4.70
  -5   9   2   54.59    5.60
   5   9  -2   47.60    5.10
  -4  -9   2  188.78    8.90
  -4  -9   2  186.58    8.70
   4  -9  -2  190.68    9.30
   4  -9  -2  180.18    6.10
  -4   9   2  166.58    7.70
   4   9  -2  179.18    8.10
  -4   9   2  174.68    7.30
  -3  -9   2    1.50    1.50
   3  -9  -2   -1.20    0.90
   3  -9  -2    0.50    1.70
  -3  -9   2   -0.50    1.30
  -3   9   2   -0.50    1.20
   3   9  -2    0.90    1.50
  -3   9   2   -0.60    1.30
  -2  -9   2  250.77    9.10
   2  -9  -2  235.58    9.60
   2  -9  -2  235.48    7.70
  -2  -9   2  237.28    9.50
  -2   9   2  232.38    8.50
  -2   9   2  246.18    8.20
   2   9  -2  251.97    9.20
  -1  -9   2   12.50    2.80
   1  -9  -2   16.90    3.10
  -1  -9   2   17.80    1.60
  -1  -9   2   16.50    2.70
   1  -9  -2   17.20    2.60
  -1   9   2   12.20    2.00
  -1   9   2   16.00    2.80
   1   9  -2    9.40    2.50
   0  -9   2  212.18    8.90
   0  -9   2  199.38    6.90
   0  -9  -2  219.78    8.50
   0  -9  -2  211.78    8.00
   0   9  -2  204.98    8.20
   0   9  -2  209.28    6.20
   0   9   2  216.08    6.40
   0   9   2  219.08    8.20
  -1  -9  -2  216.78    8.70
   1  -9   2  217.58    9.20
   1  -9   2  226.18    6.40
  -1  -9  -2  218.08    8.40
   1   9   2  211.58    8.50
   1   9   2  212.88    5.90
  -1   9  -2  214.58    7.10
  -1   9  -2  219.28    8.50
  -2  -9  -2    0.00    1.00
   2  -9   2    0.30    1.80
  -2  -9  -2    1.60    1.50
  -2   9  -2    2.90    1.70
   2   9   2   -0.20    1.50
   2   9   2    0.00    0.60
  -2   9  -2    1.40    1.20
  -2   9  -2    1.40    0.80
  -3  -9  -2   45.50    4.40
  -3  -9  -2   51.29    5.60
   3  -9   2   47.40    5.50
  -3   9  -2   41.20    4.30
   3   9   2   47.30    4.90
   3   9   2   44.90    2.40
  -3   9  -2   47.40    4.80
  -4  -9  -2   95.29    5.60
   4  -9   2   95.49    6.90
  -4  -9  -2   85.19    6.50
  -4   9  -2  102.59    6.40
  -4   9  -2  103.09    6.20
   4   9   2   93.29    6.20
  -5  -9  -2   50.09    6.10
   5  -9   2   31.30    5.10
  -5  -9  -2   45.40    4.80
  -5   9  -2   37.30    4.80
  -5   9  -2   37.90    4.70
   5   9   2   42.60    5.30
  -6  -9  -2  110.39    6.70
   6  -9   2  108.19    8.10
  -6  -9  -2  119.69    8.50
   6   9   2   99.09    7.10
  -6   9  -2  108.09    7.50
  -6   9  -2   99.19    6.60
  -7  -9  -2   -0.30    2.20
   7  -9   2   -2.90    2.00
  -7   9  -2    1.10    1.80
  -7   9  -2    2.70    2.50
   7   9   2    2.80    2.60
   8  -9   2   16.20    5.00
  -8  -9  -2    8.00    3.40
  -8   9  -2    5.80    2.80
   8   9   2    5.40    3.30
  -8   9  -2    8.80    3.30
   9  -9   2   17.80    5.60
  -9  -9  -2   21.70    5.50
   9   9   2   22.00    5.00
  -9   9  -2   13.60    4.80
  -9   9  -2   30.70    5.10
 -10  -9  -2   21.30    5.80
  10  -9   2   36.10    7.40
 -10   9  -2   17.40    5.30
  10   9   2   21.40    5.30
  11  -9   2   -1.30    4.10
 -11  -9  -2    8.20    4.60
 -11   9  -2    3.50    4.70
  11 -10  -2    7.00    4.90
  11  10  -2    1.60    4.10
 -11  10   2    9.80    4.70
  10 -10  -2   -4.70    2.60
 -10 -10   2   -0.60    2.80
 -10 -10   2   -0.80    2.80
 -10  10   2    2.00    3.00
  10  10  -2    1.10    3.10
  -9 -10   2    4.40    3.20
   9 -10  -2   -2.20    2.60
  -9 -10   2    2.70    3.40
   9  10  -2    1.20    2.50
  -9  10   2    1.30    2.70
  -8 -10   2    0.30    2.40
  -8 -10   2    3.50    2.50
   8 -10  -2   -2.50    2.40
  -8  10   2    0.50    1.80
   8  10  -2    3.40    2.30
   7 -10  -2    5.70    2.70
  -7 -10   2   -1.30    2.10
  -7 -10   2   -0.90    1.90
  -7  10   2    1.40    1.80
   7  10  -2    0.20    2.00
  -7  10   2   -0.30    1.90
  -6 -10   2   71.89    7.20
  -6 -10   2   67.19    7.80
   6 -10  -2   55.19    7.00
  -6  10   2   66.19    5.90
  -6  10   2   68.09    7.00
   6  10  -2   58.59    6.00
   5 -10  -2   11.60    3.40
  -5 -10   2    5.30    2.70
  -5 -10   2    6.00    2.70
   5  10  -2   11.20    3.00
  -5  10   2    4.80    2.10
  -5  10   2    6.30    2.30
  -4 -10   2   48.80    5.60
   4 -10  -2   50.29    6.00
  -4 -10   2   47.20    5.50
   4  10  -2   58.99    5.80
  -4  10   2   47.20    5.00
  -4  10   2   53.59    5.10
   3 -10  -2    6.30    2.60
  -3 -10   2   11.40    2.70
  -3 -10   2    9.10    2.70
   3 -10  -2    6.80    1.80
   3  10  -2    3.90    2.10
  -3  10   2    8.60    2.30
  -3  10   2    6.90    2.10
  -2 -10   2   19.00    3.10
   2 -10  -2   23.80    3.10
  -2 -10   2   24.90    4.00
   2 -10  -2   17.50    3.50
  -2  10   2   17.00    3.10
  -2  10   2   21.20    2.90
   2  10  -2   16.70    3.20
  -1 -10   2   71.59    2.80
   1 -10  -2   61.99    5.90
  -1 -10   2   60.19    4.20
  -1 -10   2   74.09    5.60
   1 -10  -2   62.79    4.40
  -1  10   2   57.19    3.70
   1  10  -2   59.19    5.50
  -1  10   2   66.99    4.80
   0 -10  -2  685.33   17.40
   0 -10  -2  699.43   18.00
   0 -10   2  701.33   15.90
   0 -10   2  695.23   18.80
   0  10   2  672.23   17.40
   0  10  -2  721.23   18.10
   0  10   2  727.73   14.80
   0  10  -2  692.23   14.50
  -1 -10  -2   21.90    3.50
   1 -10   2   23.40    3.90
   1 -10   2   20.90    2.40
  -1 -10  -2   20.40    3.40
  -1  10  -2   21.60    2.70
   1  10   2   24.00    3.70
   1  10   2   22.10    2.20
  -1  10  -2   19.40    3.40
  -2 -10  -2   39.80    5.00
  -2 -10  -2   36.60    4.20
   2 -10   2   49.30    5.80
  -2  10  -2   42.10    4.70
  -2  10  -2   45.30    4.20
   2  10   2   38.30    2.30
   2  10   2   47.00    5.10
  -3 -10  -2   82.79    5.40
   3 -10   2   86.19    7.90
  -3 -10  -2   76.29    6.00
   3  10   2   80.29    5.80
  -3  10  -2   86.49    5.70
  -3  10  -2   89.39    5.60
  -4 -10  -2  124.69    6.60
  -4 -10  -2  119.49    7.70
   4 -10   2  113.89    7.80
   4  10   2  108.69    6.90
  -4  10  -2  109.89    6.60
  -4  10  -2  111.39    6.70
   5 -10   2   27.70    5.00
  -5 -10  -2   22.70    3.70
  -5 -10  -2   26.10    4.80
  -5  10  -2   34.30    4.90
  -5  10  -2   25.40    4.20
   5  10   2   27.50    4.40
  -6 -10  -2   28.40    4.20
   6 -10   2   28.00    5.50
  -6 -10  -2   19.00    4.40
   6  10   2   19.50    4.10
  -6  10  -2   22.30    4.10
  -6  10  -2   29.30    4.80
  -7 -10  -2    1.20    2.60
   7 -10   2   -1.10    2.70
  -7  10  -2    3.40    2.60
   7  10   2   -2.80    1.80
  -7  10  -2    1.80    2.30
  -8 -10  -2    6.40    3.80
   8 -10   2   14.20    4.40
  -8  10  -2    9.10    3.80
  -8  10  -2    2.70    2.60
   8  10   2    7.10    3.60
  -9 -10  -2   -0.30    2.90
   9 -10   2    4.40    3.40
   9  10   2   -0.40    2.60
  -9  10  -2   -2.50    2.60
  -9  10  -2    6.50    3.30
  10 -10   2    3.50    4.90
 -10 -10  -2    7.70    4.40
 -10  10  -2    0.40    3.90
  10  10   2    4.70    3.50
  11 -10   2    5.70    4.80
 -11 -10  -2   -0.80    3.30
  11 -11  -2    6.30    4.70
  11  11  -2    6.50    4.60
 -11  11   2    3.40    3.90
 -10 -11   2    1.30    3.30
 -10 -11   2    2.60    3.50
  10 -11  -2   -2.80    3.00
 -10  11   2   -2.00    2.50
   9 -11  -2    6.40    4.30
  -9 -11   2    1.30    3.00
  -9 -11   2    1.10    2.80
  -9  11   2    2.00    2.60
   9  11  -2    1.50    2.80
  -8 -11   2   -2.10    2.40
   8 -11  -2   -0.70    2.80
  -8 -11   2   -2.00    2.50
   8  11  -2    1.60    3.00
  -8  11   2    2.80    2.40
  -7 -11   2   48.20    6.30
  -7 -11   2   49.80    7.10
   7 -11  -2   55.59    7.50
  -7  11   2   56.79    5.80
  -7  11   2   48.20    6.50
   7  11  -2   52.49    6.40
  -6 -11   2   13.60    3.70
   6 -11  -2   10.00    3.80
  -6 -11   2   15.00    4.10
  -6  11   2    5.20    2.50
   6  11  -2   14.00    3.50
  -6  11   2   14.50    3.70
  -5 -11   2   56.59    6.30
   5 -11  -2   55.89    7.10
  -5 -11   2   66.59    7.20
  -5  11   2   58.19    5.70
   5  11  -2   68.19    6.70
  -5  11   2   69.89    6.70
   4 -11  -2  133.49    8.50
  -4 -11   2  128.49    7.90
  -4 -11   2  145.29    8.30
  -4  11   2  130.59    7.20
  -4  11   2  141.99    7.20
   4  11  -2  123.39    7.30
  -3 -11   2   13.70    3.20
   3 -11  -2   15.00    2.50
   3 -11  -2    9.60    3.20
  -3 -11   2   13.70    3.30
   3  11  -2   12.80    3.00
  -3  11   2    6.00    2.10
  -3  11   2   11.80    2.60
  -2 -11   2    3.30    2.10
  -2 -11   2    1.70    1.60
   2 -11  -2    2.60    1.40
   2 -11  -2    3.10    2.10
   2  11  -2    0.70    1.70
  -2  11   2    2.30    1.80
  -2  11   2    0.60    1.40
   1 -11  -2   83.79    5.20
  -1 -11   2   88.29    5.30
  -1 -11   2   82.69    6.10
   1 -11  -2   89.39    6.20
  -1  11   2   81.39    5.60
   1  11  -2   84.99    5.90
  -1  11   2   86.49    4.60
   0 -11  -2   78.59    5.50
   0 -11   2   76.39    4.60
   0 -11   2   79.49    6.00
   0 -11  -2   78.89    5.20
   0  11   2   69.99    5.20
   0  11   2   76.29    3.90
   0  11  -2   72.39    3.70
   0  11  -2   65.09    6.10
   1 -11   2   22.00    4.00
   1 -11   2   23.40    2.70
  -1 -11  -2   18.50    3.60
  -1 -11  -2   16.60    3.30
   1  11   2   22.60    3.70
  -1  11  -2   14.90    3.20
   1  11   2   18.60    2.10
  -1  11  -2   18.30    2.60
  -2 -11  -2   -0.70    1.50
   2 -11   2   -0.80    1.70
  -2 -11  -2    0.60    1.30
   2  11   2    2.00    1.80
  -2  11  -2   -0.40    1.00
  -2  11  -2   -1.50    1.50
  -3 -11  -2    0.40    1.70
  -3 -11  -2    6.50    2.70
   3 -11   2    2.90    2.30
   3  11   2    2.00    2.00
  -3  11  -2    1.70    1.70
  -3  11  -2    0.00    1.60
  -4 -11  -2  190.28   10.30
   4 -11   2  205.08   10.80
  -4 -11  -2  178.28    8.60
  -4  11  -2  192.38    9.20
   4  11   2  205.58    9.80
  -4  11  -2  177.08    8.70
   5 -11   2  419.46   16.60
  -5 -11  -2  443.26   14.40
  -5 -11  -2  419.96   16.30
  -5  11  -2  435.16   15.20
  -5  11  -2  454.25   15.00
   5  11   2  455.05   15.70
   6 -11   2   24.50    5.10
  -6 -11  -2   28.70    4.40
  -6 -11  -2   26.00    5.20
  -6  11  -2   28.00    4.60
   6  11   2   23.70    4.60
  -6  11  -2   25.50    4.80
   7 -11   2   31.40    6.30
  -7 -11  -2   19.10    4.90
   7  11   2   33.90    5.60
  -7  11  -2   34.40    5.30
  -7  11  -2   20.40    4.60
   8 -11   2    2.00    3.50
  -8 -11  -2    0.70    3.20
  -8  11  -2    0.20    2.30
  -8  11  -2    3.10    2.90
   8  11   2   -0.90    2.40
  -9 -11  -2   54.69    8.30
   9 -11   2   73.69    9.80
  -9  11  -2   53.79    7.70
   9  11   2   76.79    8.90
  -9  11  -2   58.09    8.20
 -10 -11  -2    6.60    4.40
  10 -11   2    8.70    5.40
  10  11   2    6.80    4.10
 -10  11  -2    8.30    4.50
  11 -11   2   -1.60    4.30
  11 -12  -2   -1.40    4.30
 -10 -12   2   -2.50    3.30
 -10 -12   2    4.20    3.80
  10 -12  -2   -0.60    3.90
 -10  12   2    5.00    3.60
  -9 -12   2   10.30    4.40
  -9 -12   2    4.90    2.90
   9 -12  -2    2.90    3.60
   9  12  -2    3.50    3.30
  -9  12   2    3.10    3.30
  -8 -12   2    0.10    2.60
  -8 -12   2   -1.80    2.10
   8 -12  -2   -3.20    2.80
  -8  12   2   -0.40    2.00
   8  12  -2    2.10    2.90
  -7 -12   2    6.00    3.30
  -7 -12   2    5.20    2.80
   7 -12  -2    3.40    3.30
  -7  12   2    1.50    2.40
   7  12  -2    0.00    2.30
  -7  12   2    5.60    3.50
   6 -12  -2   22.90    5.00
  -6 -12   2   32.60    5.30
  -6 -12   2   24.10    5.00
   6  12  -2   32.60    5.20
  -6  12   2   25.30    4.60
  -6  12   2   24.30    4.00
  -5 -12   2   13.10    3.70
  -5 -12   2    3.60    2.70
   5 -12  -2   11.90    4.00
  -5  12   2    8.10    2.50
   5  12  -2   10.30    3.20
  -5  12   2    6.70    2.60
  -4 -12   2   25.90    4.50
   4 -12  -2   29.70    5.20
  -4 -12   2   20.70    4.20
  -4  12   2   23.80    3.90
  -4  12   2   18.40    3.60
   4  12  -2   23.70    4.40
  -3 -12   2    2.10    1.80
   3 -12  -2    0.30    2.00
  -3 -12   2   -3.10    1.30
  -3  12   2   -0.20    1.60
  -3  12   2    0.30    1.30
   3  12  -2   -1.90    1.80
  -2 -12   2  205.18    9.90
  -2 -12   2  197.38    8.90
   2 -12  -2  206.38   10.20
   2 -12  -2  192.08    7.70
  -2  12   2  198.18    7.90
  -2  12   2  196.68    8.90
   2  12  -2  194.08    9.20
  -1 -12   2   13.30    3.30
  -1 -12   2   19.10    3.30
   1 -12  -2   11.50    3.30
   1 -12  -2    8.40    2.40
  -1  12   2    9.90    3.00
   1  12  -2   12.60    3.20
  -1  12   2   14.60    2.50
   0 -12   2   28.80    3.60
   0 -12  -2   23.80    4.00
   0 -12  -2   20.40    3.40
   0 -12   2   28.50    4.60
   0  12  -2   19.50    3.70
   0  12   2   25.00    4.00
   0  12   2   23.60    2.70
   0  12  -2   25.20    2.80
   1 -12   2   15.60    3.70
   1 -12   2   19.70    3.10
  -1 -12  -2   19.40    3.70
  -1 -12  -2   19.60    3.80
  -1  12  -2   17.40    3.50
  -1  12  -2   23.00    3.00
   1  12   2   21.20    3.80
  -2 -12  -2   15.70    3.50
  -2 -12  -2   19.20    3.60
   2 -12   2    9.40    3.10
  -2  12  -2   11.50    2.60
   2  12   2   20.00    3.90
  -2  12  -2   16.20    3.50
  -3 -12  -2    1.40    2.00
  -3 -12  -2    3.40    2.10
   3 -12   2   -1.90    1.90
  -3  12  -2    2.50    2.10
  -3  12  -2    0.70    1.50
   3  12   2    5.70    2.60
   4 -12   2  591.04   19.90
  -4 -12  -2  593.84   19.60
  -4 -12  -2  553.74   16.80
  -4  12  -2  544.55   17.20
   4  12   2  563.04   17.80
  -4  12  -2  550.64   16.80
  -5 -12  -2   11.30    3.20
  -5 -12  -2    6.60    3.30
   5 -12   2   12.80    4.00
  -5  12  -2   13.60    3.40
   5  12   2   14.60    3.80
  -5  12  -2   20.00    4.20
  -6 -12  -2   16.90    4.50
   6 -12   2   20.00    5.20
  -6  12  -2   24.50    4.40
  -6  12  -2   15.50    4.10
   6  12   2   32.80    5.50
  -7 -12  -2   11.80    4.30
   7 -12   2   15.90    4.90
   7  12   2   21.90    4.90
  -7  12  -2   25.00    5.40
  -7  12  -2   21.40    4.60
  -8 -12  -2   11.40    4.40
   8 -12   2    8.20    4.30
  -8  12  -2   12.90    4.10
  -8  12  -2   15.90    4.50
   8  12   2   10.80    4.00
  -9 -12  -2    2.00    3.50
   9 -12   2   -1.40    3.20
  -9  12  -2    3.40    3.40
   9  12   2   -0.20    3.10
 -10 -12  -2   13.40    5.20
  10 -12   2   35.80    7.80
 -10  12  -2   22.00    6.10
  10  12   2   33.00    6.60
  10 -13  -2    3.60    4.30
 -10 -13   2   16.30    5.90
 -10  13   2    3.50    3.60
  -9 -13   2   -2.70    2.60
   9 -13  -2    2.80    3.80
  -9 -13   2    0.70    3.10
   9  13  -2    3.40    3.40
  -9  13   2   -2.10    3.00
  -8 -13   2   28.30    5.80
   8 -13  -2   23.50    5.90
  -8 -13   2   22.70    6.00
   8  13  -2   17.60    4.80
  -8  13   2   10.00    3.70
  -7 -13   2    2.60    3.00
   7 -13  -2   11.30    4.40
  -7 -13   2    6.40    3.10
   7  13  -2    0.70    2.50
  -7  13   2    3.50    2.70
  -6 -13   2    0.60    2.50
   6 -13  -2   -4.00    2.10
  -6 -13   2   -0.90    2.00
   6  13  -2   -3.50    1.70
  -6  13   2   -1.80    1.50
  -6  13   2   -3.80    1.60
  -5 -13   2   39.60    5.70
  -5 -13   2   50.79    7.00
   5 -13  -2   47.50    6.90
  -5  13   2   40.10    5.50
  -5  13   2   41.60    5.30
   5  13  -2   33.00    5.20
   4 -13  -2  114.89    8.50
  -4 -13   2  112.19    7.90
  -4 -13   2  115.29    7.90
  -4  13   2   98.69    6.60
   4  13  -2  122.79    7.80
  -4  13   2  102.59    6.80
   3 -13  -2  175.18   10.20
  -3 -13   2  190.28   10.00
  -3 -13   2  185.88    9.50
   3  13  -2  185.38    9.50
  -3  13   2  172.78    8.20
  -3  13   2  189.38    9.00
  -2 -13   2    3.30    2.00
   2 -13  -2    1.30    1.70
  -2 -13   2    4.60    2.60
   2 -13  -2   -0.20    2.20
  -2  13   2    3.10    1.70
  -2  13   2    4.70    2.60
   2  13  -2    3.20    2.50
   1 -13  -2  466.35   13.90
  -1 -13   2  454.75   14.00
  -1 -13   2  473.25   16.40
   1 -13  -2  445.76   15.60
  -1  13   2  427.96   12.20
   1  13  -2  465.35   15.40
  -1  13   2  472.65   15.20
   0 -13  -2    4.00    2.50
   0 -13  -2    5.50    2.30
   0 -13   2    7.30    2.20
   0 -13   2    5.00    2.60
   0  13  -2    5.90    2.50
   0  13   2    1.60    2.30
  -1 -13  -2    9.20    2.90
  -1 -13  -2    4.80    2.40
   1 -13   2    3.90    2.50
  -1  13  -2    2.40    2.10
   1  13   2    5.30    2.60
  -1  13  -2    3.90    1.70
  -2 -13  -2   27.50    4.60
   2 -13   2   18.20    4.30
  -2 -13  -2   17.50    3.70
  -2  13  -2   21.70    3.40
  -2  13  -2   25.00    4.30
   2  13   2   19.50    4.00
  -3 -13  -2    9.60    3.30
   3 -13   2    7.70    3.40
  -3 -13  -2    9.80    2.80
  -3  13  -2    4.70    2.20
  -3  13  -2   12.30    3.40
   3  13   2   15.00    3.90
  -4 -13  -2   10.40    3.10
   4 -13   2    8.00    3.70
  -4 -13  -2    8.80    3.50
  -4  13  -2   12.00    3.40
  -4  13  -2   10.70    3.00
   4  13   2    8.30    3.40
   5 -13   2  312.27   15.00
  -5 -13  -2  350.86   13.30
  -5 -13  -2  331.17   15.10
   5  13   2  304.77   13.50
  -5  13  -2  342.27   13.50
  -5  13  -2  325.27   13.40
   6 -13   2    5.50    3.60
  -6 -13  -2   -1.10    2.20
   6  13   2    0.80    2.70
  -6  13  -2    1.70    2.50
  -6  13  -2    1.70    2.30
   7 -13   2   -4.00    2.50
  -7 -13  -2   -0.50    2.50
   7  13   2    0.60    2.60
  -7  13  -2    7.20    3.70
  -7  13  -2    7.90    3.40
  -8 -13  -2   11.00    4.40
   8 -13   2   15.50    5.20
  -8  13  -2   12.90    4.40
   8  13   2    8.70    3.60
  -8  13  -2   11.20    3.90
  -9 -13  -2   30.00    6.90
   9 -13   2   19.90    6.30
  -9  13  -2   19.80    5.20
   9  13   2   20.50    5.60
  10 -13   2    5.50    5.00
  10  13   2    1.10    4.10
  10 -14  -2    6.30    4.70
 -10 -14   2   -4.70    4.40
 -10  14   2   -1.00    3.40
  -9 -14   2   -3.90    2.60
  -9 -14   2    0.20    3.50
   9 -14  -2   -1.10    3.60
  -9  14   2   -0.10    2.50
   9  14  -2   -1.70    3.20
  -8 -14   2   13.60    4.30
  -8 -14   2   12.00    4.70
   8 -14  -2   15.50    5.60
  -8  14   2    3.50    3.40
   8  14  -2   13.20    4.30
   7 -14  -2   62.89    8.90
  -7 -14   2   41.80    7.00
  -7 -14   2   53.39    7.30
   7  14  -2   45.90    6.80
  -7  14   2   41.10    6.20
  -6 -14   2    8.60    3.40
  -6 -14   2    7.50    3.60
   6 -14  -2    4.20    3.30
   6  14  -2    9.10    3.70
  -6  14   2    1.70    2.10
  -6  14   2    6.40    3.10
  -5 -14   2   12.00    3.90
   5 -14  -2   11.20    4.20
  -5 -14   2   11.30    3.70
  -5  14   2   13.90    3.50
  -5  14   2    8.20    3.10
   5  14  -2   15.30    4.10
  -4 -14   2   16.40    4.10
   4 -14  -2   19.50    4.70
  -4 -14   2   19.30    4.30
  -4  14   2   15.20    3.60
   4  14  -2   18.70    4.40
  -4  14   2   20.70    4.20
  -3 -14   2   19.70    4.10
  -3 -14   2   23.80    4.80
   3 -14  -2   22.40    4.90
  -3  14   2   18.20    3.40
  -3  14   2   18.90    3.90
   3  14  -2   25.00    4.80
   2 -14  -2   17.20    4.00
  -2 -14   2   23.60    4.50
  -2 -14   2   25.30    4.30
   2  14  -2   29.20    5.00
  -2  14   2   31.30    3.90
  -2  14   2   37.80    5.20
   1 -14  -2    0.80    2.30
  -1 -14   2    1.80    2.30
   1 -14  -2    7.60    2.70
  -1 -14   2    3.90    2.10
   1  14  -2    5.90    3.20
  -1  14   2    4.40    2.50
   0 -14   2   27.00    4.90
   0 -14  -2   30.60    4.70
   0 -14   2   37.30    5.30
   0 -14  -2   31.10    5.00
   0  14  -2   32.10    5.10
   0  14   2   25.80    4.50
  -1 -14  -2   11.10    3.30
  -1 -14  -2   15.80    3.70
   1 -14   2    7.40    3.30
  -1  14  -2   11.50    3.50
   1  14   2   16.80    3.80
   2 -14   2   52.39    6.80
  -2 -14  -2   64.99    7.20
  -2 -14  -2   55.39    6.20
   2  14   2   53.39    6.50
  -2  14  -2   56.99    5.30
  -2  14  -2   59.89    6.80
  -3 -14  -2    5.00    2.90
  -3 -14  -2    0.90    2.10
   3 -14   2    2.10    2.60
  -3  14  -2   -0.30    1.60
   3  14   2   -3.70    1.90
  -3  14  -2    2.40    2.30
  -4 -14  -2   27.90    4.90
  -4 -14  -2   23.30    4.90
   4 -14   2   16.30    5.10
  -4  14  -2   23.70    4.50
  -4  14  -2   17.00    3.80
   4  14   2   20.40    4.50
   5 -14   2   42.80    7.10
  -5 -14  -2   50.69    7.60
  -5 -14  -2   58.09    6.50
  -5  14  -2   49.40    6.40
  -5  14  -2   43.30    6.10
   5  14   2   32.90    5.70
   6 -14   2    1.70    3.40
  -6 -14  -2   -0.80    2.80
   6  14   2    2.70    3.10
  -6  14  -2   -0.90    2.40
  -6  14  -2    2.10    2.40
  -7 -14  -2  112.49   11.70
   7 -14   2  125.89   12.30
  -7  14  -2  110.89   10.30
  -7  14  -2  114.69    8.50
   7  14   2  110.19   10.30
   8 -14   2   12.70    5.00
  -8 -14  -2    1.40    3.30
  -8  14  -2    2.70    3.10
   8  14   2   -3.60    2.40
  -8  14  -2   -0.50    3.00
   9 -14   2    1.40    3.80
  -9 -14  -2    2.00    3.90
   9  14   2    0.60    4.00
  -9  14  -2    4.00    3.80
  10  14   2   25.90    7.30
   9 -15  -2    4.90    4.30
  -9 -15   2   10.70    5.20
  -9 -15   2   16.00    5.30
  -9  15   2   -1.80    2.80
   9  15  -2    6.80    3.90
  -8 -15   2   11.50    4.40
   8 -15  -2    2.80    4.50
  -8 -15   2   13.20    4.60
   8  15  -2   10.20    4.40
  -8  15   2    4.70    3.50
  -7 -15   2   13.70    4.10
   7 -15  -2   12.30    5.10
  -7 -15   2   13.60    4.40
   7  15  -2   11.30    3.90
  -7  15   2   12.90    4.30
  -6 -15   2   -0.70    2.50
  -6 -15   2    1.50    2.90
   6 -15  -2    0.10    2.70
  -6  15   2    1.40    2.40
   6  15  -2    4.00    3.00
  -6  15   2    3.70    2.80
  -5 -15   2    3.90    3.00
  -5 -15   2    4.30    3.20
   5 -15  -2    1.20    3.10
  -5  15   2    3.90    2.40
   5  15  -2    0.80    2.20
  -5  15   2   -1.60    2.30
  -4 -15   2  110.39    8.50
  -4 -15   2  109.59    8.20
   4 -15  -2  101.49   10.20
  -4  15   2  114.99    7.40
  -4  15   2  107.69    7.70
   4  15  -2  101.69    9.20
   3 -15  -2   -3.10    2.20
  -3 -15   2    0.50    2.50
  -3 -15   2    4.80    2.80
   3  15  -2    1.60    2.80
  -3  15   2   -1.30    1.40
  -3  15   2    0.60    2.50
   2 -15  -2   52.79    7.00
  -2 -15   2   29.90    4.80
  -2 -15   2   30.00    5.30
  -2  15   2   33.00    5.20
   2  15  -2   36.30    5.60
  -1 -15   2   -0.10    2.40
   1 -15  -2    2.10    2.10
   1 -15  -2   -2.00    2.30
  -1 -15   2   -1.20    1.80
  -1  15   2    0.90    2.20
   1  15  -2   -0.30    2.00
   0 -15  -2   21.00    4.00
   0 -15   2   23.50    4.90
   0 -15  -2   25.80    4.80
   0  15  -2   16.10    4.00
   0  15   2   17.70    4.10
   1 -15   2    2.90    2.90
  -1 -15  -2    1.90    2.50
  -1 -15  -2    1.50    2.30
  -1  15  -2    2.40    2.40
   1  15   2    2.30    2.50
   2 -15   2   27.50    5.20
  -2 -15  -2   18.80    4.20
  -2 -15  -2   24.10    4.60
  -2  15  -2   18.60    4.30
   2  15   2   27.20    4.90
  -3 -15  -2   35.20    5.30
   3 -15   2   31.70    6.00
  -3 -15  -2   50.09    6.90
   3  15   2   33.30    5.40
  -3  15  -2   33.80    5.60
  -3  15  -2   36.80    4.90
  -4 -15  -2    7.20    3.50
  -4 -15  -2   14.70    4.10
   4 -15   2    5.90    3.70
  -4  15  -2   11.60    3.40
  -4  15  -2   11.40    3.70
   4  15   2   14.90    4.10
  -5 -15  -2   15.80    4.50
   5 -15   2   29.30    6.30
  -5  15  -2   19.10    4.40
   5  15   2   19.70    4.60
  -5  15  -2   23.40    4.80
   6 -15   2   94.39   11.00
  -6 -15  -2   88.39   10.10
  -6  15  -2   91.09    9.00
   6  15   2   91.69    9.50
  -6  15  -2   82.39    8.50
  -7 -15  -2   -1.50    3.20
   7 -15   2   -2.20    4.00
  -7  15  -2    1.80    2.80
  -7  15  -2    0.60    2.50
   7  15   2    6.10    3.60
  -8 -15  -2   70.99   10.00
   8 -15   2   71.19   10.10
  -8  15  -2   65.59    7.90
   8  15   2   78.69    9.60
  -8  15  -2   78.39    9.50
   9 -15   2   70.59   10.30
   9  15   2   76.19    9.90
  -9  15  -2   73.49   10.10
   9 -16  -2    0.70    4.20
  -9 -16   2   -2.60    3.50
  -9  16   2    0.60    3.40
   9  16  -2   -5.60    3.40
  -8 -16   2    7.70    4.40
  -8 -16   2    1.10    3.50
   8 -16  -2   -1.20    4.00
  -8  16   2    3.60    3.40
   8  16  -2    3.40    3.60
   7 -16  -2    2.20    3.30
  -7 -16   2    2.50    3.10
  -7 -16   2    1.40    3.20
   7  16  -2   -3.30    2.20
  -7  16   2   -0.80    2.80
   6 -16  -2   20.00    5.50
  -6 -16   2   28.50    6.00
  -6 -16   2   24.20    5.90
  -6  16   2   25.30    5.00
  -6  16   2   23.30    4.70
   6  16  -2   31.50    5.60
  -5 -16   2   14.80    4.60
  -5 -16   2    0.80    2.80
   5 -16  -2    3.00    3.40
  -5  16   2   19.60    4.30
  -5  16   2   10.70    3.70
   5  16  -2    7.60    3.50
  -4 -16   2    5.60    3.20
   4 -16  -2    8.20    3.80
  -4 -16   2    8.70    4.00
  -4  16   2    7.70    3.20
   4  16  -2    4.90    3.30
  -4  16   2    4.40    2.60
   3 -16  -2   -3.10    2.60
  -3 -16   2    4.30    3.00
  -3 -16   2    1.20    2.60
  -3  16   2   -0.70    2.00
   3  16  -2   -0.60    2.40
   2 -16  -2   -0.60    2.50
  -2 -16   2    0.30    1.90
  -2 -16   2    3.40    2.70
  -2  16   2   -0.90    2.10
   2  16  -2   -1.30    2.20
   1 -16  -2   14.70    4.20
  -1 -16   2   12.30    3.80
  -1  16   2   17.40    4.40
   1  16  -2   12.50    3.80
   0 -16  -2   44.90    6.40
   0 -16   2   46.80    6.90
   0 -16  -2   45.10    5.80
   0  16   2   50.09    6.60
   0  16  -2   47.50    6.60
  -1 -16  -2   71.19    7.40
  -1 -16  -2   87.19    8.60
   1 -16   2   71.79    8.70
  -1  16  -2   65.49    7.40
   1  16   2   64.19    7.50
   2 -16   2   12.70    4.10
  -2 -16  -2   12.40    3.70
  -2 -16  -2   11.40    3.70
   2  16   2   15.40    3.70
  -2  16  -2    9.10    3.50
  -3 -16  -2   52.39    7.10
  -3 -16  -2   46.70    6.20
   3 -16   2   40.20    6.80
  -3  16  -2   51.39    6.70
   3  16   2   55.19    7.40
   4 -16   2    2.10    3.20
  -4 -16  -2   -1.10    2.20
  -4 -16  -2   -0.30    2.40
   4  16   2    7.10    3.90
  -4  16  -2    4.00    2.60
  -4  16  -2    4.20    2.90
   5 -16   2   85.49   10.50
  -5 -16  -2   78.99    9.70
   5  16   2   67.99    8.40
  -5  16  -2   87.49    8.60
  -5  16  -2   74.79    8.30
  -6 -16  -2    4.00    3.70
   6 -16   2    7.30    4.30
   6  16   2   -0.20    3.00
  -6  16  -2    9.20    3.50
  -6  16  -2    9.10    3.60
   7 -16   2   19.40    6.20
  -7 -16  -2    7.50    4.80
   7  16   2   10.10    4.40
  -7  16  -2   18.90    5.20
  -7  16  -2   11.40    4.00
   8 -16   2    0.30    4.20
  -8 -16  -2    0.00    4.90
  -8  16  -2    2.50    3.20
  -8  16  -2    2.80    3.00
   8  16   2    7.00    4.70
   9  17  -2    0.60    3.70
  -8 -17   2   11.60    4.50
  -8 -17   2   14.40    5.30
   8 -17  -2   14.80    5.50
  -8  17   2    7.00    4.00
   8  17  -2   16.70    5.30
  -7 -17   2    5.70    3.60
   7 -17  -2    5.10    4.10
  -7 -17   2    1.60    3.50
  -7  17   2    4.30    3.30
   7  17  -2    3.70    3.40
  -6 -17   2   -1.30    2.40
   6 -17  -2    0.40    3.40
  -6 -17   2   -0.10    3.30
  -6  17   2   -1.80    2.40
  -6  17   2   -0.60    2.50
   6  17  -2    0.10    3.10
   5 -17  -2    6.50    4.30
  -5 -17   2    9.90    4.10
  -5 -17   2    9.60    3.90
   5  17  -2    5.50    3.70
  -5  17   2    9.50    3.40
  -5  17   2    7.10    3.40
   4 -17  -2   -2.50    2.80
  -4 -17   2    0.50    2.60
  -4 -17   2    1.20    2.90
   4  17  -2    1.60    3.30
  -4  17   2    0.10    2.80
   3 -17  -2   24.20    5.50
  -3 -17   2   31.30    5.90
  -3 -17   2   25.70    5.10
  -3  17   2   35.00    5.70
   3  17  -2   17.60    4.60
  -2 -17   2   21.70    5.20
   2 -17  -2   20.80    5.00
  -2 -17   2   19.80    4.30
  -2  17   2   31.20    5.40
   2  17  -2   26.40    5.30
   1 -17  -2    5.30    3.50
  -1 -17   2   16.30    4.40
   1  17  -2    9.40    3.90
  -1  17   2    3.70    2.80
   0 -17   2   23.00    5.50
   0 -17  -2   17.30    4.90
   0  17  -2   31.40    5.70
   0  17   2   25.80    5.10
  -1 -17  -2   70.09    7.90
   1 -17   2   70.89    8.60
  -1 -17  -2   64.19    7.50
  -1  17  -2   73.69    8.20
   1  17   2   60.89    7.60
  -2 -17  -2  149.39    9.70
   2 -17   2  163.18   11.20
  -2 -17  -2  161.48   10.30
   2  17   2  157.08   10.30
  -2  17  -2  163.18   10.40
  -3 -17  -2   12.70    4.40
  -3 -17  -2    6.50    3.20
   3 -17   2    5.20    3.90
   3  17   2    8.10    3.80
  -3  17  -2    4.40    3.30
  -4 -17  -2   11.90    4.40
  -4 -17  -2    6.90    3.50
   4 -17   2   19.00    5.40
  -4  17  -2    7.10    3.40
   4  17   2    5.20    3.40
   5 -17   2   44.80    7.80
  -5 -17  -2   27.20    6.00
   5  17   2   44.80    7.40
  -5  17  -2   39.40    6.60
   6 -17   2   -3.90    3.30
  -6 -17  -2   14.30    4.90
  -6  17  -2   18.30    5.10
   6  17   2    2.60    3.70
  -6  17  -2    9.50    3.90
  -7 -17  -2   -0.10    3.50
   7 -17   2   -2.10    3.90
  -7  17  -2    3.40    3.00
   7  17   2    3.50    4.00
  -7  17  -2    1.40    3.30
  -8  17  -2  111.19   12.30
  -8  17  -2   78.49   10.10
   8  17   2   88.99   11.00
  -8  18   2   12.50    5.10
   8  18  -2   22.50    6.00
  -7 -18   2   34.70    7.10
  -7 -18   2   27.40    6.70
   7 -18  -2   34.90    8.00
  -7  18   2   32.90    6.40
   7  18  -2   38.10    7.30
  -6 -18   2   -1.40    2.70
  -6 -18   2   -2.70    2.70
   6 -18  -2   -5.50    3.00
   6  18  -2    1.20    3.10
  -6  18   2    0.20    3.10
  -5 -18   2    3.70    3.40
   5 -18  -2    2.50    4.20
  -5 -18   2    4.20    3.50
  -5  18   2    1.80    3.00
   5  18  -2    5.50    3.80
  -4 -18   2    3.40    3.30
  -4 -18   2   11.90    4.70
   4 -18  -2    9.00    4.70
  -4  18   2   11.70    3.90
   4  18  -2    5.40    3.70
  -3 -18   2   23.60    5.90
  -3 -18   2   14.70    4.50
   3 -18  -2   14.00    4.90
   3  18  -2   24.20    5.40
  -3  18   2   23.80    5.20
  -2 -18   2   -0.40    2.90
   2 -18  -2    8.60    4.00
  -2  18   2   -0.30    2.40
   2  18  -2    0.90    2.60
   1 -18  -2   27.20    5.80
  -1 -18   2   26.80    5.90
  -1  18   2   33.10    6.00
   1  18  -2   25.40    5.40
   0 -18  -2    2.10    3.10
   0 -18   2   10.10    4.10
   0  18  -2   13.80    4.00
   0  18   2   16.80    4.50
  -1 -18  -2  103.89   10.10
   1 -18   2  103.49   10.70
  -1 -18  -2  114.69    8.70
  -1  18  -2  126.69    9.40
   1  18   2  122.79    9.30
  -2 -18  -2   32.60    5.90
   2 -18   2   50.99    8.20
  -2 -18  -2   28.20    5.50
   2  18   2   29.60    5.90
  -2  18  -2   37.20    6.20
  -3 -18  -2   25.90    5.40
  -3 -18  -2   24.60    5.60
   3 -18   2   21.20    5.70
   3  18   2   26.80    5.70
  -3  18  -2   28.10    5.90
   4 -18   2    5.80    4.10
  -4 -18  -2    0.90    2.90
   4  18   2    4.60    3.30
  -4  18  -2   -1.80    2.50
  -5 -18  -2   -1.20    3.30
   5 -18   2   -1.10    3.50
  -5  18  -2   -1.20    2.60
   5  18   2    3.70    3.50
  -6 -18  -2   -2.60    3.20
   6 -18   2   -0.40    4.20
   6  18   2    1.10    3.30
  -6  18  -2   -0.70    2.60
   7 -18   2    9.50    6.00
  -7 -18  -2    8.10    4.80
  -7  18  -2   10.00    4.30
   7  18   2    7.10    4.50
  -7  18  -2    7.60    4.50
  -8  19   2   39.40    7.50
  -7 -19   2   52.79    8.30
  -7 -19   2   71.29   10.20
   7  19  -2   65.29    9.30
  -6 -19   2   48.20    7.90
  -6 -19   2   61.89    9.30
   6 -19  -2   33.80    7.50
   6  19  -2   51.29    8.00
   5 -19  -2    6.50    4.50
  -5 -19   2   17.00    5.60
  -5 -19   2    4.10    3.50
   5  19  -2   10.90    4.60
  -5  19   2    5.80    3.30
   4 -19  -2   40.10    7.60
  -4 -19   2   33.10    6.20
  -4 -19   2   40.90    7.20
   4  19  -2   32.20    6.40
  -4  19   2   30.10    5.90
   3 -19  -2    9.60    4.50
  -3 -19   2   11.80    4.40
  -3  19   2    6.90    3.80
   3  19  -2    8.60    4.00
   2 -19  -2    3.70    3.30
  -2 -19   2    7.70    3.70
  -2  19   2    7.90    4.10
   2  19  -2    7.30    3.80
   1 -19  -2    1.40    3.60
  -1 -19   2    5.00    3.50
   1  19  -2   -0.90    2.20
  -1  19   2    0.10    3.10
   0 -19   2    5.10    3.50
   0 -19  -2   -0.60    3.30
   0  19  -2    7.90    3.60
   0  19   2    2.70    3.80
   1 -19   2    2.40    3.70
  -1 -19  -2    3.90    2.90
  -1  19  -2    4.40    3.10
   1  19   2   -0.90    2.70
   2 -19   2   31.50    6.80
  -2 -19  -2   16.90    4.50
  -2 -19  -2   27.90    6.00
  -2  19  -2   31.70    6.00
   2  19   2   29.60    6.00
  -3 -19  -2    1.40    3.00
   3 -19   2    1.50    3.30
  -3 -19  -2    6.50    4.00
  -3  19  -2    7.20    3.40
   3  19   2    6.50    3.90
   4 -19   2    1.20    3.70
  -4 -19  -2    5.50    3.70
  -4  19  -2    4.80    3.40
   4  19   2    5.20    3.70
  -5 -19  -2    5.30    4.10
   5 -19   2    0.90    3.60
   5  19   2    2.40    3.40
  -5  19  -2    4.30    3.80
  -6 -19  -2   38.40    7.80
   6 -19   2   37.30    8.10
   6  19   2   20.50    5.70
  -6  19  -2   44.70    7.10
  -7  19  -2   18.70    5.40
  -7 -20   2   58.79    9.40
  -6 -20   2    1.40    3.70
  -6 -20   2    2.60    3.90
   6 -20  -2   -5.00    3.90
   6  20  -2    5.60    4.70
  -5 -20   2    7.90    4.20
  -5 -20   2    5.80    3.80
   5 -20  -2   11.00    4.50
  -5  20   2    6.40    3.60
   5  20  -2    4.70    3.90
   4 -20  -2    0.30    3.50
  -4 -20   2    0.50    3.50
  -4 -20   2    1.20    3.50
   4  20  -2   -1.60    3.30
  -4  20   2    2.10    3.20
   3 -20  -2   43.80    8.00
  -3 -20   2   35.90    7.10
   3  20  -2   51.29    7.70
  -3  20   2   30.60    6.10
  -2 -20   2    2.30    3.10
   2 -20  -2    4.80    4.30
  -2  20   2    1.80    2.80
   2  20  -2   -0.60    2.90
   1 -20  -2    3.00    3.30
  -1 -20   2   16.30    5.10
  -1  20   2   14.70    4.70
   1  20  -2    0.30    3.10
   0 -20  -2  143.89   11.00
   0 -20   2  130.09   12.60
   0  20   2  139.29   10.80
   0  20  -2  149.79   11.00
  -1 -20  -2   -3.10    3.00
   1 -20   2    3.60    3.90
   1  20   2    1.80    3.10
  -1  20  -2    6.20    3.10
  -2 -20  -2   13.60    4.60
   2 -20   2   12.20    5.10
   2  20   2    7.50    4.00
  -2  20  -2    8.70    4.20
  -3 -20  -2   -1.60    2.80
   3 -20   2   -4.00    3.40
  -3  20  -2    3.60    3.20
   3  20   2    3.90    3.70
   4 -20   2    9.00    5.30
  -4 -20  -2   13.90    4.90
  -4  20  -2    8.10    4.30
   4  20   2   12.70    5.00
  -5 -20  -2   -3.90    2.90
   5 -20   2    1.20    4.70
  -5  20  -2    1.50    3.70
   5  20   2    2.70    3.40
  -6  20  -2   -0.60    3.20
  -6 -21   2    4.10    4.70
  -5 -21   2    3.50    3.50
  -5 -21   2    0.80    3.50
   5  21  -2    1.10    4.30
  -5  21   2   -3.30    3.40
   4 -21  -2   22.50    6.60
  -4 -21   2    6.40    4.80
  -4  21   2   16.40    4.80
   4  21  -2   13.10    4.80
   3 -21  -2    3.00    4.20
  -3 -21   2    2.70    3.70
  -3  21   2    3.30    3.30
   3  21  -2   -1.80    2.90
  -2 -21   2   32.50    7.30
   2 -21  -2   37.90    7.80
   2  21  -2   29.30    6.60
  -2  21   2   38.30    6.80
   1 -21  -2   16.70    5.70
  -1 -21   2   21.80    5.60
  -1  21   2   20.60    5.30
   1  21  -2    5.80    4.30
   0 -21   2   19.30    5.90
   0 -21  -2    8.50    4.30
   0  21  -2   10.60    4.50
   0  21   2   15.00    5.20
   1 -21   2   80.79   10.70
  -1 -21  -2   69.59    9.20
   1  21   2   51.39    7.80
  -1  21  -2   66.89    8.80
  -2 -21  -2   48.60    8.10
   2 -21   2   57.49    9.00
   2  21   2   63.89    9.10
  -2  21  -2   39.10    6.80
  -3 -21  -2    1.30    3.70
   3 -21   2   -3.80    3.20
   3  21   2    2.20    4.00
  -3  21  -2    0.60    2.90
  -4 -21  -2    6.80    4.50
  -4  21  -2    8.60    4.40
  -5 -21  -2   45.50    9.80
  -5  22   2    4.90    5.00
  -4 -22   2   13.60    5.80
  -4  22   2   17.50    5.60
   3 -22  -2   11.10    6.00
  -3 -22   2   17.70    5.90
  -3  22   2   28.90    6.80
   2 -22  -2   32.30    7.40
  -2 -22   2   27.00    6.50
   2  22  -2   34.70    7.20
  -2  22   2   15.30    5.50
   1 -22  -2    9.50    5.20
  -1 -22   2   10.50    5.20
  -1  22   2    9.50    4.70
   1  22  -2    5.00    4.40
   0 -22  -2   48.30    8.10
   0 -22   2   65.79    9.70
   0  22  -2   34.60    6.90
   0  22   2   45.20    7.90
  -1 -22  -2    8.90    4.60
   1 -22   2   22.80    6.40
  -1  22  -2   13.00    4.90
   1  22   2    7.40    4.90
   2 -22   2   47.30   10.30
   2  22   2   37.60    8.40
  -2  22  -2   45.40    7.70
  -4 -22  -2   26.50    6.70
   1 -23  -2   32.90    7.70
   0 -23  -2   -1.60    3.30
  -1 -23  -2   34.60    7.10
  13   0  -3    2.30    4.10
 -12   0   3    0.10    2.90
  12   0  -3    1.80    3.60
 -11   0   3   89.19    8.80
 -11   0   3   80.09    9.10
  11   0  -3   95.39   10.50
 -10   0   3    3.10    2.50
 -10   0   3    4.40    3.20
  10   0  -3   -0.30    2.40
  -9   0   3  322.17   12.60
  -9   0   3  336.57   14.30
   9   0  -3  329.47   13.60
   8   0  -3    1.00    2.00
  -8   0   3   -0.80    1.80
  -8   0   3    1.70    1.80
  -7   0   3  297.47   10.60
  -7   0   3  292.37   11.80
   7   0  -3  283.07   11.00
  -7   0   3  289.97    8.40
  -6   0   3    0.30    0.80
   6   0  -3    1.90    1.70
  -6   0   3    2.80    1.90
  -6   0   3    1.60    1.40
  -5   0   3  739.33   18.10
   5   0  -3  762.72   17.80
  -5   0   3  743.83   14.00
  -5   0   3  697.63   16.30
  -4   0   3    0.10    0.50
   4   0  -3    1.00    1.50
  -4   0   3   -1.60    1.00
  -4   0   3    1.80    1.10
  -3   0   3   83.09    4.20
   3   0  -3   84.29    2.20
   3   0  -3   78.09    4.20
  -3   0   3   83.49    3.70
  -2   0   3    1.80    1.10
  -2   0   3    0.20    0.80
   2   0  -3    1.60    1.30
   1   0  -3 1802.42   30.40
   1   0  -3 1780.92   28.00
  -1   0   3 1781.62   29.40
  -1   0   3 1765.92   29.20
   0   0   3   -0.70    0.80
   0   0   3    0.40    0.50
   0   0  -3   -0.80    0.90
   0   0  -3    0.30    0.80
  -1   0  -3 9999.00  147.89
   1   0   3 9489.65  149.19
   1   0   3 9538.25  147.89
  -1   0  -3 9454.05  150.88
  -2   0  -3    0.00    0.70
   2   0   3    0.90    0.80
   2   0   3    0.60    1.00
  -2   0  -3   -1.50    0.90
  -3   0  -3   -1.00    0.70
   3   0   3    2.70    1.30
   3   0   3    0.40    0.90
  -3   0  -3    0.00    0.90
   4   0   3    0.30    1.20
  -4   0  -3    0.70    1.20
   4   0   3    0.60    1.20
  -4   0  -3    1.90    1.30
  -4   0  -3    0.70    1.10
  -5   0  -3  182.98    7.70
  -5   0  -3  176.38    7.00
  -5   0  -3  169.68    7.30
   5   0   3  156.78    6.80
  -6   0  -3   -0.80    1.20
   6   0   3   -1.20    1.40
  -6   0  -3   -0.40    1.30
  -6   0  -3   -0.40    1.40
  -7   0  -3   13.30    3.20
   7   0   3   11.20    3.20
  -7   0  -3   22.40    3.90
  -7   0  -3   16.90    3.20
  -8   0  -3   -0.70    1.80
  -8   0  -3   -0.80    1.60
   8   0   3   -4.20    1.80
  -9   0  -3   39.10    5.70
  -9   0  -3   43.00    6.00
   9   0   3   44.20    6.00
 -10   0  -3   -1.80    2.20
  10   0   3    2.50    2.60
  11   0   3   73.59    8.80
  12   0   3   -0.30    3.20
  13  -1  -3   -1.00    4.30
  13   1  -3   -2.50    3.40
  12  -1  -3   22.00    6.00
  12   1  -3   47.30    7.90
 -12   1   3   32.50    6.40
  11  -1  -3   24.90    5.60
 -11  -1   3   24.60    5.00
 -11  -1   3   29.20    6.10
 -11   1   3   21.90    4.90
 -10  -1   3   62.79    7.00
  10  -1  -3   60.59    7.90
 -10  -1   3   64.49    7.90
  10   1  -3   59.39    7.30
 -10   1   3   53.09    6.60
   9  -1  -3  129.79    8.40
  -9  -1   3  138.49    9.30
  -9  -1   3  129.89    7.90
  -9   1   3  142.39    9.40
   9   1  -3  136.99    9.00
  -9   1   3  145.89    8.40
   8  -1  -3   12.70    3.40
  -8  -1   3    9.70    2.60
  -8  -1   3   22.90    4.40
   8   1  -3   15.40    3.90
  -8   1   3   18.60    3.40
  -8   1   3   18.40    3.90
  -7  -1   3  127.19    6.40
   7  -1  -3  108.19    6.60
  -7  -1   3  127.79    7.40
  -7  -1   3  116.59    5.10
  -7   1   3  116.29    4.90
   7   1  -3  115.29    7.10
  -7   1   3  113.09    7.30
  -7   1   3  114.49    6.50
  -6  -1   3   13.00    1.90
  -6  -1   3   10.00    2.10
  -6  -1   3   16.00    3.20
   6  -1  -3   10.10    2.60
   6   1  -3   14.50    3.10
  -6   1   3   11.40    2.70
   6   1  -3   14.60    2.00
  -6   1   3   14.60    1.90
  -6   1   3   10.20    2.30
   5  -1  -3   31.30    3.70
  -5  -1   3   30.50    3.80
  -5  -1   3   22.70    2.80
  -5   1   3   30.00    3.30
   5   1  -3   31.40    2.60
   5   1  -3   25.30    3.50
  -5   1   3   27.60    1.90
  -5   1   3   28.90    3.80
  -4  -1   3  202.38    7.50
  -4  -1   3  193.08    6.30
   4  -1  -3  198.68    7.10
  -4   1   3  209.08    7.60
  -4   1   3  209.48    4.80
  -4   1   3  206.28    6.90
   4   1  -3  204.48    7.60
   4   1  -3  190.88    5.00
  -3  -1   3   90.79    4.40
   3  -1  -3   99.69    4.60
  -3  -1   3   95.69    3.80
   3   1  -3   89.19    4.50
  -3   1   3   99.99    2.20
   3   1  -3   95.49    2.80
  -3   1   3   93.19    4.10
  -3   1   3   92.69    4.40
   2  -1  -3  411.66    9.70
  -2  -1   3  407.36    9.50
  -2  -1   3  415.16    8.60
  -2   1   3  401.76    9.40
   2   1  -3  403.56    7.30
   2   1  -3  394.66    9.80
  -2   1   3  400.76    9.10
  -1  -1   3  243.78    5.80
   1  -1  -3  253.77    6.80
   1  -1  -3  250.37    5.00
  -1  -1   3  250.47    6.10
   1   1  -3  256.37    6.80
  -1   1   3  260.47    5.90
   1   1  -3  250.87    5.30
  -1   1   3  251.37    6.20
   0  -1  -3    9.20    1.70
   0  -1  -3    9.80    1.30
   0  -1   3    9.30    1.20
   0  -1   3   10.70    1.50
   0   1  -3    9.10    1.30
   0   1   3    9.00    1.40
   0   1  -3   14.00    1.80
   0   1   3    9.70    0.90
   1  -1   3  304.27    7.60
  -1  -1  -3  320.07    7.60
   1  -1   3  304.67    6.70
  -1  -1  -3  331.37    8.20
   1   1   3  327.67    7.60
  -1   1  -3  301.07    7.50
  -1   1  -3  306.67    7.30
  -2  -1  -3  181.88    6.00
   2  -1   3  190.98    5.40
  -2  -1  -3  190.18    6.30
   2  -1   3  183.58    6.10
   2   1   3  186.88    5.90
  -2   1  -3  191.78    5.50
   2   1   3  191.98    4.70
  -2   1  -3  186.98    6.00
  -3  -1  -3  594.44   12.30
   3  -1   3  599.44   13.10
   3  -1   3  595.94   13.90
  -3  -1  -3  608.54   14.00
  -3  -1  -3  613.84   14.00
  -3   1  -3  608.64   12.90
  -3   1  -3  590.84   13.80
   3   1   3  590.94   13.60
  -3   1  -3  606.34   14.30
   4  -1   3  237.28    7.80
  -4  -1  -3  203.78    7.70
  -4  -1  -3  223.98    8.00
  -4  -1  -3  219.78    7.10
  -4   1  -3  243.58    8.50
   4   1   3  227.58    7.80
  -4   1  -3  245.78    7.40
  -4   1  -3  235.08    8.10
  -5  -1  -3  106.39    5.70
  -5  -1  -3  100.29    5.60
   5  -1   3   97.99    5.30
  -5  -1  -3   96.69    5.10
   5   1   3  101.99    5.50
  -5   1  -3   93.49    4.80
  -5   1  -3   89.39    5.30
  -5   1  -3   97.19    5.70
   5   1   3   90.99    5.00
  -6  -1  -3   64.19    4.90
   6  -1   3   66.79    4.90
  -6  -1  -3   64.89    4.90
  -6  -1  -3   70.89    5.10
   6   1   3   68.89    4.80
   6   1   3   70.19    4.90
  -6   1  -3   54.49    4.10
  -6   1  -3   56.69    5.60
  -6   1  -3   50.79    5.10
  -7  -1  -3   36.30    4.70
  -7  -1  -3   31.90    4.50
  -7  -1  -3   28.60    4.30
   7  -1   3   43.60    5.10
   7   1   3   36.30    4.70
  -7   1  -3   31.80    4.10
  -7   1  -3   41.30    4.90
   7   1   3   36.20    4.60
  -7   1  -3   33.80    4.80
  -8  -1  -3   89.89    6.60
  -8  -1  -3  105.69    7.10
   8  -1   3   97.49    7.10
  -8   1  -3  105.09    7.00
   8   1   3  100.39    7.10
  -8   1  -3   93.69    7.10
   8   1   3   89.19    6.50
  -9  -1  -3   21.50    4.30
   9   1   3   36.00    5.50
  -9   1  -3   38.40    6.00
  -9   1  -3   28.30    5.00
 -10  -1  -3   35.00    5.80
  10  -1   3   43.10    6.40
  10   1   3   30.00    5.40
 -10   1  -3   32.40    5.90
 -10   1  -3   37.80    5.70
  11  -1   3   16.20    4.60
  11   1   3   12.80    4.30
  12  -1   3   45.10    7.80
  13  -2  -3    9.00    4.80
 -13   2   3    2.80    4.20
  13   2  -3    5.80    4.40
 -12  -2   3   27.10    6.50
  12  -2  -3    5.80    4.80
 -12   2   3   16.50    5.10
 -11  -2   3    7.70    3.50
  11  -2  -3    2.50    3.50
 -11   2   3   10.30    3.80
  11   2  -3   13.10    4.70
 -10  -2   3   40.60    5.50
  10  -2  -3   35.20    6.40
 -10  -2   3   36.50    6.20
 -10   2   3   49.00    6.60
  10   2  -3   48.30    7.00
   9  -2  -3    7.70    3.20
  -9  -2   3   -0.60    2.30
  -9  -2   3    5.50    2.20
   9   2  -3   -3.10    1.80
  -9   2   3    1.50    2.00
   8  -2  -3    8.40    2.80
  -8  -2   3    5.60    2.70
  -8  -2   3   16.00    3.00
   8  -2  -3   13.60    3.70
  -8   2   3   14.00    3.60
   8   2  -3    6.60    3.20
  -8   2   3   11.80    3.30
   7  -2  -3    7.10    2.30
  -7  -2   3    5.70    2.50
  -7  -2   3   10.70    2.50
  -7   2   3    6.40    1.60
  -7   2   3    6.40    2.20
  -7   2   3    9.40    2.70
   7   2  -3    6.90    1.90
   7   2  -3   10.00    3.00
  -6  -2   3   13.40    2.40
  -6  -2   3    8.70    2.50
   6  -2  -3   10.30    2.30
  -6   2   3   12.40    1.80
  -6   2   3    9.90    2.70
  -6   2   3   13.60    2.60
   6   2  -3    8.80    1.80
   6   2  -3    9.80    2.80
  -5  -2   3   23.70    2.70
   5  -2  -3   21.60    3.10
  -5  -2   3   31.00    3.90
   5   2  -3   27.30    3.80
  -5   2   3   24.80    1.90
   5   2  -3   24.80    2.40
  -5   2   3   24.00    3.40
  -5   2   3   26.00    3.20
  -4  -2   3  234.18    8.20
  -4  -2   3  234.58    6.70
   4  -2  -3  228.08    7.60
  -4   2   3  242.38    8.40
  -4   2   3  228.48    7.60
  -4   2   3  241.68    5.40
   4   2  -3  232.48    6.00
   4   2  -3  220.38    8.30
  -3  -2   3  347.57    7.90
  -3  -2   3  325.07    9.30
   3  -2  -3  326.27    8.90
  -3   2   3  334.67    9.40
  -3   2   3  339.57    6.40
   3   2  -3  344.57    9.80
   3   2  -3  346.87    7.30
  -3   2   3  360.96    9.10
  -2  -2   3  157.58    4.30
  -2  -2   3  156.58    5.40
   2  -2  -3  160.68    5.40
  -2   2   3  146.89    5.00
  -2   2   3  149.39    5.10
   2   2  -3  154.58    5.60
   2   2  -3  151.88    4.00
  -2   2   3  149.99    3.40
   1  -2  -3   32.30    2.90
  -1  -2   3   29.70    2.20
   1  -2  -3   31.90    2.10
  -1  -2   3   27.40    1.70
  -1   2   3   31.70    2.20
   1   2  -3   28.30    2.70
  -1   2   3   29.10    1.70
   1   2  -3   28.20    1.90
   0  -2  -3  402.96    7.40
   0  -2  -3  413.66    8.70
   0  -2  -3  410.06    9.80
   0  -2   3  411.66    8.90
   0  -2   3  395.86    8.70
   0   2  -3  409.76    8.90
   0   2  -3  417.06    8.90
   0   2   3  409.56    8.80
  -1  -2  -3 2303.47   38.10
   1  -2   3 2257.17   37.70
   1  -2   3 2304.97   38.10
  -1  -2  -3 2313.87   39.10
  -1   2  -3 2298.67   37.00
   1   2   3 2323.67   37.70
  -1   2  -3 2227.98   38.10
  -2  -2  -3  460.55   11.50
  -2  -2  -3  467.25   11.00
   2  -2   3  470.75   10.50
   2  -2   3  469.45   11.10
  -2  -2  -3  468.05    8.90
  -2   2  -3  459.65    9.50
  -2   2  -3  458.05   11.00
  -2   2  -3  475.45   11.30
   2   2   3  439.66   10.30
  -3  -2  -3  124.89    5.40
  -3  -2  -3  125.99    5.70
   3  -2   3  129.79    5.20
  -3  -2  -3  125.59    4.30
  -3   2  -3  125.99    5.60
   3   2   3  134.29    5.20
  -3   2  -3  124.69    5.40
  -3   2  -3  131.99    4.40
   4  -2   3 1570.44   29.90
  -4  -2  -3 1587.14   28.50
  -4  -2  -3 1628.24   31.00
  -4  -2  -3 1602.24   30.50
  -4   2  -3 1533.45   30.00
  -4   2  -3 1554.64   27.90
   4   2   3 1546.35   29.50
  -4   2  -3 1546.05   30.70
  -5  -2  -3  470.35   12.50
  -5  -2  -3  491.25   14.00
  -5  -2  -3  485.95   13.80
   5  -2   3  498.45   13.70
   5   2   3  495.35   13.30
  -5   2  -3  488.95   11.90
  -5   2  -3  511.15   14.50
  -5   2  -3  491.75   13.60
  -6  -2  -3    9.10    2.40
   6  -2   3    4.60    2.10
  -6  -2  -3    4.50    2.10
  -6  -2  -3    6.60    2.30
  -6   2  -3    8.40    2.50
  -6   2  -3    6.90    2.10
  -6   2  -3   10.60    2.20
   6   2   3    5.50    2.10
  -7  -2  -3   70.59    6.30
  -7  -2  -3   74.59    5.70
  -7  -2  -3   77.49    5.80
   7  -2   3   81.59    7.30
   7   2   3   70.69    5.30
  -7   2  -3   64.79    6.10
  -7   2  -3   64.39    6.60
  -8  -2  -3    2.80    2.60
   8  -2   3    1.00    2.40
  -8  -2  -3    2.40    2.00
  -8   2  -3    1.80    1.90
  -8   2  -3    6.60    2.70
   8   2   3    2.40    2.20
  -9  -2  -3   12.80    3.50
   9  -2   3   10.00    4.40
  -9   2  -3   12.70    3.90
   9   2   3   16.10    4.10
  -9   2  -3   17.30    4.00
 -10  -2  -3   11.50    3.80
 -10   2  -3   10.20    3.20
 -10   2  -3    8.80    4.00
  10   2   3   17.60    4.20
  11  -2   3   45.50    7.10
  12  -2   3    0.10    3.30
  13  -3  -3   26.00    7.20
 -13  -3   3   21.20    5.80
  13   3  -3   20.20    6.30
 -13   3   3   23.70    6.00
  12  -3  -3   38.10    7.40
 -12  -3   3   35.50    6.90
 -12   3   3   51.29    7.90
  11  -3  -3    3.80    4.10
 -11  -3   3    5.90    3.60
 -11   3   3    6.70    3.20
  11   3  -3   14.20    4.70
  10  -3  -3   32.90    6.40
 -10  -3   3   35.30    6.10
  10   3  -3   21.50    5.50
 -10   3   3   35.50    5.90
  -9  -3   3   83.49    8.40
  -9  -3   3   88.79    6.20
   9  -3  -3   95.69    9.30
  -9   3   3   82.49    7.90
   9   3  -3   88.59    9.10
  -8  -3   3  176.18    8.00
   8  -3  -3  191.38   10.50
   8  -3  -3  173.78    8.50
  -8  -3   3  177.48    9.60
   8   3  -3  172.98    9.80
  -8   3   3  207.28    9.90
   7  -3  -3  103.39    6.10
  -7  -3   3  105.99    7.00
   7  -3  -3  109.79    7.40
  -7  -3   3   98.69    5.40
  -7   3   3  100.39    6.40
   7   3  -3  104.99    5.30
   7   3  -3  118.39    7.50
  -7   3   3   96.09    4.60
  -6  -3   3    2.50    1.30
   6  -3  -3    3.70    1.80
   6  -3  -3    2.40    2.00
  -6  -3   3    5.70    2.10
  -6   3   3    3.40    1.20
   6   3  -3    3.00    1.40
  -6   3   3    4.50    2.00
   6   3  -3    9.20    2.80
   5  -3  -3   67.49    5.10
   5  -3  -3   60.09    4.00
  -5  -3   3   66.49    3.60
  -5  -3   3   69.59    4.80
   5   3  -3   72.79    3.70
   5   3  -3   65.79    5.00
  -5   3   3   60.79    4.30
  -5   3   3   59.89    2.90
  -4  -3   3   89.89    3.70
   4  -3  -3   97.69    4.60
  -4  -3   3   91.69    5.10
   4  -3  -3   89.29    5.30
   4   3  -3   91.79    3.80
  -4   3   3   90.69    3.20
  -4   3   3   95.99    4.90
   4   3  -3   97.79    5.50
  -3  -3   3  251.17    7.90
   3  -3  -3  224.98    7.00
   3  -3  -3  230.18    7.80
  -3  -3   3  235.68    5.80
   3   3  -3  233.88    6.10
  -3   3   3  215.88    7.10
  -3   3   3  230.38    5.30
   3   3  -3  237.18    8.00
  -2  -3   3  144.19    5.40
   2  -3  -3  126.39    4.90
   2  -3  -3  136.19    5.20
  -2  -3   3  137.69    3.70
  -2   3   3  123.09    4.70
   2   3  -3  146.89    4.40
  -2   3   3  133.79    3.70
   2   3  -3  135.49    5.40
  -1  -3   3  477.65    9.20
   1  -3  -3  478.75   10.90
  -1  -3   3  462.95   10.60
   1  -3  -3  474.95   10.10
  -1   3   3  488.95    9.50
  -1   3   3  472.15   10.20
   1   3  -3  473.85    9.90
   1   3  -3  446.66   10.50
   0  -3  -3  385.06    7.70
   0  -3   3  374.66    8.30
   0  -3   3  371.26    9.00
   0  -3  -3  402.26    9.80
   0   3  -3  373.26    8.80
   0   3  -3  383.26    8.40
   0   3   3  370.76    8.50
   0   3   3  378.66    8.50
  -1  -3  -3    2.50    0.70
   1  -3   3    2.10    1.30
  -1  -3  -3    1.20    1.00
   1  -3   3    5.40    1.30
  -1  -3  -3    4.80    1.60
  -1   3  -3    3.60    0.90
  -1   3  -3    5.00    1.40
   1   3   3    3.00    1.00
  -2  -3  -3   96.59    4.80
  -2  -3  -3   91.39    3.00
   2  -3   3   97.39    4.40
  -2  -3  -3   92.29    4.30
  -2   3  -3   91.89    3.00
   2   3   3   88.59    3.80
  -2   3  -3   98.39    4.50
  -2   3  -3   86.29    4.20
   3  -3   3   12.00    2.20
  -3  -3  -3    9.10    1.50
  -3  -3  -3   12.20    2.40
  -3  -3  -3   15.30    2.50
  -3   3  -3   13.70    1.50
  -3   3  -3   10.90    2.10
  -3   3  -3   12.20    2.30
   3   3   3   11.30    1.90
  -4  -3  -3   69.79    3.70
  -4  -3  -3   66.29    4.70
   4  -3   3   68.79    4.50
  -4  -3  -3   66.49    4.40
   4   3   3   65.79    3.90
  -4   3  -3   66.89    3.10
  -4   3  -3   77.09    5.00
  -4   3  -3   66.49    4.50
  -5  -3  -3   55.99    3.80
  -5  -3  -3   46.90    4.90
  -5  -3  -3   56.59    5.30
   5  -3   3   42.10    4.50
  -5   3  -3   42.90    4.70
   5   3   3   60.99    4.10
  -5   3  -3   52.19    3.20
  -5   3  -3   56.99    5.20
  -6  -3  -3  239.88    9.70
   6  -3   3  240.88   10.00
  -6  -3  -3  231.48    9.90
  -6  -3  -3  231.28    8.70
   6   3   3  210.68    8.60
  -6   3  -3  227.28   10.00
  -6   3  -3  241.78    9.50
  -7  -3  -3   51.89    5.50
  -7  -3  -3   59.59    6.30
   7  -3   3   61.49    6.50
  -7  -3  -3   53.79    5.40
  -7   3  -3   56.69    5.80
  -7   3  -3   53.79    6.10
   7   3   3   50.19    5.30
  -8  -3  -3   39.20    5.40
   8  -3   3   44.30    6.00
  -8  -3  -3   23.40    4.60
  -8   3  -3   41.20    5.30
   8   3   3   26.60    4.20
  -8   3  -3   33.60    5.50
  -9  -3  -3  134.09    9.00
   9  -3   3  135.39    9.10
   9   3   3  120.79    8.00
  -9   3  -3  123.99    8.20
  -9   3  -3  147.69    9.70
 -10  -3  -3    1.00    2.80
 -10   3  -3    5.50    3.30
 -10   3  -3    4.20    2.80
  11  -3   3    1.20    3.10
 -11   3  -3   -0.20    3.00
  12  -3   3    1.80    3.20
 -13  -4   3    6.50    4.90
  13  -4  -3    8.00    5.10
 -13   4   3    3.40    3.40
 -12  -4   3    0.90    3.10
  12  -4  -3    4.00    3.90
 -12   4   3   -2.70    2.60
 -11  -4   3    9.10    3.90
  11  -4  -3   10.80    4.50
 -11   4   3    5.70    3.20
  11   4  -3   14.50    5.10
 -10  -4   3    0.80    2.60
  10  -4  -3    4.40    3.60
  10   4  -3    0.70    3.00
 -10   4   3    5.10    3.20
  -9  -4   3  113.89    8.40
   9  -4  -3  114.89    9.10
   9   4  -3  118.89    9.10
  -9   4   3  143.09    8.80
   8  -4  -3   69.09    8.00
  -8  -4   3   71.29    7.30
  -8  -4   3   77.99    5.20
   8   4  -3   65.29    7.50
  -8   4   3   68.69    6.90
   8   4  -3   77.89    5.30
  -7  -4   3    8.40    2.70
  -7  -4   3   15.20    2.70
   7  -4  -3    7.70    3.10
   7  -4  -3    9.70    2.50
  -7   4   3    5.70    2.20
   7   4  -3   11.00    2.40
   7   4  -3   14.20    3.60
  -7   4   3    9.50    2.00
   6  -4  -3  108.39    7.00
  -6  -4   3  104.09    4.90
   6  -4  -3  101.09    5.40
  -6  -4   3   99.99    6.30
  -6   4   3  102.79    4.40
   6   4  -3  114.89    7.10
   6   4  -3  106.59    5.10
  -6   4   3  102.19    6.10
   5  -4  -3   99.89    6.20
  -5  -4   3  105.29    6.00
   5  -4  -3  102.59    5.10
  -5  -4   3  113.59    6.20
  -5  -4   3  110.59    4.50
  -5   4   3  102.39    4.10
   5   4  -3  113.79    4.80
  -5   4   3   99.39    5.70
   5   4  -3  104.29    6.40
   4  -4  -3  344.47    9.50
  -4  -4   3  342.17   10.70
  -4  -4   3  343.57   10.70
  -4  -4   3  342.67    8.00
   4  -4  -3  337.97   11.10
  -4   4   3  341.47    7.90
   4   4  -3  344.97   11.10
  -4   4   3  336.37   10.10
   4   4  -3  343.27    8.80
   3  -4  -3   -0.10    1.00
   3  -4  -3    2.10    1.50
  -3  -4   3    1.80    0.70
  -3  -4   3    2.50    1.20
   3   4  -3    0.00    0.90
   3   4  -3    0.70    1.30
  -3   4   3    2.70    1.30
  -3   4   3    2.20    0.90
  -2  -4   3  450.55    8.40
   2  -4  -3  434.76   10.50
   2  -4  -3  418.76   10.70
  -2  -4   3  438.26   11.10
  -2   4   3  431.86    9.10
   2   4  -3  426.86   11.10
   2   4  -3  439.66    9.90
  -2   4   3  428.96   10.30
   1  -4  -3 2704.53   45.40
  -1  -4   3 2599.34   45.40
   1  -4  -3 2691.13   44.60
  -1  -4   3 2725.33   42.80
   1   4  -3 2719.73   44.50
  -1   4   3 2746.83   44.50
  -1   4   3 2743.73   43.90
   1   4  -3 2673.03   45.00
   0  -4  -3  954.50   19.10
   0  -4  -3  959.00   17.10
   0  -4   3  935.41   17.10
   0  -4   3  909.61   18.50
   0   4  -3  933.61   18.10
   0   4   3  935.21   17.80
   0   4  -3  957.30   17.30
   0   4   3  953.90   17.40
  -1  -4  -3    2.60    1.40
   1  -4   3    2.80    1.30
   1  -4   3   -0.70    0.80
  -1  -4  -3    2.30    0.80
   1   4   3    2.20    1.20
  -1   4  -3    4.00    0.90
   1   4   3    3.00    1.00
  -1   4  -3    3.20    1.20
  -2  -4  -3  457.15   11.60
  -2  -4  -3  469.55   12.50
   2  -4   3  460.15   11.80
  -2  -4  -3  461.75    9.60
   2   4   3  460.15   10.20
  -2   4  -3  470.85   11.60
   2   4   3  463.15   11.50
  -2   4  -3  445.96   11.40
  -2   4  -3  462.35    8.50
  -3  -4  -3   46.60    3.50
  -3  -4  -3   48.60    2.80
   3  -4   3   46.40    3.60
  -3  -4  -3   47.40    4.50
  -3   4  -3   42.40    1.90
  -3   4  -3   49.30    4.30
  -3   4  -3   44.20    4.20
   3   4   3   42.10    2.90
  -4  -4  -3  117.39    4.90
   4  -4   3  116.79    6.10
  -4  -4  -3  117.19    6.40
  -4   4  -3  110.59    5.80
  -4   4  -3  108.79    6.00
  -4   4  -3  111.89    3.60
   4   4   3  108.39    4.90
  -5  -4  -3   -0.70    1.30
  -5  -4  -3   -1.80    1.10
  -5  -4  -3   -0.40    1.20
   5  -4   3    0.60    1.50
  -5   4  -3   -0.40    0.80
  -5   4  -3   -0.20    1.50
  -5   4  -3   -0.80    1.20
   5   4   3    0.00    1.00
  -6  -4  -3    7.40    2.20
  -6  -4  -3   16.60    3.50
   6  -4   3   12.20    3.10
  -6  -4  -3    8.00    2.50
  -6   4  -3    9.40    2.70
   6   4   3   12.40    2.60
  -6   4  -3   16.20    3.50
   7  -4   3   83.99    7.70
  -7  -4  -3   81.59    7.40
  -7  -4  -3   81.49    7.60
  -7  -4  -3   75.89    5.50
  -7   4  -3   72.09    7.30
   7   4   3   79.29    5.50
  -7   4  -3   86.89    6.20
  -8  -4  -3   47.70    5.90
  -8  -4  -3   72.19    7.60
   8  -4   3   75.79    8.00
  -8   4  -3   70.59    6.90
  -8   4  -3   65.69    7.40
   8   4   3   64.89    6.20
  -9  -4  -3    1.20    2.50
   9  -4   3    4.90    3.10
  -9  -4  -3    1.30    2.20
  -9   4  -3    1.90    3.10
  -9   4  -3    2.90    2.40
 -10  -4  -3   58.99    7.20
 -10   4  -3   67.59    7.50
  10   4   3   59.39    7.30
 -10   4  -3   55.29    7.70
 -11   4  -3   44.90    7.50
 -13  -5   3    3.00    3.80
 -12  -5   3    5.40    3.80
  12  -5  -3    4.40    4.30
 -12   5   3    5.30    3.90
  12   5  -3    2.50    4.10
 -11  -5   3   94.79   10.00
  11  -5  -3   87.59   10.40
  11   5  -3   78.99    9.90
 -11   5   3   71.59    8.70
  10  -5  -3    1.50    3.00
 -10  -5   3    2.50    2.80
 -10   5   3    4.10    3.00
  10   5  -3    5.90    3.50
  -9  -5   3   15.20    4.00
   9  -5  -3   33.90    6.20
  -9   5   3   28.20    5.30
   9   5  -3   28.00    5.60
  -8  -5   3    1.20    2.10
   8  -5  -3    1.50    2.40
   8   5  -3    0.60    2.70
  -8   5   3    1.20    2.10
   8   5  -3    3.00    2.10
  -7  -5   3    6.00    2.80
   7  -5  -3    1.90    1.70
  -7  -5   3    1.10    1.20
   7  -5  -3    3.60    2.50
   7   5  -3    1.70    1.50
  -7   5   3    1.20    1.70
  -7   5   3    2.50    1.30
   7   5  -3    2.60    2.30
  -6  -5   3   15.20    3.30
  -6  -5   3   16.60    2.30
   6  -5  -3   17.50    2.80
  -6  -5   3   15.90    3.30
   6  -5  -3   11.20    3.10
   6   5  -3   14.60    2.50
   6   5  -3   11.30    3.20
  -6   5   3   19.40    3.50
  -6   5   3   23.20    2.60
   5  -5  -3   85.69    5.90
  -5  -5   3   97.09    5.90
  -5  -5   3   91.19    3.90
  -5  -5   3   96.79    6.00
   5  -5  -3   92.59    4.80
  -5   5   3   98.69    5.70
   5   5  -3   88.19    4.60
  -5   5   3  102.19    4.20
  -4  -5   3   25.20    3.50
   4  -5  -3   24.50    2.90
  -4  -5   3   28.20    1.90
   4  -5  -3   28.40    3.90
  -4  -5   3   28.30    3.70
  -4   5   3   29.90    3.60
   4   5  -3   20.90    2.60
  -4   5   3   26.90    2.50
  -3  -5   3   39.20    1.80
   3  -5  -3   43.40    4.20
  -3  -5   3   32.70    3.60
  -3  -5   3   37.30    3.80
   3  -5  -3   47.80    3.20
  -3   5   3   45.70    3.30
   3   5  -3   40.10    3.50
  -3   5   3   45.20    2.70
   2  -5  -3   27.10    2.80
  -2  -5   3   25.20    2.90
   2  -5  -3   30.50    3.30
  -2  -5   3   24.50    1.40
  -2  -5   3   28.20    3.30
  -2   5   3   23.80    2.60
  -2   5   3   28.90    2.50
   2   5  -3   34.50    3.00
   2   5  -3   28.20    3.20
  -1  -5   3   39.80    2.00
   1  -5  -3   51.19    3.20
  -1  -5   3   39.30    3.60
   1  -5  -3   43.00    3.10
  -1   5   3   43.00    2.70
  -1   5   3   51.89    3.00
   1   5  -3   39.70    2.90
   1   5  -3   42.80    3.00
   0  -5   3  238.98    7.80
   0  -5  -3  237.58    7.80
   0  -5   3  252.07    6.40
   0  -5  -3  254.47    6.90
   0   5  -3  241.68    6.60
   0   5  -3  236.38    7.30
   0   5   3  256.07    6.60
   0   5   3  262.57    7.40
   1  -5   3   16.40    2.50
  -1  -5  -3   15.70    1.80
  -1  -5  -3   14.20    2.50
   1   5   3   17.90    2.40
  -1   5  -3   15.60    2.20
   1   5   3   16.20    1.80
  -1   5  -3    9.90    2.00
  -1   5  -3   15.50    1.50
   2  -5   3   14.00    2.50
  -2  -5  -3   21.40    2.20
  -2  -5  -3   15.80    2.80
  -2   5  -3   16.80    1.00
  -2   5  -3   16.00    2.50
   2   5   3   17.30    2.00
  -2   5  -3   20.10    2.70
   2   5   3   17.00    2.60
   3  -5   3  178.58    7.50
  -3  -5  -3  176.88    5.80
  -3  -5  -3  180.68    7.80
  -3   5  -3  197.28    7.60
   3   5   3  173.78    5.80
  -3   5  -3  183.08    7.10
   3   5   3  191.08    7.40
  -4  -5  -3    4.00    1.40
   4  -5   3    2.10    1.60
  -4  -5  -3    2.00    1.80
  -4  -5  -3    2.90    1.60
   4   5   3    1.50    1.20
  -4   5  -3    2.40    0.60
   4   5   3    2.60    1.70
  -4   5  -3    1.90    1.50
  -4   5  -3    3.10    1.60
  -5  -5  -3  323.27   11.10
  -5  -5  -3  303.47   11.70
   5  -5   3  313.17   11.50
  -5  -5  -3  325.27    9.80
   5   5   3  310.07    9.40
  -5   5  -3  321.37   10.90
  -5   5  -3  316.07   11.50
  -6  -5  -3    1.30    1.80
   6  -5   3    1.50    2.20
  -6  -5  -3    7.70    2.90
  -6  -5  -3    3.30    1.90
  -6   5  -3    2.60    2.00
   6   5   3    2.20    1.60
  -6   5  -3    2.60    2.00
  -7  -5  -3  149.49    8.90
  -7  -5  -3  169.38   10.90
  -7  -5  -3  142.89    8.10
   7  -5   3  153.98    8.90
   7   5   3  165.48    8.80
  -7   5  -3  143.79    8.00
  -7   5  -3  160.18    9.20
   7   5   3  163.08    7.60
  -8  -5  -3   43.80    6.40
  -8  -5  -3   37.70    5.40
   8  -5   3   51.89    6.70
   8   5   3   40.20    5.50
  -8   5  -3   38.30    5.20
  -8   5  -3   45.70    6.30
  -9  -5  -3  175.78   10.70
   9  -5   3  174.38   10.80
   9   5   3  171.88   10.10
  -9   5  -3  187.68   11.20
  -9   5  -3  192.08   10.20
 -10  -5  -3   13.60    4.30
 -10   5  -3   20.30    5.30
  10   5   3   11.40    4.10
 -10   5  -3    8.30    3.60
 -11   5  -3    6.50    4.50
 -12  -6   3   21.00    6.10
  12  -6  -3   23.40    6.60
 -12   6   3   13.90    5.20
  12   6  -3   23.70    6.40
  11  -6  -3   -2.30    3.20
 -11  -6   3   14.80    4.50
  11   6  -3    5.10    3.60
 -11   6   3   23.80    5.50
 -10  -6   3   16.70    4.70
  10  -6  -3   14.60    5.00
 -10   6   3   20.30    4.70
  10   6  -3    9.00    4.10
  -9  -6   3    5.40    2.90
   9  -6  -3   10.60    3.80
   9   6  -3    8.20    3.90
  -9   6   3    1.80    2.40
  -8  -6   3   -1.20    2.00
   8  -6  -3   -0.70    2.00
   8   6  -3   -0.10    1.80
   8   6  -3   -0.90    2.30
  -8   6   3   -1.80    1.70
  -7  -6   3    7.40    2.90
  -7  -6   3    7.80    2.80
   7  -6  -3   10.40    3.30
   7   6  -3    0.60    2.00
  -7   6   3    2.00    2.00
  -7   6   3    0.70    1.30
   7   6  -3    3.00    1.80
   6  -6  -3   39.10    5.30
   6  -6  -3   41.80    4.00
  -6  -6   3   41.70    5.20
  -6  -6   3   39.00    2.80
  -6  -6   3   45.40    5.20
   6   6  -3   43.10    4.20
  -6   6   3   39.40    4.80
  -6   6   3   40.60    3.10
  -5  -6   3  201.88    5.70
   5  -6  -3  203.08    7.10
   5  -6  -3  184.98    8.90
  -5  -6   3  194.38    8.80
  -5  -6   3  185.38    8.50
   5   6  -3  207.08    7.50
  -5   6   3  202.08    8.50
  -5   6   3  195.18    6.50
   4  -6  -3  430.56   11.20
  -4  -6   3  448.06   13.40
   4  -6  -3  452.45   13.70
  -4  -6   3  455.95   13.40
  -4  -6   3  469.75    9.00
  -4   6   3  448.96   10.80
  -4   6   3  444.06   12.70
   4   6  -3  447.46   11.70
  -3  -6   3 1542.05   30.50
   3  -6  -3 1556.14   28.60
  -3  -6   3 1602.94   31.00
  -3  -6   3 1582.94   24.90
   3  -6  -3 1519.65   30.90
  -3   6   3 1556.84   29.60
  -3   6   3 1545.75   27.80
   3   6  -3 1555.54   28.90
   2  -6  -3   14.70    2.50
  -2  -6   3   16.40    1.20
  -2  -6   3   14.10    2.30
   2  -6  -3   22.40    2.80
  -2  -6   3   21.30    3.00
   2   6  -3   22.10    2.80
  -2   6   3   18.30    2.30
  -2   6   3   16.00    2.30
  -1  -6   3   51.19    2.30
   1  -6  -3   56.29    3.60
  -1  -6   3   46.50    3.60
   1  -6  -3   50.39    3.60
   1   6  -3   54.59    3.50
  -1   6   3   52.99    3.20
  -1   6   3   52.19    3.30
   1   6  -3   49.90    3.40
   0  -6   3 2122.09   38.70
   0  -6  -3 2145.49   37.10
   0  -6  -3 2083.49   38.30
   0  -6   3 2139.79   35.70
   0   6  -3 2193.28   36.40
   0   6  -3 2126.99   37.80
   0   6   3 2146.19   36.00
   0   6   3 2154.78   37.50
  -1  -6  -3   18.20    2.20
   1  -6   3   10.70    2.40
  -1  -6  -3   17.10    2.90
  -1   6  -3   20.30    2.50
   1   6   3   17.80    2.00
  -1   6  -3   21.60    1.90
  -1   6  -3   19.70    2.70
   1   6   3   15.00    2.30
  -2  -6  -3  246.38    9.20
   2  -6   3  264.17    9.30
  -2  -6  -3  257.27    7.30
   2   6   3  267.77    6.90
   2   6   3  253.47    8.60
  -2   6  -3  250.77    8.60
  -2   6  -3  251.47    8.30
  -3  -6  -3    8.40    2.40
  -3  -6  -3    6.10    1.50
   3  -6   3    8.00    2.30
  -3   6  -3    4.50    1.80
   3   6   3    8.10    1.60
   3   6   3    5.50    2.00
  -3   6  -3    8.70    2.10
  -4  -6  -3  316.07    9.30
   4  -6   3  299.17   11.20
  -4  -6  -3  322.67   11.90
  -4   6  -3  322.97   10.60
   4   6   3  318.77    8.70
  -4   6  -3  320.17   11.00
   4   6   3  317.97   10.90
   5  -6   3    0.70    1.70
  -5  -6  -3   -1.60    1.30
  -5  -6  -3    0.30    1.30
   5   6   3    0.80    1.80
   5   6   3   -1.00    1.10
  -5   6  -3    0.50    1.60
  -5   6  -3    3.20    1.90
   6  -6   3   13.30    3.70
  -6  -6  -3   15.70    2.90
  -6  -6  -3   18.20    3.90
   6   6   3   19.20    2.90
  -6   6  -3   18.50    3.70
   6   6   3   17.30    3.60
  -6   6  -3   14.50    3.20
  -7  -6  -3   40.50    5.80
   7  -6   3   50.49    6.50
  -7   6  -3   45.30    5.40
  -7   6  -3   51.29    6.50
   7   6   3   45.20    5.60
   8  -6   3   -1.20    2.20
  -8  -6  -3   -1.20    1.70
  -8   6  -3    0.50    2.00
   8   6   3   -2.50    1.80
  -8   6  -3   -0.30    2.20
   9  -6   3    4.00    3.20
  -9  -6  -3    7.50    3.50
  -9   6  -3    7.00    3.10
   9   6   3    5.90    3.30
  -9   6  -3    6.10    3.30
  10  -6   3  105.29   12.30
 -10  -6  -3  137.79   10.40
  10   6   3  143.39   10.00
 -10   6  -3  121.49    8.60
 -10   6  -3  118.59   11.30
 -11   6  -3    4.20    3.40
  11   6   3    0.70    3.80
  12  -7  -3   55.19    9.20
 -12  -7   3   52.99    8.10
 -12   7   3   60.99    8.80
  12   7  -3   59.49    9.60
  11  -7  -3   58.19    9.10
 -11  -7   3   43.60    7.30
 -11   7   3   54.99    7.90
  11   7  -3   64.09    9.60
 -10  -7   3    3.60    3.00
  10  -7  -3   -0.90    2.90
 -10   7   3    3.50    2.90
  10   7  -3   -4.50    2.40
   9  -7  -3   27.50    5.50
  -9  -7   3   14.30    4.10
   9   7  -3   11.20    4.20
  -9   7   3   15.80    4.30
  -8  -7   3  104.29    7.80
   8  -7  -3   87.99    9.20
  -8  -7   3   90.79    8.90
  -8   7   3   94.09    8.70
   8   7  -3  112.79    8.70
   8   7  -3  111.29    6.70
  -7  -7   3  158.28    9.20
   7  -7  -3  159.78    9.80
  -7  -7   3  156.38    8.90
  -7   7   3  163.78    8.90
   7   7  -3  158.98    7.60
  -6  -7   3   95.89    6.50
   6  -7  -3   88.39    8.10
  -6  -7   3   93.49    6.70
  -6   7   3   86.19    4.70
  -6   7   3   93.29    6.20
   6   7  -3   86.39    5.30
  -5  -7   3   22.30    3.90
   5  -7  -3   27.10    4.30
  -5  -7   3   22.90    3.80
   5  -7  -3   23.70    2.90
  -5   7   3   23.90    3.70
  -5   7   3   27.80    3.10
   5   7  -3   29.60    3.70
  -4  -7   3   78.79    5.40
  -4  -7   3   69.89    2.20
   4  -7  -3   62.69    6.00
   4  -7  -3   68.89    4.00
  -4  -7   3   72.99    5.20
  -4   7   3   62.99    3.80
   4   7  -3   63.29    4.20
  -4   7   3   66.39    4.60
  -3  -7   3   83.39    5.20
   3  -7  -3   89.99    5.60
   3  -7  -3   89.99    4.60
  -3  -7   3   82.39    5.30
   3   7  -3   84.69    4.80
  -3   7   3   89.39    4.30
  -3   7   3   81.49    4.70
  -2  -7   3   19.20    2.80
   2  -7  -3   22.30    2.90
  -2  -7   3   19.30    1.20
  -2  -7   3   21.70    3.20
   2  -7  -3   29.10    3.60
   2   7  -3   21.40    3.00
  -2   7   3   22.60    2.70
  -2   7   3   23.70    2.80
   1  -7  -3  306.47    9.60
   1  -7  -3  332.37    9.80
  -1  -7   3  328.47    7.10
  -1  -7   3  319.87   10.30
  -1  -7   3  328.27    9.10
  -1   7   3  318.77    8.60
   1   7  -3  313.07    9.50
  -1   7   3  311.27    9.10
   0  -7   3  101.19    5.60
   0  -7  -3  109.79    5.50
   0  -7   3  112.89    4.20
   0  -7  -3  110.09    5.10
   0   7  -3  110.99    4.70
   0   7   3  112.89    4.40
   0   7   3  109.89    5.20
   0   7  -3  120.49    5.70
  -1  -7  -3   34.10    3.30
   1  -7   3   35.50    4.10
  -1  -7  -3   33.90    4.00
  -1   7  -3   35.40    2.30
  -1   7  -3   37.00    3.90
  -1   7  -3   38.60    3.00
   1   7   3   29.90    3.50
   1   7   3   32.90    2.40
  -2  -7  -3    0.70    1.00
  -2  -7  -3   -1.10    1.20
   2  -7   3    2.00    1.60
   2   7   3   -0.90    1.20
  -2   7  -3    2.10    0.60
  -2   7  -3   -1.20    0.90
  -2   7  -3    1.00    1.40
   2   7   3   -0.10    0.80
  -3  -7  -3  246.28    9.90
  -3  -7  -3  240.18    7.80
   3  -7   3  246.28    9.70
   3   7   3  256.67    9.30
   3   7   3  248.08    7.00
  -3   7  -3  245.18    9.00
  -3   7  -3  229.48    8.80
  -4  -7  -3  101.49    6.70
   4  -7   3   82.19    6.20
  -4  -7  -3   93.49    4.90
   4   7   3   99.39    4.40
  -4   7  -3   98.39    5.80
   4   7   3   89.99    5.90
  -4   7  -3   88.99    5.80
  -5  -7  -3  240.78    8.70
  -5  -7  -3  234.28   10.70
   5  -7   3  250.57   10.90
   5   7   3  252.77    7.90
  -5   7  -3  257.47   10.10
  -5   7  -3  239.38   10.30
   5   7   3  241.28   10.10
  -6  -7  -3   55.89    5.30
  -6  -7  -3   69.09    7.40
   6  -7   3   66.99    7.10
   6   7   3   57.39    6.20
  -6   7  -3   56.29    6.30
  -6   7  -3   55.59    5.80
  -7  -7  -3   47.10    6.40
   7  -7   3   42.30    6.00
  -7   7  -3   58.69    6.60
   7   7   3   47.90    6.10
  -7   7  -3   37.50    5.50
   8  -7   3    2.10    2.60
  -8  -7  -3   -0.80    2.50
  -8   7  -3    4.00    2.60
  -8   7  -3    2.10    2.30
   8   7   3   -0.70    2.20
  -9  -7  -3   92.19    9.60
   9  -7   3   98.99   10.10
  -9   7  -3   96.49    8.70
   9   7   3   97.09    9.50
  -9   7  -3   90.19    9.60
 -10  -7  -3    6.00    3.90
  10  -7   3    9.80    4.30
 -10   7  -3    2.90    3.60
  10   7   3    7.00    4.00
 -11  -7  -3   79.49    9.90
 -11   7  -3   65.49    9.30
  11   7   3   69.19    8.90
  12  -8  -3    8.90    6.00
 -12  -8   3    5.40    4.20
  12   8  -3    7.00    4.70
 -12   8   3   19.20    5.60
  11  -8  -3   -5.20    3.10
 -11  -8   3   -1.10    2.70
 -11   8   3    1.60    3.20
  11   8  -3    3.30    3.70
  10  -8  -3   16.10    5.20
 -10  -8   3   17.70    4.60
  10   8  -3   14.70    4.80
 -10   8   3   11.60    4.00
   9  -8  -3    6.00    3.60
  -9  -8   3    3.00    3.00
   9   8  -3    4.60    3.40
  -9   8   3   11.30    3.50
   8  -8  -3   46.90    7.20
  -8  -8   3   45.00    6.20
  -8  -8   3   49.60    7.10
   8   8  -3   56.79    5.90
  -8   8   3   49.40    6.40
  -7  -8   3   23.60    4.40
   7  -8  -3   20.70    4.90
  -7  -8   3   25.80    5.00
   7   8  -3   20.90    3.70
  -7   8   3   12.30    3.50
  -6  -8   3   42.70    5.60
  -6  -8   3   38.00    5.10
   6  -8  -3   39.50    5.70
  -6   8   3   48.30    5.50
  -6   8   3   37.10    3.90
   6   8  -3   39.10    4.60
   5  -8  -3    0.50    1.30
   5  -8  -3    1.10    2.00
  -5  -8   3   -0.60    1.50
  -5  -8   3    0.90    1.80
  -5   8   3   -0.30    1.00
   5   8  -3    1.70    1.80
  -5   8   3    1.60    1.40
   4  -8  -3    0.30    1.10
  -4  -8   3   -1.30    1.30
   4  -8  -3   -0.10    1.70
  -4  -8   3    0.50    1.50
  -4   8   3    0.10    1.10
   4   8  -3   -0.70    1.20
  -4   8   3   -0.60    1.30
   3  -8  -3  288.07    8.90
  -3  -8   3  296.47   10.50
  -3  -8   3  294.57   10.70
   3  -8  -3  306.37   11.00
  -3   8   3  305.67    9.80
  -3   8   3  314.07    9.20
   3   8  -3  306.07    9.90
   2  -8  -3    5.50    2.20
  -2  -8   3    6.00    1.90
  -2  -8   3    7.20    2.20
   2  -8  -3    5.40    1.80
  -2  -8   3    7.90    0.80
  -2   8   3    5.50    1.70
   2   8  -3    4.90    2.00
  -2   8   3    4.40    1.60
  -1  -8   3    5.00    1.50
   1  -8  -3    4.80    1.80
   1  -8  -3    3.70    1.70
  -1  -8   3    5.00    1.00
  -1  -8   3    5.10    2.00
  -1   8   3    4.30    1.40
  -1   8   3    2.30    1.50
   1   8  -3    4.60    1.90
   0  -8  -3  110.29    5.40
   0  -8   3  108.99    4.30
   0  -8   3  102.39    6.10
   0  -8  -3  114.09    5.90
   0   8  -3  102.29    5.50
   0   8   3  118.19    4.60
   0   8   3  110.49    5.60
   0   8  -3  108.19    4.80
  -1  -8  -3  308.57    9.40
   1  -8   3  326.57   11.00
  -1  -8  -3  317.67   10.70
   1   8   3  302.77    7.80
   1   8   3  304.27   10.00
  -1   8  -3  298.57    8.80
  -1   8  -3  308.37   10.10
  -1   8  -3  316.27    7.80
  -2  -8  -3    9.20    2.00
   2  -8   3    9.10    2.60
  -2  -8  -3    5.60    2.20
  -2   8  -3   10.90    2.50
   2   8   3    8.90    2.40
  -2   8  -3   12.50    1.20
   2   8   3    9.10    1.50
  -2   8  -3    5.60    1.80
  -3  -8  -3   47.20    3.50
   3  -8   3   39.70    4.90
  -3  -8  -3   48.60    5.40
  -3   8  -3   43.90    4.60
   3   8   3   46.80    2.80
  -3   8  -3   43.10    4.80
   3   8   3   47.10    5.00
  -4  -8  -3  314.77   12.40
   4  -8   3  298.57   11.90
  -4  -8  -3  320.17   10.00
   4   8   3  309.77    8.40
   4   8   3  308.07   11.40
  -4   8  -3  322.97   11.40
  -4   8  -3  303.47   11.00
   5  -8   3   62.69    6.80
  -5  -8  -3   62.69    4.60
  -5  -8  -3   64.39    6.90
  -5   8  -3   69.39    6.60
  -5   8  -3   69.09    6.20
   5   8   3   75.99    6.80
  -6  -8  -3   26.80    4.50
   6  -8   3   16.80    4.30
  -6  -8  -3   22.40    4.60
  -6   8  -3   22.80    4.30
   6   8   3   14.10    3.60
  -6   8  -3   19.50    3.70
  -7  -8  -3   58.59    7.30
   7  -8   3   56.29    7.10
   7   8   3   73.59    7.50
  -7   8  -3   56.39    6.40
  -7   8  -3   55.79    6.80
  -8  -8  -3   63.09    7.80
   8  -8   3   60.49    7.80
   8   8   3   75.69    8.10
  -8   8  -3   61.29    7.00
  -8   8  -3   67.19    7.90
   9  -8   3    0.10    2.90
  -9  -8  -3    1.50    2.70
   9   8   3   -3.30    2.10
  -9   8  -3    2.30    2.70
  -9   8  -3    2.30    2.60
 -10  -8  -3   71.79    9.30
  10  -8   3   81.89    9.90
 -10   8  -3   64.79    8.70
  10   8   3   65.39    8.20
 -11  -8  -3   39.30    7.40
  11   8   3   41.20    7.50
 -11   8  -3   38.90    8.70
  12  -9  -3   34.00    9.40
 -12  -9   3   57.39   13.50
  12   9  -3   48.50    8.80
  11  -9  -3   16.70    5.80
 -11  -9   3    7.60    4.10
  11   9  -3   19.90    6.10
 -11   9   3   18.80    5.00
 -10  -9   3    3.70    3.00
  10  -9  -3    7.00    4.00
  10   9  -3    1.80    3.10
 -10   9   3    0.10    2.50
  -9  -9   3   12.80    4.00
   9  -9  -3    9.40    4.40
  -9  -9   3   11.60    4.20
  -9   9   3    9.50    3.50
   9   9  -3    4.70    4.00
  -8  -9   3    2.00    2.70
   8  -9  -3    1.40    3.00
  -8  -9   3    2.70    2.70
   8   9  -3    2.80    2.20
  -8   9   3    0.30    2.30
   7  -9  -3   57.79    7.30
  -7  -9   3   75.79    7.70
  -7  -9   3   63.79    7.30
  -7   9   3   77.99    7.60
   7   9  -3   75.99    6.80
   6  -9  -3   22.80    4.70
  -6  -9   3   18.70    4.00
  -6  -9   3   15.00    3.80
  -6   9   3   21.90    4.00
  -6   9   3   25.60    3.40
   6   9  -3   23.00    3.70
  -5  -9   3  224.38   10.20
  -5  -9   3  238.18   10.80
   5  -9  -3  213.68   10.50
  -5   9   3  241.08   10.10
   5   9  -3  233.08    9.40
  -5   9   3  234.38    8.50
   4  -9  -3   39.80    5.20
  -4  -9   3   35.80    4.80
  -4  -9   3   44.70    5.50
   4  -9  -3   43.30    3.90
  -4   9   3   39.90    4.10
   4   9  -3   31.10    4.00
  -4   9   3   34.70    4.20
  -3  -9   3  121.39    6.70
   3  -9  -3  129.19    5.80
  -3  -9   3  124.39    7.00
   3  -9  -3  142.89    7.70
  -3   9   3  135.89    6.10
   3   9  -3  128.69    6.60
  -3   9   3  137.29    6.50
   2  -9  -3   68.99    4.40
   2  -9  -3   68.69    5.30
  -2  -9   3   67.19    5.10
  -2  -9   3   69.39    2.10
  -2  -9   3   67.89    4.60
  -2   9   3   77.99    4.70
  -2   9   3   64.59    4.10
   2   9  -3   68.99    4.80
  -1  -9   3   50.69    2.50
   1  -9  -3   57.69    4.20
   1  -9  -3   60.69    4.60
  -1  -9   3   58.49    5.60
  -1  -9   3   54.69    3.90
  -1   9   3   55.19    4.20
   1   9  -3   55.39    5.10
  -1   9   3   62.39    3.70
   0  -9   3  188.28    6.00
   0  -9   3  192.38    6.60
   0  -9  -3  196.88    8.10
   0  -9  -3  182.18    7.50
   0  -9   3  197.28    8.80
   0   9   3  185.98    6.20
   0   9  -3  182.18    6.00
   0   9  -3  198.08    8.10
   0   9   3  194.28    7.90
  -1  -9  -3   11.10    2.50
  -1  -9  -3   16.80    3.20
   1  -9   3   14.40    3.10
  -1   9  -3   14.20    2.90
  -1   9  -3   14.70    2.10
   1   9   3   16.40    3.00
   1   9   3   15.20    1.90
  -1   9  -3   14.00    2.30
  -2  -9  -3  118.89    5.80
   2  -9   3  129.49    7.50
  -2  -9  -3  120.49    7.00
   2   9   3  128.39    4.60
  -2   9  -3  131.09    6.10
  -2   9  -3  125.99    6.60
   2   9   3  123.49    6.60
  -2   9  -3  131.49    3.90
  -3  -9  -3   36.70    4.00
   3  -9   3   29.90    4.70
  -3  -9  -3   42.60    5.40
  -3   9  -3   33.90    4.30
   3   9   3   35.80    2.50
   3   9   3   38.70    4.80
  -3   9  -3   29.80    3.80
  -4  -9  -3  321.77   13.00
  -4  -9  -3  323.37   10.50
   4  -9   3  307.97   12.60
   4   9   3  298.17   11.60
  -4   9  -3  332.27   11.80
  -4   9  -3  342.17   12.00
  -5  -9  -3   29.80    5.10
   5  -9   3   26.60    4.90
  -5  -9  -3   39.50    4.40
  -5   9  -3   26.10    4.10
   5   9   3   29.20    4.70
  -5   9  -3   30.80    4.80
   6  -9   3   13.00    3.70
  -6  -9  -3   14.30    4.00
   6   9   3   15.20    3.80
  -6   9  -3   22.70    4.40
  -6   9  -3   16.40    3.80
  -7  -9  -3   14.00    4.20
   7  -9   3   14.80    4.40
  -7   9  -3   16.40    4.00
  -7   9  -3   15.50    3.70
   7   9   3   18.50    4.10
  -8  -9  -3  121.99    9.60
   8  -9   3  119.19   11.20
  -8   9  -3  145.79   10.00
  -8   9  -3  125.19    8.60
   8   9   3  134.69    9.40
  -9  -9  -3   36.80    6.90
   9  -9   3   44.90    7.40
   9   9   3   44.20    6.70
  -9   9  -3   40.30    6.70
  -9   9  -3   34.70    5.90
  10  -9   3   16.00    5.30
 -10  -9  -3   24.00    6.20
 -10   9  -3   24.20    6.10
  10   9   3   19.10    5.20
 -11  -9  -3    6.50    4.40
  11   9   3   10.90    4.50
  11 -10  -3   -1.20    3.30
 -11 -10   3    7.30    4.00
  11  10  -3    2.90    4.30
 -11  10   3    2.70    3.30
  10 -10  -3   18.80    5.60
 -10 -10   3   -0.20    3.10
 -10  10   3   14.00    4.40
  10  10  -3   12.10    5.30
   9 -10  -3   28.20    6.10
  -9 -10   3   19.30    4.90
  -9 -10   3   16.00    4.20
   9  10  -3   12.20    4.50
  -9  10   3   18.00    4.60
  -8 -10   3   23.80    5.00
   8 -10  -3   13.30    4.50
  -8 -10   3   15.30    4.30
   8  10  -3   19.40    4.00
  -8  10   3   23.40    4.80
   7 -10  -3   12.20    4.10
  -7 -10   3   18.90    4.30
  -7 -10   3   21.40    4.80
   7  10  -3   18.60    3.90
  -7  10   3   15.50    3.90
   6 -10  -3   40.30    6.10
  -6 -10   3   44.10    5.80
  -6 -10   3   44.60    6.20
   6  10  -3   45.20    5.30
  -6  10   3   42.90    4.80
  -6  10   3   42.80    5.50
   5 -10  -3    1.00    2.00
  -5 -10   3   -1.20    1.60
  -5 -10   3   -0.60    1.80
  -5  10   3    0.60    1.40
   5  10  -3    1.90    2.10
  -5  10   3   -0.10    1.70
   4 -10  -3  204.58   10.10
  -4 -10   3  192.38    9.40
   4 -10  -3  191.48    7.20
  -4 -10   3  191.58    9.40
   4  10  -3  192.88    8.60
  -4  10   3  191.08    7.80
  -4  10   3  197.28    8.70
  -3 -10   3  122.39    7.00
   3 -10  -3  119.39    5.80
   3 -10  -3  133.59    7.80
  -3 -10   3  155.28    8.10
  -3  10   3  140.29    6.70
   3  10  -3  134.09    7.00
  -3  10   3  122.79    6.30
   2 -10  -3   62.69    6.00
  -2 -10   3   58.79    5.40
  -2 -10   3   57.59    5.90
   2 -10  -3   51.39    4.00
   2  10  -3   55.29    5.50
  -2  10   3   54.29    4.00
  -2  10   3   55.99    4.30
   1 -10  -3  224.58    8.70
  -1 -10   3  207.08    8.00
   1 -10  -3  220.28    9.20
  -1 -10   3  223.98    9.70
  -1 -10   3  215.88    5.80
   1  10  -3  219.98    9.00
  -1  10   3  211.68    8.50
  -1  10   3  215.58    7.40
   0 -10  -3    3.20    1.80
   0 -10   3    1.10    1.00
   0 -10   3    5.20    2.20
   0 -10  -3    0.80    1.40
   0 -10   3    2.90    1.30
   0  10   3    1.60    1.10
   0  10  -3    0.80    1.10
   0  10   3    2.30    1.70
   0  10  -3    1.70    1.70
   1 -10   3  610.34   17.90
  -1 -10  -3  633.54   17.70
  -1 -10  -3  645.34   16.60
  -1  10  -3  643.54   15.10
   1  10   3  641.84   13.60
   1  10   3  621.94   16.90
  -1  10  -3  654.53   14.00
  -1  10  -3  659.93   17.30
  -2 -10  -3    1.70    1.80
  -2 -10  -3    2.10    1.60
   2 -10   3    3.60    2.30
  -2  10  -3    0.50    1.60
  -2  10  -3    2.30    1.50
   2  10   3    0.00    0.90
   2  10   3    0.60    1.60
  -3 -10  -3  145.89    6.90
  -3 -10  -3  138.79    8.30
   3 -10   3  135.69    8.30
  -3  10  -3  135.39    7.30
   3  10   3  136.59    7.50
  -3  10  -3  130.59    6.90
  -4 -10  -3   68.49    4.90
  -4 -10  -3   77.29    7.70
   4 -10   3   71.29    7.60
  -4  10  -3   73.99    6.70
  -4  10  -3   57.09    5.90
   4  10   3   67.29    6.80
   5 -10   3   10.40    3.50
  -5 -10  -3   16.90    3.20
  -5 -10  -3    9.50    3.20
  -5  10  -3   10.30    3.10
  -5  10  -3    7.60    2.70
   5  10   3   10.10    3.30
  -6 -10  -3   -1.40    1.80
   6 -10   3   -0.70    2.40
  -6  10  -3    4.80    2.40
   6  10   3    3.70    2.40
  -6  10  -3    3.60    2.50
   7 -10   3   17.60    4.90
  -7 -10  -3   15.20    4.40
  -7  10  -3   21.70    4.60
  -7  10  -3   13.80    3.80
   7  10   3   13.80    4.10
   8 -10   3   -2.00    2.90
  -8 -10  -3   -1.50    2.30
  -8  10  -3    1.50    2.30
  -8  10  -3   -0.20    2.40
   8  10   3    5.80    3.30
   9 -10   3   -0.70    3.40
  -9 -10  -3    0.50    3.10
  -9  10  -3    4.20    3.20
   9  10   3    3.20    3.10
  -9  10  -3    1.50    2.30
 -10 -10  -3   -2.40    3.10
  10 -10   3    6.10    4.40
 -10  10  -3    2.00    3.50
  10  10   3    1.10    3.40
  11  10   3    3.90    3.90
  11 -11  -3    8.30    5.30
 -11 -11   3   24.60    5.90
 -11  11   3   11.60    4.60
  11  11  -3   15.50    5.80
 -10 -11   3    4.00    3.30
  10 -11  -3   10.20    4.70
  10  11  -3    0.40    3.20
 -10  11   3    7.10    4.00
   9 -11  -3   22.40    5.80
  -9 -11   3   16.30    4.80
  -9 -11   3   23.30    5.10
   9  11  -3   18.70    5.20
  -9  11   3   22.30    5.10
  -8 -11   3   10.90    3.80
  -8 -11   3    8.80    3.90
   8 -11  -3   18.80    5.00
   8  11  -3   14.20    3.90
  -8  11   3   13.30    4.20
  -7 -11   3    2.70    2.80
   7 -11  -3    4.30    3.10
  -7 -11   3    9.90    3.60
  -7  11   3    7.50    3.10
   7  11  -3    6.60    2.90
  -6 -11   3    5.00    2.70
  -6 -11   3    4.10    2.60
   6 -11  -3   -3.40    2.00
   6  11  -3    2.40    2.30
  -6  11   3    3.80    2.00
  -6  11   3    4.80    2.50
  -5 -11   3    1.40    1.90
  -5 -11   3    5.90    2.60
   5 -11  -3    4.30    2.80
   5  11  -3    6.50    2.60
  -5  11   3    6.00    2.20
  -5  11   3    9.10    2.70
  -4 -11   3  240.58   11.10
   4 -11  -3  253.97   11.70
  -4 -11   3  252.27   11.10
  -4  11   3  233.78   10.00
   4  11  -3  246.58   10.30
  -4  11   3  269.37    9.90
  -3 -11   3    8.40    2.40
  -3 -11   3    7.40    3.00
   3 -11  -3    8.10    2.90
   3 -11  -3   10.00    2.30
   3  11  -3    6.90    2.40
  -3  11   3    9.50    2.40
  -3  11   3    7.30    2.30
  -2 -11   3  117.29    7.30
  -2 -11   3  108.69    6.30
   2 -11  -3  121.19    7.40
   2 -11  -3  113.39    6.10
   2  11  -3  116.29    7.00
  -2  11   3  116.69    6.60
  -2  11   3  121.39    6.00
   1 -11  -3   97.19    5.80
  -1 -11   3   82.49    6.20
   1 -11  -3   99.79    6.40
  -1 -11   3  103.79    5.70
  -1  11   3   94.09    6.10
  -1  11   3   94.59    4.90
   1  11  -3   83.69    5.80
   0 -11  -3   18.70    3.40
   0 -11   3   19.60    2.50
   0 -11   3   24.20    4.20
   0 -11  -3   20.20    3.50
   0 -11   3   17.40    2.60
   0  11   3   18.90    2.40
   0  11  -3   26.50    4.00
   0  11  -3   23.50    2.70
   0  11   3   23.10    3.70
  -1 -11  -3   -1.10    1.30
   1 -11   3   -2.20    1.40
  -1 -11  -3    1.70    1.90
  -1  11  -3    3.30    2.10
   1  11   3    0.90    1.80
   1  11   3    1.00    1.00
  -1  11  -3   -0.20    1.10
  -1  11  -3   -0.50    1.20
   2 -11   3    2.20    2.00
  -2 -11  -3    0.10    1.40
  -2 -11  -3   -0.60    1.70
  -2  11  -3    0.50    1.70
   2  11   3    0.30    1.80
  -2  11  -3   -0.10    1.20
  -3 -11  -3   26.20    3.80
   3 -11   3   13.90    3.80
  -3 -11  -3   18.20    4.00
  -3  11  -3   28.60    4.30
   3  11   3   24.60    4.20
  -3  11  -3   21.30    3.50
  -4 -11  -3  161.08    9.60
  -4 -11  -3  155.88    7.70
   4 -11   3  140.39    9.20
   4  11   3  156.98    8.70
  -4  11  -3  152.78    8.50
  -4  11  -3  157.28    8.30
   5 -11   3  125.29    9.00
  -5 -11  -3  123.29    7.30
  -5 -11  -3  106.69   10.00
   5  11   3  129.99    8.30
  -5  11  -3  114.39    7.70
  -5  11  -3  136.89    8.10
  -6 -11  -3   15.10    4.40
   6 -11   3   13.60    4.60
  -6  11  -3   15.20    3.70
   6  11   3   14.10    4.00
  -6  11  -3    7.90    3.40
   7 -11   3    2.40    3.20
  -7 -11  -3    1.50    2.60
   7  11   3    2.90    2.70
  -7  11  -3   -1.50    2.40
  -7  11  -3    0.30    2.50
   8 -11   3   13.10    4.80
  -8 -11  -3    6.20    3.70
  -8  11  -3   12.00    3.50
  -8  11  -3   11.70    4.30
   8  11   3   19.30    4.90
  -9 -11  -3    1.70    3.40
   9 -11   3    1.60    3.40
  -9  11  -3    2.50    3.20
  -9  11  -3    2.90    2.70
   9  11   3    5.30    3.50
  10 -11   3   -0.10    3.90
 -10 -11  -3    3.00    3.70
  10  11   3    2.70    3.30
 -10  11  -3   -3.50    3.20
  11 -12  -3    2.10    4.70
 -11 -12   3    2.10    4.30
  11  12  -3    4.20    5.40
 -10 -12   3    6.50    4.60
  10 -12  -3   14.60    5.50
 -10  12   3   10.90    4.60
  10  12  -3    6.70    4.40
  -9 -12   3    3.90    3.30
  -9 -12   3    7.10    4.00
   9 -12  -3    9.60    4.70
  -9  12   3    2.10    3.00
   8 -12  -3    0.10    3.30
  -8 -12   3    5.60    3.30
  -8 -12   3    3.30    3.40
   8  12  -3   -0.30    2.40
  -8  12   3   -1.00    2.50
   7 -12  -3   -0.10    2.60
  -7 -12   3    0.70    2.40
  -7 -12   3    4.80    2.90
   7  12  -3    0.90    2.60
  -7  12   3    0.30    2.20
  -6 -12   3   12.30    4.00
  -6 -12   3   20.80    4.40
   6 -12  -3    5.80    3.60
   6  12  -3   14.90    3.80
  -6  12   3   16.00    3.40
  -6  12   3   13.70    3.70
  -5 -12   3    1.40    2.40
  -5 -12   3    2.70    2.60
   5 -12  -3    4.00    2.80
  -5  12   3    0.80    1.80
   5  12  -3   -1.30    1.90
  -5  12   3    0.90    1.90
  -4 -12   3  144.29    8.50
   4 -12  -3  129.09    8.70
  -4 -12   3  122.69    8.20
  -4  12   3  129.99    7.40
   4  12  -3  131.69    7.90
  -4  12   3  129.49    7.20
  -3 -12   3   12.20    3.20
   3 -12  -3    7.70    3.10
   3 -12  -3   11.80    2.60
  -3 -12   3   12.60    3.20
  -3  12   3    7.60    2.60
   3  12  -3   11.90    3.10
  -3  12   3    8.80    2.60
   2 -12  -3    4.00    2.50
   2 -12  -3    9.90    2.60
  -2 -12   3    8.20    2.90
  -2 -12   3   14.20    2.90
  -2  12   3    5.60    2.00
   2  12  -3    8.50    2.80
  -2  12   3   14.90    3.30
   1 -12  -3    1.60    1.70
  -1 -12   3   -1.60    1.40
   1 -12  -3    0.10    1.50
  -1 -12   3   -0.70    1.30
   1  12  -3    0.90    1.80
  -1  12   3    0.20    1.70
  -1  12   3    0.20    1.20
   0 -12   3  110.19    5.70
   0 -12   3  105.59    4.70
   0 -12   3  124.59    7.90
   0 -12  -3  111.39    6.80
   0 -12  -3  112.39    6.80
   0  12  -3  108.89    6.80
   0  12  -3  110.79    5.50
   0  12   3  100.19    6.50
   0  12   3  107.39    5.00
  -1 -12  -3   11.50    3.10
   1 -12   3   10.60    3.30
  -1 -12  -3   17.50    3.70
  -1  12  -3   10.90    2.20
   1  12   3   17.40    3.60
  -1  12  -3   12.20    3.10
  -2 -12  -3   -0.50    1.60
  -2 -12  -3    2.00    2.10
   2 -12   3    4.70    2.50
   2  12   3   -3.90    1.40
  -2  12  -3    1.10    1.90
  -2  12  -3   -0.20    1.20
  -3 -12  -3   83.69    5.70
   3 -12   3   85.89    8.50
  -3 -12  -3   94.99    7.20
  -3  12  -3   83.89    6.40
   3  12   3   90.69    6.70
  -3  12  -3   95.59    6.10
  -4 -12  -3   93.39    8.80
   4 -12   3   78.29    8.40
  -4 -12  -3   80.19    5.90
  -4  12  -3   84.09    6.30
  -4  12  -3   85.49    7.70
   4  12   3   92.69    7.00
   5 -12   3   88.19    9.20
  -5 -12  -3   85.89    9.10
  -5  12  -3   97.09    7.30
  -5  12  -3  107.19    7.50
   5  12   3   99.29    8.90
   6 -12   3   24.90    5.40
  -6 -12  -3   25.20    5.30
  -6  12  -3   20.40    4.30
   6  12   3   29.60    5.30
  -6  12  -3   30.50    5.00
   7 -12   3   13.20    4.70
  -7 -12  -3   11.90    4.30
   7  12   3   11.10    3.90
  -7  12  -3    7.60    3.30
  -7  12  -3   14.00    3.90
   8 -12   3   17.20    5.30
  -8 -12  -3   18.50    5.70
  -8  12  -3   23.20    5.00
  -8  12  -3   28.80    6.10
   8  12   3   26.70    5.40
  -9 -12  -3   -0.10    3.20
   9 -12   3   -2.80    3.80
  -9  12  -3   -0.10    2.90
   9  12   3    5.90    3.60
  -9  12  -3    0.20    3.60
  10 -12   3   -2.20    3.70
 -10 -12  -3   -1.40    3.60
  10  12   3    1.90    4.10
  10 -13  -3   -5.00    3.30
 -10 -13   3    0.30    3.80
  10  13  -3    2.40    3.90
 -10  13   3    2.00    3.60
  -9 -13   3    9.80    4.50
  -9 -13   3    7.60    4.10
   9 -13  -3    9.60    4.50
  -9  13   3    7.70    3.50
  -8 -13   3   84.99    9.60
  -8 -13   3   82.09    9.90
   8 -13  -3   87.09   10.40
   8  13  -3   83.69    8.50
  -8  13   3   74.99    8.70
  -7 -13   3   16.90    4.80
  -7 -13   3   19.00    4.60
   7 -13  -3   22.10    5.30
  -7  13   3   29.30    5.40
   7  13  -3   13.10    3.90
  -6 -13   3    0.10    2.20
   6 -13  -3   -4.50    2.10
  -6 -13   3    0.30    2.40
  -6  13   3   -1.60    1.50
   6  13  -3   -1.60    1.90
  -6  13   3    0.50    2.30
  -5 -13   3   -0.40    2.00
  -5 -13   3    3.30    2.80
   5 -13  -3    1.90    3.20
   5  13  -3    2.60    2.30
  -5  13   3    0.50    1.80
  -5  13   3    0.80    2.00
  -4 -13   3   40.80    5.90
  -4 -13   3   50.29    6.40
   4 -13  -3   39.40    6.10
  -4  13   3   48.80    5.40
  -4  13   3   48.70    5.50
   4  13  -3   53.69    6.20
   3 -13  -3   18.40    4.30
  -3 -13   3   23.10    4.40
  -3 -13   3   19.00    4.00
  -3  13   3   16.90    3.50
  -3  13   3   22.60    3.70
   3  13  -3   22.90    4.20
   2 -13  -3   13.50    3.70
  -2 -13   3   13.10    3.20
   2 -13  -3   13.60    2.90
  -2 -13   3   14.80    3.80
  -2  13   3   12.00    3.10
   2  13  -3   12.80    3.40
  -2  13   3   10.30    2.50
  -1 -13   3   35.00    4.50
   1 -13  -3   26.40    4.10
  -1 -13   3   23.20    4.30
   1 -13  -3   28.50    4.60
  -1  13   3   24.20    4.40
   1  13  -3   33.30    5.00
  -1  13   3   29.50    3.50
   0 -13   3  148.39    9.00
   0 -13  -3  113.49    7.30
   0 -13  -3  150.58    8.30
   0 -13   3  125.19    6.40
   0  13  -3  123.49    7.70
   0  13   3  128.19    7.60
   1 -13   3    3.10    2.60
  -1 -13  -3    2.70    2.20
  -1 -13  -3    1.60    2.00
  -1  13  -3    3.70    2.30
  -1  13  -3    4.50    1.80
   1  13   3    1.00    2.50
  -2 -13  -3    4.70    2.70
   2 -13   3    3.00    2.50
  -2 -13  -3   -2.90    1.50
   2  13   3    2.00    2.40
  -2  13  -3   -0.30    1.60
  -2  13  -3    2.20    1.90
  -3 -13  -3   37.30    5.00
   3 -13   3   36.40    5.80
  -3 -13  -3   38.00    5.80
  -3  13  -3   34.00    4.60
  -3  13  -3   35.50    5.10
   3  13   3   38.00    5.60
   4 -13   3   66.69    8.10
  -4 -13  -3   60.69    6.30
  -4 -13  -3   57.19    7.30
   4  13   3   59.79    6.80
  -4  13  -3   57.39    6.90
  -4  13  -3   67.09    6.70
  -5 -13  -3   27.00    5.40
   5 -13   3   23.90    5.30
  -5  13  -3   34.90    5.30
  -5  13  -3   32.40    5.20
   5  13   3   36.10    6.00
  -6 -13  -3  126.29   10.00
   6 -13   3  119.29   11.60
   6  13   3  131.39    9.30
  -6  13  -3  123.09    8.70
  -6  13  -3  122.39    8.50
  -7 -13  -3   19.60    5.40
   7 -13   3    8.70    4.60
   7  13   3   14.00    4.50
  -7  13  -3   12.30    4.10
  -7  13  -3   22.10    4.90
   8 -13   3   -0.90    3.50
  -8 -13  -3    2.30    3.90
  -8  13  -3    2.90    2.80
  -8  13  -3    0.70    3.30
   8  13   3    1.90    3.20
  -9 -13  -3   35.00    7.30
   9 -13   3   24.70    6.60
  -9  13  -3   37.00    6.50
   9  13   3   42.40    7.30
  -9  13  -3   50.09    7.20
  10 -13   3    3.00    5.30
  10  13   3    4.20    4.00
 -10 -14   3    2.60    3.50
  10 -14  -3    1.10    4.50
  10  14  -3   -6.30    3.80
 -10  14   3   -2.30    3.10
  -9 -14   3    1.60    4.20
  -9 -14   3    5.00    3.90
   9 -14  -3    4.80    4.00
  -9  14   3   14.90    4.80
  -8 -14   3    4.40    3.30
  -8 -14   3    8.50    4.40
   8 -14  -3   11.10    4.60
  -8  14   3    4.50    3.30
   8  14  -3    5.20    3.20
  -7 -14   3    4.60    3.90
  -7 -14   3   12.30    4.30
   7 -14  -3    7.70    4.30
   7  14  -3    7.80    3.50
  -7  14   3    4.10    3.20
   6 -14  -3   -5.00    2.30
  -6 -14   3    0.00    2.50
  -6 -14   3    5.30    3.10
  -6  14   3   -2.30    1.40
   6  14  -3   -1.30    2.00
  -6  14   3    1.30    2.30
  -5 -14   3   18.90    4.40
   5 -14  -3   16.60    4.80
  -5 -14   3   27.10    5.30
  -5  14   3   18.30    3.90
   5  14  -3   26.30    5.00
  -5  14   3   17.30    3.90
  -4 -14   3    5.20    2.90
  -4 -14   3    6.10    3.00
   4 -14  -3    4.30    3.00
   4  14  -3    3.50    3.00
  -4  14   3    5.90    2.40
  -4  14   3    2.30    2.20
  -3 -14   3   85.79    8.10
  -3 -14   3   84.19    8.40
   3 -14  -3   89.19    8.90
  -3  14   3   90.29    6.50
   3  14  -3   86.39    8.10
  -3  14   3  104.69    6.60
  -2 -14   3   -0.60    1.70
   2 -14  -3    0.70    2.00
  -2 -14   3   -1.20    2.10
   2 -14  -3   -2.10    2.00
  -2  14   3    1.00    1.80
  -2  14   3    1.50    2.20
   2  14  -3   -1.10    1.80
   1 -14  -3    3.20    2.30
  -1 -14   3   -0.30    1.70
   1 -14  -3    2.20    2.10
  -1 -14   3    0.20    2.20
   1  14  -3   -2.00    1.70
  -1  14   3   -0.40    2.00
   0 -14  -3   68.99    6.80
   0 -14   3   63.19    7.40
   0 -14  -3   82.39    7.80
   0  14   3   71.49    7.20
   0  14  -3   72.89    7.20
  -1 -14  -3   58.89    6.40
  -1 -14  -3   56.79    6.60
   1 -14   3   50.09    6.70
  -1  14  -3   43.20    5.70
   1  14   3   61.89    6.70
   2 -14   3   22.90    4.90
  -2 -14  -3   22.10    4.10
  -2 -14  -3   22.50    4.50
  -2  14  -3   25.90    4.60
   2  14   3   16.60    4.00
  -2  14  -3   20.80    3.60
  -3 -14  -3   12.40    3.40
  -3 -14  -3    1.80    2.40
   3 -14   3    3.20    2.50
   3  14   3    4.00    3.00
  -3  14  -3    1.40    1.90
  -3  14  -3    8.60    3.00
  -4 -14  -3   89.39    6.90
  -4 -14  -3   73.19    8.60
   4 -14   3   87.99    9.50
  -4  14  -3   86.19    8.30
   4  14   3   94.59    8.90
  -4  14  -3   97.89    7.10
   5 -14   3   60.39    8.20
  -5 -14  -3   64.69    8.20
  -5  14  -3   64.69    7.40
  -5  14  -3   81.69    8.20
   5  14   3   78.69    8.40
   6 -14   3   26.80    6.00
  -6 -14  -3   28.20    6.00
  -6  14  -3   28.10    5.20
   6  14   3   33.50    6.10
  -6  14  -3   41.80    6.40
   7 -14   3   38.90    7.50
  -7 -14  -3   28.40    6.30
  -7  14  -3   33.60    5.80
  -7  14  -3   33.40    6.20
   7  14   3   28.90    6.00
  -8 -14  -3    4.80    4.20
   8 -14   3   15.40    6.10
  -8  14  -3    6.10    3.50
  -8  14  -3    6.00    4.00
   8  14   3    8.30    4.10
   9 -14   3    4.10    4.50
  -9 -14  -3    0.70    3.60
  -9  14  -3    2.20    3.80
   9  14   3    7.30    4.40
 -10 -15   3    3.70    4.80
  -9 -15   3   -2.10    3.30
   9 -15  -3    0.00    4.30
  -9 -15   3   -2.10    2.80
  -9  15   3   -2.40    3.00
   9  15  -3    4.90    4.10
   8 -15  -3   15.50    5.90
  -8 -15   3   16.30    5.40
  -8 -15   3   19.10    5.30
  -8  15   3   17.50    4.70
   8  15  -3   26.60    5.40
  -7 -15   3    7.00    4.00
   7 -15  -3    1.00    3.50
  -7 -15   3   10.00    3.80
  -7  15   3    4.20    3.00
   7  15  -3   -2.30    2.80
  -6 -15   3    0.60    2.60
  -6 -15   3    4.80    3.40
   6 -15  -3    1.00    3.20
  -6  15   3    6.30    3.10
  -6  15   3   -0.20    2.30
   6  15  -3    5.80    3.20
   5 -15  -3   61.89    8.20
  -5 -15   3   62.49    7.70
  -5 -15   3   80.49    8.80
  -5  15   3   61.49    7.00
   5  15  -3   50.99    7.10
  -5  15   3   60.79    6.70
  -4 -15   3   38.70    6.30
   4 -15  -3   30.80    6.10
  -4 -15   3   32.60    5.50
   4  15  -3   37.60    5.90
  -4  15   3   39.30    5.40
  -4  15   3   37.20    5.30
  -3 -15   3    4.80    2.90
  -3 -15   3    5.00    3.00
   3 -15  -3    3.90    3.30
   3  15  -3    2.50    2.80
  -3  15   3    3.30    2.30
  -3  15   3    9.10    3.10
  -2 -15   3   42.30    6.20
  -2 -15   3   39.10    5.20
   2 -15  -3   41.20    6.10
   2  15  -3   33.70    5.50
  -2  15   3   34.80    5.40
   1 -15  -3   11.20    3.70
  -1 -15   3   20.10    3.90
  -1 -15   3   14.30    4.00
   1 -15  -3   11.90    3.30
   1  15  -3   20.10    4.40
  -1  15   3   13.40    3.80
   0 -15   3  172.68   10.80
   0 -15  -3  159.68    9.60
   0 -15  -3  174.78    9.60
   0  15  -3  182.38   10.10
   0  15   3  168.68    9.60
  -1 -15  -3    2.80    2.30
   1 -15   3   -1.00    2.40
  -1 -15  -3    4.60    2.70
   1  15   3   -1.70    2.20
  -1  15  -3   -3.80    1.40
   2 -15   3    3.00    2.90
  -2 -15  -3    4.10    2.80
  -2 -15  -3   -0.40    2.20
   2  15   3   -3.00    1.90
  -2  15  -3    0.60    2.50
   3 -15   3    1.30    2.70
  -3 -15  -3    1.90    2.30
  -3 -15  -3   -1.70    2.00
  -3  15  -3    4.10    2.70
   3  15   3    0.20    2.40
  -3  15  -3    6.00    2.50
   4 -15   3   -1.00    2.50
  -4 -15  -3    7.10    3.50
  -4  15  -3    0.90    2.40
  -4  15  -3   -1.10    2.00
   4  15   3   -1.50    2.50
   5 -15   3   -0.40    2.80
  -5 -15  -3    1.70    3.00
   5  15   3   -1.30    2.70
  -5  15  -3    1.40    2.60
  -5  15  -3    1.70    2.50
  -6 -15  -3    7.40    4.00
   6 -15   3   14.90    5.10
  -6  15  -3   11.00    4.00
  -6  15  -3    6.40    3.50
   6  15   3    6.90    3.90
  -7 -15  -3    6.20    4.00
   7 -15   3    4.90    4.50
  -7  15  -3   -2.90    2.70
   7  15   3    2.10    3.00
  -7  15  -3   -1.40    2.40
  -8 -15  -3    0.40    3.80
   8 -15   3   -2.60    3.30
   8  15   3    5.80    4.10
  -8  15  -3    2.00    3.60
  -8  15  -3    5.40    3.50
   9 -15   3   19.70    6.80
   9  15   3   25.10    6.90
  -9 -16   3    0.30    3.80
  -9 -16   3    1.10    4.10
   9 -16  -3   -2.50    4.00
   9  16  -3   -1.30    3.60
  -9  16   3    3.90    3.90
  -8 -16   3    7.90    4.10
   8 -16  -3   -0.10    4.00
  -8 -16   3    1.00    3.90
  -8  16   3    4.90    3.50
   8  16  -3    6.70    3.80
   7 -16  -3    2.00    3.50
  -7 -16   3    4.10    3.10
  -7 -16   3    3.50    3.40
   7  16  -3    0.30    3.50
  -7  16   3    0.00    2.80
   6 -16  -3    4.00    3.60
  -6 -16   3    4.10    3.30
  -6 -16   3    2.10    3.40
   6  16  -3    5.50    3.60
  -6  16   3    2.00    2.70
  -5 -16   3   16.80    4.60
  -5 -16   3   25.70    5.30
   5 -16  -3   20.80    5.50
  -5  16   3   17.50    4.10
  -5  16   3   22.40    4.60
   5  16  -3   28.50    5.50
  -4 -16   3  105.59   10.30
  -4 -16   3  105.69    9.80
   4 -16  -3  103.49   10.40
   4  16  -3  108.59    9.70
  -4  16   3  106.89    7.70
  -4  16   3  101.29    7.40
  -3 -16   3   21.20    5.00
  -3 -16   3   12.60    3.80
   3 -16  -3   16.30    4.80
  -3  16   3   15.50    4.20
   3  16  -3   21.20    4.80
  -2 -16   3   28.40    5.40
  -2 -16   3   41.70    5.90
   2 -16  -3   35.00    6.20
   2  16  -3   38.90    6.00
  -2  16   3   28.20    5.20
   1 -16  -3   -0.50    2.20
  -1 -16   3    4.10    2.90
   1  16  -3    5.90    3.00
  -1  16   3    5.30    3.10
   0 -16   3   -0.20    2.70
   0 -16  -3    6.10    2.90
   0 -16  -3    4.70    3.10
   0  16  -3    4.40    3.00
   0  16   3    7.00    3.30
  -1 -16  -3   18.20    4.20
   1 -16   3   19.70    4.70
  -1 -16  -3   17.00    4.30
  -1  16  -3   22.70    4.70
   1  16   3   14.20    4.20
   2 -16   3    3.60    3.20
  -2 -16  -3    1.50    2.50
  -2 -16  -3   -0.60    2.20
  -2  16  -3    3.50    2.60
   2  16   3    0.80    2.70
  -3 -16  -3   -0.20    2.30
  -3 -16  -3    0.10    2.30
   3 -16   3   -2.30    2.60
   3  16   3    1.60    2.80
  -3  16  -3    0.80    2.30
   4 -16   3   55.29    8.20
  -4 -16  -3   46.00    7.10
  -4  16  -3   34.80    6.00
   4  16   3   42.20    7.00
  -4  16  -3   52.69    7.50
   5 -16   3    8.30    4.70
  -5 -16  -3    1.20    2.90
  -5  16  -3    4.90    3.00
  -5  16  -3    7.70    3.90
   5  16   3   -0.50    2.70
  -6 -16  -3    6.30    4.00
   6 -16   3    0.40    3.80
  -6  16  -3    4.40    3.40
  -6  16  -3   14.20    4.40
   6  16   3    3.60    3.60
   7 -16   3    0.80    3.70
  -7 -16  -3   16.80    5.50
   7  16   3   -1.90    3.00
  -7  16  -3    3.10    3.50
  -7  16  -3    4.80    3.40
   8 -16   3    3.40    4.50
  -8 -16  -3    6.20    5.10
  -8  16  -3    9.80    4.20
  -8  16  -3    7.40    4.10
   8  16   3    6.00    4.70
  -9 -17   3    9.60    4.70
  -9  17   3    6.90    4.40
  -8 -17   3   13.10    4.80
  -8 -17   3   11.60    5.20
   8 -17  -3   17.60    6.10
  -8  17   3   12.10    4.70
   8  17  -3   16.50    5.60
  -7 -17   3    0.30    3.10
  -7 -17   3    0.90    3.50
   7 -17  -3    3.50    3.70
   7  17  -3    3.10    3.80
  -7  17   3   -2.00    2.40
  -6 -17   3   14.30    4.60
  -6 -17   3    2.10    3.30
   6 -17  -3   15.40    5.40
   6  17  -3   15.20    4.70
  -6  17   3    6.40    3.30
   5 -17  -3   21.60    5.80
  -5 -17   3   29.00    5.80
  -5 -17   3   32.20    6.40
  -5  17   3   26.00    5.20
  -5  17   3   23.30    4.80
   5  17  -3   29.40    5.80
  -4 -17   3    3.40    3.30
   4 -17  -3    2.50    3.30
  -4 -17   3   -0.30    3.20
  -4  17   3    3.60    2.60
   4  17  -3   -0.90    2.60
  -3 -17   3    1.80    2.90
   3 -17  -3   -3.30    2.40
  -3 -17   3    5.40    3.20
  -3  17   3    1.80    2.90
   3  17  -3    6.00    3.40
  -2 -17   3    2.40    3.00
   2 -17  -3   -1.30    2.60
   2  17  -3   -3.60    2.50
  -2  17   3    0.40    2.80
  -1 -17   3   30.00    5.80
   1 -17  -3   26.80    5.40
  -1  17   3   33.60    5.70
   1  17  -3   19.80    4.70
   0 -17   3   22.00    5.50
   0 -17  -3   24.10    4.80
   0 -17  -3   21.50    4.80
   0  17  -3   20.00    4.80
   0  17   3   29.20    5.60
  -1 -17  -3  139.29    9.20
   1 -17   3  126.49    9.80
  -1 -17  -3  130.59    9.20
  -1  17  -3  125.09    9.20
   1  17   3  120.19    9.00
  -2 -17  -3   -2.10    2.20
   2 -17   3   -0.20    3.20
  -2 -17  -3    3.60    3.00
   2  17   3    0.90    2.70
  -2  17  -3    4.20    2.80
  -3 -17  -3   34.40    6.40
   3 -17   3   24.50    5.70
  -3 -17  -3   43.20    6.90
  -3  17  -3   39.20    6.40
   3  17   3   45.30    6.80
   4 -17   3    1.10    3.10
  -4 -17  -3    6.60    3.80
   4  17   3    1.10    3.30
  -4  17  -3    5.40    3.00
   5 -17   3   30.60    7.20
  -5 -17  -3   42.80    7.80
  -5  17  -3   37.70    6.60
   5  17   3   28.70    6.20
  -6 -17  -3   -0.20    3.40
   6 -17   3    1.60    3.90
  -6  17  -3   -1.20    3.50
   6  17   3   -3.80    2.70
  -6  17  -3   -0.20    2.40
   7 -17   3   -4.00    3.80
  -7 -17  -3    1.80    3.90
  -7  17  -3    2.70    2.80
  -7  17  -3   -0.90    2.60
   7  17   3   -0.40    3.00
  -8  17  -3   18.90    5.50
  -8  17  -3   18.30    5.80
  -8 -18   3    8.40    4.80
  -8 -18   3   26.40    8.20
  -8  18   3   20.70    5.60
   8  18  -3   20.00    5.90
  -7 -18   3   31.10    6.80
  -7 -18   3   25.30    6.30
   7 -18  -3   31.50    7.10
   7  18  -3   33.90    7.00
  -7  18   3   37.90    6.70
  -6 -18   3    0.40    3.20
   6 -18  -3    1.40    3.50
  -6 -18   3    1.30    3.40
   6  18  -3    6.90    3.90
  -6  18   3    6.70    3.80
  -5 -18   3    7.60    3.60
   5 -18  -3    8.00    4.30
  -5 -18   3    6.90    3.80
  -5  18   3    3.80    3.20
   5  18  -3    2.30    3.20
   4 -18  -3    6.10    3.90
  -4 -18   3   11.20    4.60
  -4 -18   3    7.90    3.80
   4  18  -3   11.20    4.20
  -4  18   3    7.70    3.70
  -3 -18   3   16.30    4.50
   3 -18  -3   14.40    5.00
  -3 -18   3   18.60    5.10
   3  18  -3    9.80    4.00
  -3  18   3   16.60    4.50
  -2 -18   3   11.10    4.20
   2 -18  -3   10.50    4.30
  -2  18   3    6.90    3.50
   2  18  -3    4.50    3.40
   1 -18  -3    2.20    3.30
  -1 -18   3    2.20    3.10
   1  18  -3    0.90    3.00
  -1  18   3    3.20    3.10
   0 -18   3   -2.50    2.60
   0 -18  -3    2.30    2.90
   0  18  -3    6.50    3.50
   0  18   3    0.90    2.80
  -1 -18  -3    1.40    2.60
   1 -18   3   -0.90    3.10
  -1 -18  -3    1.40    2.70
  -1  18  -3   -0.50    2.70
   1  18   3    4.60    2.90
   2 -18   3    7.00    3.90
  -2 -18  -3    1.10    3.10
  -2 -18  -3    7.00    3.50
   2  18   3    7.00    3.80
  -2  18  -3    5.90    3.10
   3 -18   3    6.40    4.20
  -3 -18  -3    8.20    4.00
   3  18   3    3.60    3.40
  -3  18  -3   -0.40    2.70
   4 -18   3   62.39    9.20
  -4 -18  -3   55.49    8.30
  -4  18  -3   61.09    7.90
   4  18   3   44.50    7.20
   5 -18   3   -1.00    4.00
  -5 -18  -3    1.50    3.90
   5  18   3   -0.50    2.90
  -5  18  -3    1.10    3.30
   6 -18   3   13.40    5.30
  -6 -18  -3    8.40    4.30
  -6  18  -3    7.80    3.70
   6  18   3    8.30    4.90
  -7  18  -3    2.50    3.30
  -7  18  -3    5.80    4.00
  -8 -19   3   14.90    5.50
   8  19  -3    7.50    4.70
  -8  19   3   14.00    5.10
  -7 -19   3   16.80    6.00
  -7 -19   3   18.60    5.70
   7 -19  -3   32.60    9.30
   7  19  -3   18.30    5.70
  -6 -19   3   12.40    4.90
   6 -19  -3    7.60    4.90
  -6 -19   3   14.10    5.50
   6  19  -3   16.90    5.50
  -5 -19   3   20.20    5.40
   5 -19  -3   20.30    5.90
  -5 -19   3   21.20    5.70
   5  19  -3   18.70    5.40
  -5  19   3   26.80    6.00
   4 -19  -3   24.60    6.10
  -4 -19   3   26.50    6.30
  -4 -19   3   17.40    4.60
  -4  19   3   35.60    6.30
   4  19  -3   26.00    5.90
  -3 -19   3    6.20    3.70
   3 -19  -3   10.00    4.40
   3  19  -3    0.90    3.10
  -3  19   3    7.20    3.70
   2 -19  -3   -1.50    2.80
  -2 -19   3    6.40    3.40
  -2  19   3    9.90    4.20
   2  19  -3    0.10    2.80
   1 -19  -3   86.19    9.70
  -1 -19   3   83.59    9.80
   1  19  -3   66.09    8.20
  -1  19   3   97.79   10.10
   0 -19  -3   46.30    7.60
   0 -19   3   46.30    7.70
   0  19   3   59.89    8.10
   0  19  -3   50.49    7.60
  -1 -19  -3    5.70    3.90
   1 -19   3   11.30    4.70
  -1  19  -3    3.90    3.10
   1  19   3    8.60    4.10
  -2 -19  -3    1.10    3.10
   2 -19   3   10.90    4.40
  -2 -19  -3    2.10    3.10
   2  19   3    1.60    3.00
  -2  19  -3    3.50    3.30
   3 -19   3   11.50    5.20
  -3 -19  -3   16.40    5.00
   3  19   3   15.40    4.60
  -3  19  -3   22.50    5.50
  -4 -19  -3   -1.50    2.90
   4 -19   3   -1.90    3.30
  -4  19  -3    6.10    3.50
   4  19   3   -3.30    2.90
  -5 -19  -3   22.00    6.10
   5 -19   3   20.10    6.00
   5  19   3   15.80    5.40
  -5  19  -3   18.80    5.40
   6 -19   3    8.00    5.70
  -6 -19  -3    9.30    4.90
  -6  19  -3    6.40    4.20
   6  19   3    0.80    4.00
  -7 -20   3   -0.80    4.40
  -6 -20   3   46.30    7.90
   6 -20  -3   58.99    9.80
  -6 -20   3   54.89    8.80
   6  20  -3   58.39    8.60
   5 -20  -3   -1.40    3.90
  -5 -20   3   -1.30    3.50
  -5 -20   3    4.50    4.20
   5  20  -3   -0.30    3.20
  -5  20   3   -0.50    3.30
   4 -20  -3    0.30    3.50
  -4 -20   3    0.70    3.70
  -4  20   3    5.90    3.50
   4  20  -3   -1.40    3.10
  -3 -20   3   13.90    4.90
   3 -20  -3   14.90    5.40
  -3  20   3   11.80    4.50
   3  20  -3   22.40    5.70
   2 -20  -3    3.70    4.30
  -2 -20   3   -0.20    3.30
  -2  20   3    8.00    3.80
   2  20  -3    5.90    3.40
   1 -20  -3    4.50    3.50
  -1 -20   3   -0.90    3.10
  -1  20   3   -0.80    3.30
   1  20  -3    3.70    3.00
   0 -20  -3  126.09   11.80
   0 -20   3  117.59   12.00
   0  20  -3  102.09   10.70
   0  20   3  121.89   11.60
  -1 -20  -3   17.60    4.90
   1 -20   3   16.60    5.80
  -1  20  -3   17.30    4.90
   1  20   3   15.90    5.20
  -2 -20  -3   12.80    4.50
   2 -20   3   26.30    6.20
   2  20   3   30.90    6.30
  -2  20  -3   37.50    6.80
  -3 -20  -3   -0.80    3.40
   3 -20   3   -1.90    3.30
   3  20   3   -2.70    2.90
  -3  20  -3    1.20    3.40
   4 -20   3   48.10    8.60
  -4 -20  -3   41.80    8.00
   4  20   3   48.90    7.60
  -4  20  -3   46.90    7.70
  -5 -20  -3    5.60    4.50
  -5  20  -3    6.80    4.50
  -6 -21   3   -5.60    3.60
   5 -21  -3   18.70    6.60
  -5 -21   3   24.30    6.30
   5  21  -3   21.30    6.30
  -4 -21   3   10.80    5.20
   4 -21  -3    2.70    4.50
  -4  21   3   13.00    4.70
   4  21  -3    5.60    4.30
   3 -21  -3    5.10    5.10
  -3 -21   3    2.20    3.80
  -3  21   3    8.10    4.10
   3  21  -3    3.30    3.70
   2 -21  -3   10.00    5.30
  -2 -21   3    0.30    3.60
  -2  21   3    8.80    4.70
   2  21  -3   -1.80    3.10
  -1 -21   3   39.50    7.30
   1 -21  -3   37.50    7.20
   1  21  -3   29.70    6.60
  -1  21   3   22.60    6.30
   0 -21  -3    9.70    4.60
   0 -21   3   10.90    4.40
   0  21  -3    7.70    4.30
   0  21   3   11.80    4.70
  -1 -21  -3   23.00    5.90
   1 -21   3   24.80    6.50
   1  21   3   25.90    6.30
  -1  21  -3   29.60    6.20
   2 -21   3   -5.60    3.00
  -2  21  -3    5.90    3.90
   2  21   3    6.80    4.20
   3 -21   3    1.90    3.90
  -3 -21  -3   -0.10    3.60
   3  21   3    1.90    3.30
  -3  21  -3    0.70    3.10
  -4 -21  -3    8.00    4.60
  -4  21  -3    1.70    4.20
  -4  22   3    2.80    4.30
  -3 -22   3   35.20    8.20
   3 -22  -3   29.10    7.80
  -3  22   3   36.60    7.30
   2 -22  -3   36.70    7.70
  -2 -22   3   30.70    6.90
   2  22  -3   29.50    7.20
  -2  22   3   38.50    7.20
  -1 -22   3   -0.90    3.10
   1 -22  -3    2.00    4.30
  -1  22   3    4.10    4.30
   1  22  -3    8.50    4.70
   0 -22  -3    7.40    4.20
   0 -22   3    7.30    4.90
   0  22   3    4.10    3.90
   0  22  -3   -3.10    3.00
   1 -22   3    4.80    4.80
   1  22   3    0.40    3.30
  -1  22  -3    4.10    3.80
   1 -23  -3    1.20    4.20
   0 -23  -3   10.90    5.00
  13   0  -4  -11.20    3.70
  12   0  -4    5.30    4.50
 -12   0   4    4.40    3.80
 -11   0   4    1.70    3.00
 -11   0   4    2.70    2.60
 -10   0   4    2.30    2.80
  10   0  -4    1.20    2.70
 -10   0   4   -0.80    1.80
   9   0  -4    0.40    2.00
  -9   0   4    0.10    2.30
  -9   0   4    0.10    2.00
  -8   0   4   16.40    3.40
  -8   0   4   16.20    4.00
   8   0  -4   20.20    4.20
  -7   0   4    1.00    1.70
   7   0  -4   -0.90    1.70
  -7   0   4   -1.30    1.00
   6   0  -4   13.10    2.80
   6   0  -4   19.80    2.00
  -6   0   4   19.20    3.40
  -6   0   4   10.40    2.30
  -5   0   4   -0.10    1.10
   5   0  -4   -0.20    0.60
  -5   0   4    0.70    1.30
   5   0  -4    0.90    1.60
  -4   0   4  804.92   16.90
   4   0  -4  813.92   13.40
   4   0  -4  792.22   18.20
  -4   0   4  796.12   18.20
   3   0  -4    0.10    1.20
  -3   0   4    0.20    0.80
  -3   0   4    0.20    1.10
  -2   0   4    0.20    0.80
   2   0  -4    1.60    1.30
   2   0  -4    0.20    0.40
  -2   0   4    0.30    1.00
   1   0  -4   -1.10    0.50
  -1   0   4    0.40    1.00
  -1   0   4   -0.80    0.80
   1   0  -4   -1.00    1.20
   0   0   4 1952.40   32.80
   0   0  -4 1923.91   33.40
   0   0  -4 1928.71   32.10
   0   0   4 1930.31   30.70
  -1   0  -4    0.90    1.20
   1   0   4   -0.30    0.50
  -1   0  -4   -0.20    1.00
   1   0   4   -1.80    0.80
   2   0   4  550.84   10.70
  -2   0  -4  558.54   12.90
  -2   0  -4  551.64   12.70
   2   0   4  559.34   12.80
   3   0   4    0.40    0.90
  -3   0  -4    0.00    1.00
   3   0   4    1.70    1.20
  -3   0  -4    1.10    1.20
   4   0   4  181.08    6.40
  -4   0  -4  191.78    7.60
   4   0   4  191.28    7.50
  -4   0  -4  174.68    6.90
   5   0   4    1.70    1.40
   5   0   4    0.30    1.40
  -5   0  -4   -0.20    1.20
  -5   0  -4   -1.50    1.10
   6   0   4   -0.20    1.40
  -6   0  -4    1.70    1.50
  -6   0  -4   -1.00    1.20
   6   0   4    1.30    1.60
   7   0   4    1.00    1.70
   7   0   4    3.50    2.10
  -7   0  -4    1.30    1.90
  -7   0  -4   -0.90    1.50
   8   0   4    2.30    2.40
  -8   0  -4    6.60    2.70
   9   0   4   -0.50    2.10
  -9   0  -4    1.50    2.50
 -10   0  -4    0.20    2.60
  10   0   4    0.10    2.30
  11   0   4    3.70    3.50
 -11   0  -4    0.20    2.90
  12   0   4   -2.20    4.70
  13  -1  -4   11.80    5.80
  13   1  -4   17.20    5.70
 -12  -1   4    3.00    3.40
  12  -1  -4   -0.90    3.70
 -12   1   4   -0.80    3.00
  11  -1  -4   14.10    5.20
 -11  -1   4    8.60    4.00
 -11  -1   4    7.30    3.00
 -11   1   4   14.60    4.30
 -10  -1   4    1.40    3.30
 -10  -1   4    5.60    2.80
  10   1  -4    3.00    2.80
 -10   1   4    3.50    2.80
 -10   1   4   -0.90    1.70
  -9  -1   4   -0.10    2.20
   9  -1  -4    2.80    2.60
  -9  -1   4    2.90    2.30
  -9   1   4    1.70    2.20
   9   1  -4    0.30    2.40
  -9   1   4    4.40    2.70
   8  -1  -4   19.70    4.00
  -8  -1   4   19.20    4.10
  -8  -1   4   30.20    4.20
  -8   1   4   26.90    4.80
   8   1  -4   27.70    4.70
  -8   1   4   22.40    3.80
   7  -1  -4   43.90    5.10
  -7  -1   4   48.00    5.50
  -7  -1   4   43.90    4.50
  -7   1   4   52.89    5.90
   7   1  -4   51.09    5.70
   7   1  -4   55.89    5.70
  -7   1   4   41.10    4.60
  -6  -1   4   58.09    4.10
   6  -1  -4   56.89    5.30
  -6  -1   4   65.39    6.00
   6   1  -4   69.49    6.30
   6   1  -4   55.29    3.00
  -6   1   4   62.19    5.90
  -6   1   4   62.99    4.50
  -6   1   4   65.19    2.90
   5  -1  -4   12.30    2.60
  -5  -1   4   14.00    2.30
  -5  -1   4   13.90    2.70
  -5   1   4   12.80    1.30
  -5   1   4    9.40    2.40
   5   1  -4   18.10    3.30
  -5   1   4    9.90    2.20
   5   1  -4   20.10    1.80
  -4  -1   4  134.09    5.20
   4  -1  -4  134.69    6.00
  -4  -1   4  147.69    6.50
   4   1  -4  133.89    3.60
  -4   1   4  141.39    5.60
   4   1  -4  132.39    6.30
  -4   1   4  135.89    2.90
  -4   1   4  144.49    6.30
   3  -1  -4  357.66   10.00
  -3  -1   4  356.86    8.70
  -3  -1   4  351.16    9.70
  -3   1   4  346.07    9.60
   3   1  -4  366.46    6.70
   3   1  -4  369.26   10.30
  -3   1   4  356.56    9.20
   2  -1  -4  990.10   19.50
  -2  -1   4  969.50   18.70
  -2  -1   4  988.80   18.00
   2   1  -4  964.40   19.50
  -2   1   4  981.10   18.60
  -2   1   4  953.60   15.50
   2   1  -4  984.20   16.20
  -2   1   4  980.80   18.50
   1  -1  -4  290.47    8.20
  -1  -1   4  306.07    7.30
  -1  -1   4  299.77    7.20
   1  -1  -4  303.97    6.30
  -1   1   4  285.67    7.40
   1   1  -4  301.57    6.50
   1   1  -4  288.37    8.00
  -1   1   4  296.57    6.80
   0  -1   4  122.19    4.30
   0  -1   4  119.29    3.60
   0  -1  -4  115.89    4.00
   0  -1  -4  120.19    4.90
   0   1  -4  117.09    4.10
   0   1   4  114.69    4.30
   0   1  -4  123.89    4.60
   0   1   4  115.09    2.80
   1  -1   4   50.89    2.30
  -1  -1  -4   47.00    2.80
  -1  -1  -4   42.40    3.00
   1  -1   4   47.30    2.90
  -1   1  -4   42.90    2.80
  -1   1  -4   42.60    2.70
   1   1   4   45.50    2.80
  -2  -1  -4  340.07    9.50
   2  -1   4  346.77    9.40
   2  -1   4  342.87    8.00
  -2  -1  -4  335.47    9.20
  -2   1  -4  350.26    8.80
  -2   1  -4  346.77    9.30
   2   1   4  340.97    6.90
   2   1   4  333.17    9.00
   3  -1   4    5.70    1.80
  -3  -1  -4    8.40    2.00
   3  -1   4    6.30    1.50
  -3  -1  -4    5.50    1.80
   3   1   4    6.40    1.40
  -3   1  -4    6.70    1.80
   3   1   4    9.70    2.10
  -3   1  -4    5.00    1.50
   4  -1   4   51.89    3.60
  -4  -1  -4   64.19    4.40
   4  -1   4   60.99    4.50
  -4  -1  -4   66.79    4.40
  -4   1  -4   67.29    4.50
  -4   1  -4   62.49    3.80
   4   1   4   62.99    3.60
   4   1   4   58.79    4.10
   5  -1   4  156.78    6.80
  -5  -1  -4  159.48    7.40
   5  -1   4  152.78    7.30
  -5  -1  -4  159.68    7.30
   5   1   4  154.18    6.40
  -5   1  -4  158.68    7.40
  -5   1  -4  165.08    6.70
   5   1   4  162.48    7.40
   6  -1   4   -0.80    1.50
   6  -1   4    0.20    1.60
  -6  -1  -4   -0.20    1.40
  -6  -1  -4    2.30    1.70
  -6   1  -4    1.60    1.60
  -6   1  -4   -0.20    1.30
   6   1   4    0.60    1.70
   6   1   4    0.80    1.50
  -7  -1  -4    3.60    2.20
   7  -1   4    5.70    2.50
   7  -1   4    6.70    2.70
  -7  -1  -4    3.50    2.00
  -7   1  -4    4.50    2.50
   7   1   4    5.90    2.60
  -8  -1  -4    3.00    2.30
   8  -1   4    2.00    2.40
   8   1   4    3.70    2.60
  -8   1  -4    2.00    1.90
   9  -1   4   43.40    6.10
  -9  -1  -4   28.00    5.00
   9   1   4   49.40    6.50
  -9   1  -4   37.90    5.60
 -10  -1  -4    7.10    3.40
  10  -1   4    5.80    3.60
  10   1   4   11.20    4.00
 -10   1  -4    6.40    3.30
  11  -1   4    7.60    4.20
 -11  -1  -4    1.00    2.70
  11   1   4    5.60    3.70
 -11   1  -4   -2.90    3.30
  12  -1   4    7.30    4.30
 -13  -2   4    1.90    3.80
  13  -2  -4   -4.50    3.60
  13   2  -4    1.00    3.70
 -13   2   4    3.10    3.60
 -12  -2   4    3.70    3.50
  12  -2  -4   -2.90    2.90
 -12   2   4    1.10    3.20
  11  -2  -4    6.00    3.90
 -11  -2   4    9.50    4.00
  11   2  -4    3.90    3.80
 -11   2   4    6.90    3.40
 -10  -2   4   14.10    4.30
 -10  -2   4   16.90    3.90
  10  -2  -4   14.90    4.50
 -10   2   4   16.50    4.30
  10   2  -4   15.30    4.60
  -9  -2   4   25.70    4.10
   9  -2  -4   12.50    4.00
  -9  -2   4   15.70    4.00
   9  -2  -4   20.20    4.00
   9   2  -4   24.60    5.00
  -9   2   4   27.40    4.70
  -9   2   4   28.00    5.20
   8  -2  -4    0.10    2.00
  -8  -2   4    7.90    3.20
  -8  -2   4    0.80    1.70
  -8   2   4    3.00    2.30
   8   2  -4    4.50    2.80
  -8   2   4   -1.30    1.70
   7  -2  -4   42.60    4.90
  -7  -2   4   49.20    4.60
  -7  -2   4   41.00    5.30
   7   2  -4   45.90    5.60
   7   2  -4   44.40    3.20
  -7   2   4   45.20    5.60
  -7   2   4   47.40    5.10
  -6  -2   4   69.99    4.40
   6  -2  -4   70.59    4.90
  -6  -2   4   70.59    5.30
  -6   2   4   70.59    3.00
   6   2  -4   70.29    3.50
  -6   2   4   71.19    4.90
  -6   2   4   76.09    5.60
   6   2  -4   81.69    6.00
   5  -2  -4    4.90    2.00
  -5  -2   4    0.40    1.00
  -5  -2   4   -0.10    1.40
   5   2  -4    1.00    0.90
  -5   2   4    2.60    0.80
  -5   2   4    4.10    1.70
  -5   2   4    5.40    2.10
   5   2  -4    1.50    1.80
  -4  -2   4   89.99    4.00
   4  -2  -4   98.29    5.10
  -4  -2   4   82.59    4.90
   4   2  -4   94.09    3.30
  -4   2   4   89.79    2.40
   4   2  -4   85.19    5.20
  -4   2   4   85.69    5.00
  -4   2   4   97.29    4.80
   3  -2  -4  218.78    7.40
  -3  -2   4  206.98    6.00
  -3  -2   4  215.08    7.40
   3   2  -4  212.48    7.70
  -3   2   4  203.08    6.70
   3   2  -4  215.28    5.10
  -3   2   4  218.98    4.20
  -3   2   4  210.98    7.10
  -2  -2   4  267.27    7.80
  -2  -2   4  294.07    7.00
   2  -2  -4  276.87    8.20
   2   2  -4  285.67    8.40
   2   2  -4  287.47    6.30
  -2   2   4  283.67    7.70
  -2   2   4  278.47    7.60
  -2   2   4  277.47    5.50
  -1  -2   4 1548.55   26.00
   1  -2  -4 1499.15   27.70
   1  -2  -4 1519.45   25.00
  -1  -2   4 1508.15   26.50
  -1   2   4 1527.65   25.60
  -1   2   4 1491.95   26.50
   1   2  -4 1510.85   27.20
   1   2  -4 1499.25   25.60
   0  -2   4  364.76    8.50
   0  -2  -4  355.06    6.60
   0  -2   4  354.66    8.20
   0  -2  -4  350.26    8.20
   0  -2  -4  375.26    9.70
   0   2   4  354.06    8.60
   0   2  -4  349.37    8.40
   0   2  -4  361.56    8.70
  -1  -2  -4   48.90    3.00
   1  -2   4   52.39    2.70
  -1  -2  -4   50.39    3.50
   1  -2   4   49.70    3.10
   1   2   4   48.30    2.90
  -1   2  -4   44.90    2.90
  -1   2  -4   50.39    2.80
   2  -2   4  281.27    7.60
   2  -2   4  279.27    8.40
  -2  -2  -4  298.07    8.50
  -2  -2  -4  288.77    5.80
  -2  -2  -4  272.47    8.70
  -2   2  -4  285.37    7.40
  -2   2  -4  292.37    8.50
   2   2   4  278.87    8.00
   3  -2   4   68.99    4.30
  -3  -2  -4   66.19    4.40
  -3  -2  -4   67.49    3.00
  -3  -2  -4   67.99    4.20
   3  -2   4   66.39    3.80
  -3   2  -4   69.59    4.20
  -3   2  -4   66.59    3.40
   3   2   4   64.39    3.90
  -4  -2  -4   70.39    4.60
  -4  -2  -4   73.39    3.70
  -4  -2  -4   75.29    4.90
   4  -2   4   68.29    4.30
   4  -2   4   74.19    4.80
  -4   2  -4   74.29    3.90
   4   2   4   78.59    4.60
  -4   2  -4   75.39    4.70
  -5  -2  -4   16.30    3.10
  -5  -2  -4    8.60    2.30
   5  -2   4   16.80    3.00
   5  -2   4   11.70    2.70
  -5  -2  -4    9.00    2.00
   5   2   4   14.10    2.70
  -5   2  -4   12.50    2.20
  -5   2  -4   12.50    2.80
   5   2   4   11.30    2.20
  -5   2  -4   12.80    2.70
   6  -2   4   78.39    5.60
   6  -2   4   88.79    6.00
  -6  -2  -4   79.49    5.80
  -6  -2  -4   76.89    5.80
   6   2   4   79.39    5.50
  -6   2  -4   78.39    6.10
  -6   2  -4   83.29    5.70
   6   2   4   77.19    5.00
  -6   2  -4   82.89    4.80
  -7  -2  -4   42.10    5.30
  -7  -2  -4   40.80    5.30
   7  -2   4   44.10    5.40
   7  -2   4   27.10    4.60
  -7   2  -4   36.70    5.00
   7   2   4   38.30    4.90
  -7   2  -4   36.90    5.30
   8  -2   4    3.80    2.70
  -8  -2  -4    8.90    3.10
  -8  -2  -4    6.20    2.90
   8   2   4    6.40    2.80
  -8   2  -4    0.90    2.10
  -8   2  -4    3.50    3.20
   9  -2   4   -1.90    2.20
  -9  -2  -4    1.60    2.50
  -9   2  -4   -0.20    2.00
   9   2   4    6.50    2.90
 -10  -2  -4   38.10    6.30
  10  -2   4   44.50    6.80
 -10   2  -4   42.60    6.20
  10   2   4   40.70    6.20
 -11  -2  -4   92.59    9.70
  11  -2   4   74.69    9.30
  13  -3  -4   13.20    5.70
 -13  -3   4   12.40    5.10
 -13   3   4    0.80    3.50
  12  -3  -4    8.10    5.50
 -12  -3   4   30.70    6.40
 -12   3   4   24.70    5.70
  11  -3  -4    3.70    4.00
 -11  -3   4   13.80    4.70
 -11   3   4    6.80    3.60
  11   3  -4   13.20    4.40
  10  -3  -4   35.90    6.40
 -10  -3   4   26.40    5.50
 -10   3   4   40.30    6.00
  10   3  -4   33.40    6.00
  -9  -3   4    1.90    2.60
  -9  -3   4    0.10    1.70
   9  -3  -4   -0.90    2.60
   9   3  -4    2.00    2.60
  -9   3   4    1.40    2.20
  -8  -3   4   12.70    2.70
   8  -3  -4   13.10    3.60
   8  -3  -4   11.40    3.20
  -8  -3   4    8.40    3.10
   8   3  -4   18.50    4.30
  -8   3   4   14.90    3.40
  -7  -3   4    1.10    1.80
   7  -3  -4    0.00    1.80
  -7  -3   4    2.00    1.50
   7  -3  -4    0.40    1.60
  -7   3   4    0.30    1.70
  -7   3   4    0.00    1.40
   7   3  -4   -2.50    1.70
   7   3  -4   -0.40    1.10
  -6  -3   4  217.68    9.60
   6  -3  -4  211.68    9.80
  -6  -3   4  216.98    7.70
   6  -3  -4  236.28    8.90
  -6   3   4  235.98    9.20
   6   3  -4  213.88    9.90
   6   3  -4  222.48    6.90
  -6   3   4  229.48    9.90
  -6   3   4  234.88    6.20
  -5  -3   4 1330.17   28.00
   5  -3  -4 1307.47   26.60
  -5  -3   4 1304.97   24.70
  -5   3   4 1318.27   22.30
  -5   3   4 1335.97   27.10
  -5   3   4 1353.76   28.50
   5   3  -4 1289.87   23.70
   5   3  -4 1306.97   28.60
  -4  -3   4  219.28    8.20
  -4  -3   4  223.68    6.40
   4  -3  -4  222.88    7.80
  -4   3   4  234.78    8.00
   4   3  -4  217.48    8.60
  -4   3   4  224.18    5.00
   4   3  -4  213.88    6.00
  -4   3   4  219.08    8.30
   3  -3  -4  385.86   10.60
  -3  -3   4  402.56    9.00
   3  -3  -4  408.46   11.20
  -3  -3   4  407.36   11.10
  -3   3   4  409.66    7.70
  -3   3   4  392.46   10.40
  -3   3   4  399.56   10.90
   3   3  -4  408.46   11.50
   3   3  -4  407.16    8.80
  -2  -3   4  143.79    4.40
  -2  -3   4  144.59    5.60
   2  -3  -4  139.99    5.50
   2  -3  -4  138.59    5.30
  -2   3   4  144.59    5.30
  -2   3   4  141.19    3.90
   2   3  -4  154.78    6.00
   2   3  -4  147.19    4.60
   1  -3  -4  294.57    8.60
  -1  -3   4  297.07    8.00
  -1  -3   4  297.27    7.10
   1  -3  -4  291.67    7.20
   1   3  -4  299.77    8.20
   1   3  -4  301.87    7.40
  -1   3   4  292.77    6.90
  -1   3   4  296.07    7.80
   0  -3  -4   80.69    3.50
   0  -3  -4   79.09    2.70
   0  -3   4   76.29    3.50
   0  -3  -4   79.19    4.30
   0  -3   4   78.69    3.60
   0   3   4   77.69    3.50
   0   3  -4   76.99    3.60
   0   3  -4   82.79    3.60
   1  -3   4  129.69    4.90
  -1  -3  -4  133.69    5.10
  -1  -3  -4  147.29    6.00
   1  -3   4  131.79    5.10
  -1  -3  -4  138.79    3.00
   1   3   4  142.49    5.00
  -1   3  -4  134.29    5.20
  -1   3  -4  131.89    4.40
  -2  -3  -4   -0.20    0.50
   2  -3   4    0.10    1.10
  -2  -3  -4    1.20    1.30
   2  -3   4   -0.20    1.00
  -2  -3  -4    1.50    1.30
  -2   3  -4    1.40    0.80
   2   3   4    0.20    0.90
  -2   3  -4    1.00    1.10
  -3  -3  -4  326.67    7.50
  -3  -3  -4  309.07    9.80
  -3  -3  -4  306.77   10.20
   3  -3   4  331.27   10.00
   3  -3   4  323.67    9.50
   3   3   4  301.87    8.90
  -3   3  -4  311.77    9.70
  -3   3  -4  317.57    7.80
  -4  -3  -4    5.80    1.40
  -4  -3  -4    8.00    2.10
  -4  -3  -4    8.40    2.30
   4  -3   4    6.80    1.90
  -4   3  -4    7.20    1.50
  -4   3  -4   14.40    2.90
   4   3   4    8.40    2.00
  -4   3  -4    7.60    2.20
   5  -3   4   62.09    4.80
  -5  -3  -4   67.29    5.90
  -5  -3  -4   64.39    4.00
  -5  -3  -4   57.09    5.60
  -5   3  -4   67.19    5.20
  -5   3  -4   48.60    5.00
  -5   3  -4   60.89    3.60
   5   3   4   58.49    4.30
   6  -3   4    0.10    1.60
  -6  -3  -4    3.10    2.00
  -6  -3  -4    2.40    2.00
  -6  -3  -4    2.60    1.60
   6   3   4    1.70    1.80
  -6   3  -4    1.60    1.70
  -6   3  -4    1.80    1.90
   7  -3   4  131.89    7.80
  -7  -3  -4  129.49    8.10
  -7  -3  -4  135.09    7.90
  -7   3  -4  133.19    7.70
   7   3   4  130.69    7.30
  -7   3  -4  128.79    8.20
   8  -3   4    4.80    2.90
  -8  -3  -4    7.00    2.90
  -8  -3  -4    7.80    2.90
   8   3   4    2.20    2.40
  -8   3  -4    0.60    2.30
  -8   3  -4    5.90    2.80
   9  -3   4    5.20    3.50
  -9  -3  -4    5.00    3.10
  -9  -3  -4    3.90    2.70
  -9   3  -4    4.30    3.40
   9   3   4    9.00    3.40
  -9   3  -4    4.50    2.80
  10  -3   4    5.40    3.20
 -10  -3  -4    0.60    2.90
 -10   3  -4   10.60    4.00
 -11  -3  -4    1.30    3.40
  11  -3   4    5.70    4.10
  13  -4  -4   38.40    8.00
 -13  -4   4   43.80    8.20
 -13   4   4   49.40    8.40
 -12  -4   4   16.00    5.60
  12  -4  -4   25.70    6.60
  12   4  -4   23.20    6.20
 -12   4   4   22.90    5.70
 -11  -4   4    7.70    3.80
  11  -4  -4    8.20    4.60
  11   4  -4    3.60    3.50
 -11   4   4    2.30    3.40
  10  -4  -4    9.20    4.40
 -10  -4   4    9.90    3.60
  10   4  -4   13.30    4.80
 -10   4   4    8.30    3.30
  -9  -4   4    0.50    2.20
   9  -4  -4    0.10    2.50
  -9   4   4    2.70    2.70
   9   4  -4    3.50    2.90
   8  -4  -4    6.00    2.50
  -8  -4   4   12.90    3.60
  -8  -4   4    8.50    2.40
   8  -4  -4    6.20    3.00
  -8   4   4    7.20    2.80
   8   4  -4    6.90    3.10
   7  -4  -4   38.40    5.60
  -7  -4   4   53.79    3.90
  -7  -4   4   46.20    5.70
   7  -4  -4   50.29    5.10
  -7   4   4   49.20    5.40
   7   4  -4   69.49    7.20
   7   4  -4   55.19    3.90
  -6  -4   4   42.00    3.70
   6  -4  -4   42.50    5.30
  -6  -4   4   47.90    5.20
   6  -4  -4   47.10    4.60
  -6   4   4   53.69    5.30
   6   4  -4   42.90    3.20
  -6   4   4   48.90    2.80
   6   4  -4   38.60    5.20
  -5  -4   4    3.80    1.80
  -5  -4   4    3.70    1.30
   5  -4  -4    1.60    2.00
   5  -4  -4    5.10    1.90
  -5   4   4    5.00    1.90
   5   4  -4    3.70    2.10
   5   4  -4    5.30    1.50
  -5   4   4    2.50    0.90
  -4  -4   4   18.50    3.00
   4  -4  -4   13.00    2.70
  -4  -4   4   15.60    1.80
   4  -4  -4   22.70    3.10
  -4   4   4   19.70    1.80
   4   4  -4   19.80    3.30
   4   4  -4   13.40    2.00
  -4   4   4   20.30    2.90
  -3  -4   4  378.36   11.00
   3  -4  -4  383.26   11.10
  -3  -4   4  396.86    8.50
   3  -4  -4  377.86   10.40
   3   4  -4  388.56    9.20
  -3   4   4  384.86   10.40
   3   4  -4  392.06   11.50
  -3   4   4  377.66    8.10
  -2  -4   4  261.57    6.30
   2  -4  -4  250.77    8.00
   2  -4  -4  273.47    8.00
  -2  -4   4  251.07    8.20
  -2   4   4  267.37    7.70
   2   4  -4  244.48    6.90
   2   4  -4  265.87    8.40
  -2   4   4  269.97    6.40
  -1  -4   4  277.47    8.10
  -1  -4   4  281.37    6.70
   1  -4  -4  256.87    8.20
   1  -4  -4  268.57    7.20
  -1   4   4  261.47    6.90
   1   4  -4  265.37    7.30
  -1   4   4  251.27    7.30
   1   4  -4  282.37    8.00
   0  -4   4  102.99    4.00
   0  -4   4   97.69    4.50
   0  -4  -4  102.09    3.50
   0  -4  -4  101.19    5.00
   0   4  -4   95.59    4.30
   0   4   4   93.89    4.00
   0   4  -4   95.09    4.00
   0   4   4  101.49    4.20
   1  -4   4  319.57    8.70
   1  -4   4  312.47    8.90
  -1  -4  -4  333.37    9.00
  -1  -4  -4  329.37   10.00
  -1  -4  -4  326.87    6.70
  -1   4  -4  321.37    7.60
  -1   4  -4  316.37    9.00
   1   4   4  331.77    8.40
   1   4   4  324.17    8.90
  -2  -4  -4   20.30    1.50
   2  -4   4   24.50    3.00
   2  -4   4   21.10    2.80
  -2  -4  -4   21.30    2.80
  -2  -4  -4   24.10    3.30
  -2   4  -4   20.70    1.90
   2   4   4   19.70    2.40
  -2   4  -4   19.50    2.80
  -3  -4  -4   75.79    4.60
   3  -4   4   78.19    4.70
  -3  -4  -4   69.39    3.20
  -3  -4  -4   73.39    5.00
   3  -4   4   73.39    4.50
   3   4   4   73.79    4.00
  -3   4  -4   73.29    4.70
  -3   4  -4   75.29    4.70
  -3   4  -4   73.69    2.90
   4  -4   4   92.59    5.50
  -4  -4  -4  104.69    5.80
  -4  -4  -4  105.59    4.50
  -4  -4  -4  110.99    6.30
   4   4   4  100.49    5.00
  -4   4  -4  106.59    5.80
  -4   4  -4   99.09    3.80
  -4   4  -4   97.59    6.00
  -5  -4  -4  347.17   11.90
   5  -4   4  344.57   11.80
  -5  -4  -4  349.96   10.00
  -5  -4  -4  351.76   12.60
   5   4   4  351.06   10.80
  -5   4  -4  340.87   12.20
  -5   4  -4  384.26   12.30
   6  -4   4    9.50    2.90
  -6  -4  -4    5.50    2.40
  -6  -4  -4    5.70    2.30
  -6  -4  -4    5.50    2.40
  -6   4  -4    6.90    2.60
  -6   4  -4    5.10    2.40
   6   4   4    6.80    2.30
   7  -4   4   23.50    4.30
  -7  -4  -4   27.50    4.60
  -7  -4  -4   27.20    4.60
   7   4   4   27.90    4.00
  -7   4  -4   18.80    4.10
  -7   4  -4   21.70    4.00
   8  -4   4   10.20    3.50
  -8  -4  -4    6.00    3.20
  -8  -4  -4    7.90    3.10
  -8   4  -4   10.30    3.60
   8   4   4    5.70    2.50
  -8   4  -4    9.80    3.10
  -9  -4  -4    3.10    2.70
  -9  -4  -4   -3.40    1.80
  -9   4  -4    0.90    2.50
  -9   4  -4    2.10    2.60
 -10  -4  -4   63.39    7.50
  10  -4   4   74.89    9.10
 -10   4  -4   64.09    7.70
 -10   4  -4   66.59    8.60
  11  -4   4    4.10    3.30
  11   4   4    2.70    3.40
 -13  -5   4    1.30    4.00
  12  -5  -4   10.00    4.50
 -12  -5   4    4.70    3.90
 -12   5   4   12.10    4.40
  12   5  -4    7.20    4.30
  11  -5  -4   42.90    7.60
 -11  -5   4   46.20    7.30
  11   5  -4   57.19    8.50
 -11   5   4   50.49    7.50
  10  -5  -4   22.40    5.60
 -10  -5   4   18.10    4.60
  10   5  -4   22.40    5.40
 -10   5   4   20.70    4.70
   9  -5  -4   23.40    5.20
  -9  -5   4   36.20    5.80
   9   5  -4   26.50    5.60
  -9   5   4   25.90    4.90
   8  -5  -4   10.90    3.80
  -8  -5   4   14.60    4.00
  -8   5   4   12.50    3.50
   8   5  -4   13.40    4.10
   7  -5  -4    2.00    1.70
  -7  -5   4    0.90    2.00
   7  -5  -4   -0.90    2.00
  -7  -5   4    0.40    1.10
   7   5  -4   -0.80    2.00
   7   5  -4    2.50    1.70
  -7   5   4    1.80    1.80
  -6  -5   4   13.60    3.20
   6  -5  -4   13.60    2.70
   6  -5  -4   15.10    3.50
  -6  -5   4   20.00    2.50
  -6   5   4   18.90    2.20
   6   5  -4   24.00    4.20
   6   5  -4   21.70    2.90
  -6   5   4   12.20    2.80
   5  -5  -4    0.60    1.40
  -5  -5   4    0.70    0.90
  -5  -5   4    1.40    1.50
   5  -5  -4    1.40    1.70
  -5   5   4    1.80    0.90
  -5   5   4    1.80    1.50
   5   5  -4    1.30    1.20
   5   5  -4    0.80    1.70
  -4  -5   4    6.80    1.30
   4  -5  -4    6.60    2.20
   4  -5  -4    8.80    2.10
  -4  -5   4    5.80    2.00
  -4   5   4   10.00    1.50
   4   5  -4    7.20    1.80
   4   5  -4    3.70    2.10
  -4   5   4    6.80    2.00
   3  -5  -4  450.55   11.70
  -3  -5   4  454.65    9.10
  -3  -5   4  432.76   12.40
   3  -5  -4  427.66   12.20
  -3   5   4  444.16   11.80
   3   5  -4  423.56   12.60
  -3   5   4  445.96    9.70
   3   5  -4  434.46   10.70
  -2  -5   4  142.99    6.20
   2  -5  -4  147.99    6.00
   2  -5  -4  136.69    5.90
  -2  -5   4  148.79    4.20
   2   5  -4  141.09    5.40
   2   5  -4  154.18    6.40
  -2   5   4  141.19    5.60
  -2   5   4  143.99    4.80
  -1  -5   4 1964.80   32.50
   1  -5  -4 1918.91   33.80
  -1  -5   4 1907.21   35.20
   1  -5  -4 1920.91   35.40
  -1   5   4 1938.61   33.90
   1   5  -4 2023.50   34.80
  -1   5   4 1948.01   33.50
   1   5  -4 1938.81   34.20
   0  -5   4   63.79    4.00
   0  -5  -4   68.59    4.40
   0  -5  -4   66.69    3.20
   0  -5   4   64.39    3.30
   0   5  -4   68.59    3.90
   0   5  -4   69.99    3.50
   0   5   4   66.49    3.70
   0   5   4   64.29    3.40
  -1  -5  -4    5.60    1.90
   1  -5   4    7.50    1.80
  -1  -5  -4    7.30    1.30
   1  -5   4    6.10    1.80
  -1   5  -4    7.60    1.90
  -1   5  -4    7.60    1.30
   1   5   4    9.10    1.60
   1   5   4   10.30    2.10
   2  -5   4    6.40    1.90
   2  -5   4    2.10    1.40
  -2  -5  -4    4.60    1.10
  -2  -5  -4    3.20    1.80
   2   5   4    7.20    1.90
  -2   5  -4    3.20    0.90
   2   5   4    4.10    1.30
  -2   5  -4    5.60    1.80
   3  -5   4  157.78    7.00
  -3  -5  -4  151.88    7.40
  -3  -5  -4  161.78    7.10
  -3  -5  -4  159.68    5.10
  -3   5  -4  155.08    7.00
   3   5   4  158.98    7.00
  -3   5  -4  159.18    4.00
  -3   5  -4  158.18    6.90
   3   5   4  152.48    5.80
   4  -5   4   76.59    5.40
  -4  -5  -4   75.39    4.00
  -4  -5  -4   80.69    5.70
  -4  -5  -4   84.09    5.40
   4   5   4   79.99    4.50
  -4   5  -4   73.89    5.00
  -4   5  -4   74.79    5.20
  -5  -5  -4   12.80    3.30
  -5  -5  -4    6.80    2.40
   5  -5   4    8.10    2.50
  -5  -5  -4    8.70    2.00
  -5   5  -4   12.20    2.90
  -5   5  -4   10.80    2.80
   5   5   4    8.30    2.10
  -6  -5  -4  299.87   11.80
   6  -5   4  277.07   11.50
  -6  -5  -4  306.07   12.50
   6   5   4  291.37   10.10
  -6   5  -4  271.97   11.60
  -6   5  -4  276.17   11.10
  -7  -5  -4   15.30    3.70
   7  -5   4   12.90    3.60
  -7  -5  -4   13.80    3.70
  -7   5  -4   19.00    4.10
   7   5   4   20.60    3.50
  -7   5  -4   12.20    3.00
  -8  -5  -4  141.69    9.30
  -8  -5  -4  161.08    9.40
   8  -5   4  143.59    9.10
  -8   5  -4  147.29    8.90
  -8   5  -4  146.09    9.60
  -9  -5  -4    1.50    2.50
  -9  -5  -4    0.20    2.30
  -9   5  -4    1.90    2.70
  -9   5  -4    1.10    2.70
   9   5   4    5.50    3.20
  10  -5   4    1.00    3.00
 -10  -5  -4    3.40    4.90
 -10   5  -4    2.40    2.70
 -10   5  -4    6.00    3.70
  10   5   4   -0.40    2.60
  11  -5   4   -1.50    2.70
  11   5   4   -0.10    2.90
 -13  -6   4   22.70    6.60
  13   6  -4   16.80    5.90
  12  -6  -4    3.50    4.70
 -12  -6   4    6.50    4.30
 -12   6   4    4.30    3.40
  12   6  -4   -2.50    3.30
 -11  -6   4    5.90    3.30
  11  -6  -4    2.80    3.80
  11   6  -4   10.40    4.80
 -11   6   4    3.70    3.30
 -10  -6   4   -2.60    2.60
  10  -6  -4    0.90    2.80
  10   6  -4   -0.20    3.10
 -10   6   4    4.40    2.80
  -9  -6   4  106.79    9.80
   9  -6  -4  102.49   10.20
   9   6  -4  110.49   10.90
  -9   6   4  112.79    8.30
  -8  -6   4   29.80    5.30
   8  -6  -4   50.69    6.90
   8   6  -4   35.30    6.00
  -8   6   4   33.90    5.10
   7  -6  -4  112.39    8.00
  -7  -6   4  113.39    7.50
  -7   6   4  108.19    7.10
   7   6  -4  119.29    8.50
   7   6  -4  120.09    6.10
   6  -6  -4    3.80    1.70
   6  -6  -4    3.50    2.30
  -6  -6   4    3.10    2.20
  -6  -6   4    3.80    1.30
   6   6  -4    1.40    1.60
  -6   6   4    2.90    1.20
   6   6  -4    1.90    2.20
  -6   6   4    3.40    2.00
   5  -6  -4   51.19    5.50
   5  -6  -4   46.00    4.30
  -5  -6   4   49.90    5.20
  -5  -6   4   48.90    2.70
  -5   6   4   48.10    3.10
   5   6  -4   45.70    5.50
  -5   6   4   45.40    4.80
   5   6  -4   48.90    3.70
   4  -6  -4   -1.10    1.40
  -4  -6   4   -0.20    0.60
  -4  -6   4   -1.10    1.10
   4  -6  -4    0.60    1.30
  -4   6   4    0.10    0.90
  -4   6   4    0.20    1.30
   4   6  -4   -0.10    1.10
   4   6  -4    0.80    1.60
  -3  -6   4    6.00    2.00
   3  -6  -4    5.50    2.00
   3  -6  -4    2.10    1.50
  -3  -6   4    6.40    1.00
  -3   6   4    5.10    1.40
  -3   6   4    2.80    1.40
   3   6  -4    4.30    2.00
   3   6  -4    2.80    1.60
   2  -6  -4  100.79    5.10
  -2  -6   4   93.09    3.20
  -2  -6   4   90.19    5.20
   2  -6  -4   97.89    5.00
  -2   6   4   96.59    4.70
  -2   6   4   96.39    4.20
   2   6  -4   84.29    5.00
   2   6  -4   91.49    4.60
  -1  -6   4  489.65   10.20
  -1  -6   4  480.45   12.90
   1  -6  -4  489.15   12.00
   1  -6  -4  476.05   12.80
   1   6  -4  502.35   12.30
  -1   6   4  487.15   11.60
  -1   6   4  467.25   11.50
   1   6  -4  482.05   12.10
   0  -6   4  256.37    7.20
   0  -6  -4  267.67    7.60
   0  -6  -4  252.47    8.90
   0  -6   4  250.27    8.70
   0   6  -4  255.67    7.30
   0   6   4  257.37    8.10
   0   6  -4  275.87    8.50
   0   6   4  262.07    7.50
   1  -6   4   11.90    2.10
  -1  -6  -4   15.30    2.00
   1  -6   4   13.50    2.50
  -1  -6  -4   13.10    2.60
  -1   6  -4   13.80    2.40
   1   6   4   13.70    2.00
   1   6   4   16.50    2.60
  -1   6  -4   18.20    1.90
  -2  -6  -4   21.70    3.40
   2  -6   4   26.60    3.60
   2  -6   4   21.20    2.90
  -2  -6  -4   27.00    2.50
  -2   6  -4   25.80    3.30
  -2   6  -4   22.90    3.20
   2   6   4   25.50    2.60
   2   6   4   32.80    3.80
  -2   6  -4   23.30    1.50
  -3  -6  -4   17.70    2.20
   3  -6   4   12.90    2.80
  -3  -6  -4   15.70    3.30
  -3   6  -4   14.40    2.70
   3   6   4   13.70    2.10
   3   6   4   12.30    2.80
  -3   6  -4   12.80    2.60
  -4  -6  -4    6.30    1.60
   4  -6   4    4.60    2.20
  -4  -6  -4    5.80    2.30
  -4   6  -4    8.10    2.50
   4   6   4    5.80    1.70
  -4   6  -4    4.60    1.90
   4   6   4    1.70    1.90
   5  -6   4  195.38    9.30
  -5  -6  -4  194.78    9.70
  -5  -6  -4  194.98    7.30
   5   6   4  195.48    7.50
   5   6   4  198.08    9.10
  -5   6  -4  191.78    8.80
  -5   6  -4  216.38    9.70
  -6  -6  -4    1.60    2.10
   6  -6   4    0.80    2.30
  -6   6  -4    2.00    2.10
   6   6   4   -0.20    1.40
  -6   6  -4    4.20    2.40
   6   6   4   -0.40    1.80
  -7  -6  -4  185.38   10.50
   7  -6   4  163.38    9.50
   7   6   4  157.88    9.30
  -7   6  -4  171.48    9.80
  -7   6  -4  168.18    9.10
   8  -6   4    1.20    2.30
  -8  -6  -4   -1.00    2.30
  -8   6  -4    3.50    2.70
   8   6   4    2.50    2.40
  -8   6  -4    3.50    2.90
   9  -6   4   50.19    8.50
  -9  -6  -4   37.30    6.50
  -9   6  -4   45.20    6.40
  -9   6  -4   34.70    6.30
   9   6   4   39.00    6.20
  10  -6   4    0.80    2.80
 -10  -6  -4    1.80    3.10
 -10   6  -4    1.70    3.40
 -10   6  -4    1.40    2.20
  10   6   4   -1.80    2.40
  11  -6   4    2.30    3.50
  11   6   4   12.10    4.80
  12  -7  -4   31.40    7.20
 -12  -7   4   33.90    6.80
 -12   7   4   55.19    8.20
  12   7  -4   28.90    7.50
  11  -7  -4   12.90    4.90
 -11  -7   4   13.50    4.40
 -11   7   4    9.20    4.20
  11   7  -4    9.40    4.90
  10  -7  -4   13.50    5.00
 -10  -7   4   18.80    4.80
 -10   7   4   15.90    4.40
  10   7  -4   27.20    6.40
  -9  -7   4   -2.40    2.10
   9  -7  -4   -0.80    2.40
  -9   7   4    0.00    2.30
   9   7  -4    0.50    2.90
  -8  -7   4    9.80    3.50
   8  -7  -4   17.30    4.50
   8   7  -4   10.10    4.00
  -8   7   4    8.30    3.10
  -7  -7   4   -1.00    2.00
   7  -7  -4    2.60    2.60
  -7   7   4    0.10    1.90
   7   7  -4    4.90    2.70
   7   7  -4   -1.70    1.50
  -6  -7   4    4.70    2.20
   6  -7  -4    3.30    2.00
   6  -7  -4    6.80    2.90
  -6   7   4    6.80    1.70
   6   7  -4    7.30    2.90
  -6   7   4    3.20    2.10
   6   7  -4    4.20    1.90
   5  -7  -4   29.30    3.50
   5  -7  -4   35.90    4.90
  -5  -7   4   33.00    4.50
  -5   7   4   30.10    4.10
  -5   7   4   29.50    3.00
   5   7  -4   33.60    3.70
   5   7  -4   32.00    4.80
   4  -7  -4  243.88    8.40
  -4  -7   4  234.48    5.50
  -4  -7   4  255.47    9.90
   4  -7  -4  232.48    9.90
   4   7  -4  244.68    8.40
  -4   7   4  253.07    9.40
  -4   7   4  240.48    7.40
   4   7  -4  226.68    9.80
  -3  -7   4    2.30    1.70
   3  -7  -4    3.70    1.60
   3  -7  -4    3.50    1.90
  -3  -7   4    3.70    0.80
  -3   7   4    2.90    1.60
   3   7  -4    2.10    1.70
   3   7  -4    1.00    1.70
  -3   7   4    2.40    1.20
  -2  -7   4  180.88    4.70
   2  -7  -4  172.98    7.10
   2  -7  -4  188.78    7.50
  -2  -7   4  177.38    7.60
   2   7  -4  174.58    6.80
  -2   7   4  160.78    6.50
  -2   7   4  172.38    6.30
   2   7  -4  184.38    7.60
   1  -7  -4  330.07    9.80
   1  -7  -4  328.87   10.30
  -1  -7   4  322.07    7.70
  -1  -7   4  312.77   10.40
  -1   7   4  324.87    9.00
   1   7  -4  332.07    9.70
  -1   7   4  308.07    9.20
   1   7  -4  311.67    9.60
   0  -7  -4  838.82   17.60
   0  -7   4  854.01   19.70
   0  -7  -4  813.72   19.30
   0  -7   4  829.92   16.70
   0   7  -4  868.51   17.30
   0   7  -4  834.62   18.60
   0   7   4  814.22   18.10
   0   7   4  822.72   17.00
  -1  -7  -4    6.40    2.20
   1  -7   4    3.60    1.80
  -1  -7  -4    6.70    1.60
   1  -7   4    5.70    1.60
  -1   7  -4    4.60    1.80
   1   7   4    5.40    1.90
   1   7   4    4.70    1.30
  -1   7  -4    8.20    1.40
   2  -7   4   57.09    5.50
  -2  -7  -4   58.69    3.40
  -2  -7  -4   57.09    5.50
  -2   7  -4   48.10    4.40
   2   7   4   63.49    4.50
   2   7   4   61.49    3.40
  -2   7  -4   57.09    5.10
  -2   7  -4   51.49    2.20
  -3  -7  -4   21.20    3.80
  -3  -7  -4   15.80    2.30
   3  -7   4   13.90    3.10
   3   7   4   20.10    2.50
  -3   7  -4   21.70    3.30
   3   7   4   19.30    3.40
  -3   7  -4   16.20    3.00
  -4  -7  -4   91.39    6.60
   4  -7   4   95.69    6.40
  -4  -7  -4   97.09    4.80
  -4   7  -4  102.19    6.40
   4   7   4   95.59    4.70
  -4   7  -4   95.99    6.00
   4   7   4  100.59    6.40
  -5  -7  -4    0.80    2.00
  -5  -7  -4    1.30    1.50
   5  -7   4    2.10    2.20
   5   7   4    1.70    1.40
  -5   7  -4    0.40    1.70
  -5   7  -4    0.30    1.70
   5   7   4    0.20    1.80
  -6  -7  -4   75.39    7.70
   6  -7   4   89.19    8.40
  -6   7  -4   84.09    6.30
  -6   7  -4   86.89    6.70
   6   7   4   80.39    7.50
  -7  -7  -4    9.40    3.40
   7  -7   4   12.70    3.90
  -7   7  -4    6.60    3.00
  -7   7  -4   13.00    3.50
   7   7   4   11.30    3.60
  -8  -7  -4   10.50    4.10
   8  -7   4   16.90    4.70
  -8   7  -4   13.90    3.80
  -8   7  -4    4.00    2.80
   8   7   4   13.00    3.90
   9  -7   4    3.50    3.50
  -9  -7  -4    0.50    2.70
   9   7   4    1.40    2.60
  -9   7  -4    0.80    3.10
  -9   7  -4   -0.80    2.50
 -10  -7  -4   14.50    5.20
 -10   7  -4   15.70    5.00
  10   7   4   15.70    4.80
 -10   7  -4   16.90    4.50
  11   7   4    1.30    3.90
  12  -8  -4    3.30    4.90
 -12  -8   4    7.60    3.90
  12   8  -4   -1.00    3.50
 -12   8   4    5.90    3.80
  11  -8  -4   13.70    5.30
 -11  -8   4    8.20    4.40
  11   8  -4    9.50    4.80
 -11   8   4   17.40    5.10
  10  -8  -4    6.70    4.30
 -10  -8   4    6.60    3.30
  10   8  -4    3.30    3.70
 -10   8   4    5.00    3.20
  -9  -8   4    2.10    3.10
   9  -8  -4    2.10    2.90
  -9   8   4    6.00    3.10
   9   8  -4    1.80    3.10
   8  -8  -4   19.60    5.00
  -8  -8   4   20.40    4.40
   8   8  -4   24.10    5.30
  -8   8   4   19.40    4.40
  -7  -8   4   28.00    4.80
   7  -8  -4   17.60    4.30
   7   8  -4   25.10    5.00
  -7   8   4   15.90    3.70
   7   8  -4   19.10    3.50
   6  -8  -4   16.90    3.90
  -6  -8   4   13.30    3.50
  -6  -8   4   20.30    4.00
   6   8  -4   23.50    3.60
  -6   8   4    9.70    2.90
   6   8  -4   15.50    4.10
  -6   8   4    9.90    2.20
   5  -8  -4   48.80    5.80
  -5  -8   4   54.99    5.90
  -5  -8   4   42.80    5.30
   5  -8  -4   45.80    4.40
  -5   8   4   48.60    5.40
  -5   8   4   45.60    3.40
   5   8  -4   45.20    4.60
   5   8  -4   41.20    5.60
  -4  -8   4   13.70    3.10
  -4  -8   4   17.90    3.30
   4  -8  -4   17.80    2.90
   4  -8  -4   13.80    3.20
   4   8  -4   13.10    3.10
   4   8  -4   18.20    3.00
  -4   8   4   20.80    3.30
  -4   8   4   13.20    2.20
  -3  -8   4   60.49    2.10
   3  -8  -4   72.49    4.60
  -3  -8   4   66.79    4.80
   3  -8  -4   76.59    5.40
  -3  -8   4   69.99    5.20
  -3   8   4   64.89    4.10
   3   8  -4   62.69    6.00
  -3   8   4   75.79    4.80
   3   8  -4   58.19    4.30
   2  -8  -4  145.49    7.00
  -2  -8   4  142.69    7.20
   2  -8  -4  133.39    6.30
  -2  -8   4  144.99    4.00
   2   8  -4  145.19    6.90
   2   8  -4  138.09    6.50
  -2   8   4  151.68    6.30
  -2   8   4  138.79    6.00
  -1  -8   4    5.30    2.10
   1  -8  -4    5.60    2.00
  -1  -8   4    4.10    1.10
   1  -8  -4    3.20    1.70
  -1   8   4    4.50    1.50
  -1   8   4    3.20    1.60
   1   8  -4    4.80    1.90
   1   8  -4    3.60    1.80
   0  -8   4   13.70    2.00
   0  -8  -4   12.50    2.70
   0  -8   4   12.80    2.80
   0  -8  -4   15.90    2.60
   0   8  -4   14.10    2.20
   0   8  -4    7.90    2.10
   0   8   4   15.00    2.80
   0   8   4   13.00    2.10
  -1  -8  -4   75.79    5.30
  -1  -8  -4   64.09    4.00
   1  -8   4   61.89    5.80
   1  -8   4   79.29    4.20
  -1   8  -4   65.09    4.80
   1   8   4   69.29    3.70
   1   8   4   67.49    4.60
  -1   8  -4   70.99    3.40
  -2  -8  -4  162.08    8.10
   2  -8   4  149.19    7.70
  -2  -8  -4  164.78    6.20
  -2   8  -4  178.78    7.70
   2   8   4  166.58    7.50
  -2   8  -4  157.18    6.90
  -2   8  -4  157.38    4.10
   2   8   4  154.18    5.60
  -3  -8  -4  191.88    9.30
  -3  -8  -4  199.38    7.10
   3  -8   4  203.48    9.40
  -3   8  -4  207.08    8.80
   3   8   4  204.48    6.70
   3   8   4  199.78    8.80
  -3   8  -4  202.08    8.50
  -4  -8  -4   43.20    5.70
  -4  -8  -4   40.80    3.90
   4  -8   4   32.90    4.90
  -4   8  -4   39.40    4.90
   4   8   4   43.60    5.30
  -4   8  -4   30.20    4.20
   4   8   4   32.30    3.20
  -5  -8  -4   42.80    5.90
   5  -8   4   47.10    6.00
  -5   8  -4   49.90    5.50
  -5   8  -4   46.70    5.60
   5   8   4   36.10    5.00
  -6  -8  -4    0.70    2.10
   6  -8   4    3.90    3.00
   6   8   4    4.00    2.70
  -6   8  -4   -1.10    1.70
  -6   8  -4   -1.40    1.70
   7  -8   4    6.00    3.10
  -7  -8  -4    8.20    3.80
  -7   8  -4    9.80    3.40
  -7   8  -4    5.50    2.80
   7   8   4    5.00    3.00
  -8  -8  -4    3.70    2.90
   8  -8   4    2.90    2.90
  -8   8  -4    4.80    3.10
   8   8   4    4.60    3.30
  -8   8  -4    2.10    2.70
  -9  -8  -4   44.50    7.50
   9  -8   4   41.90    7.20
  -9   8  -4   42.80    6.20
  -9   8  -4   46.60    7.50
   9   8   4   36.50    6.30
 -10  -8  -4    9.00    4.40
  10   8   4    8.60    4.20
 -10   8  -4    4.40    4.00
 -10   8  -4   10.20    3.90
 -11  -8  -4   67.89    9.30
  11   8   4   60.29    8.70
 -12  -9   4    4.40    4.80
  12  -9  -4   16.00    7.60
  12   9  -4    1.80    4.10
 -11  -9   4    1.60    3.20
  11  -9  -4    2.00    3.90
 -11   9   4    2.80    3.10
  11   9  -4    1.20    3.50
 -10  -9   4   44.60    7.30
  10  -9  -4   36.40    7.80
  10   9  -4   22.10    5.80
 -10   9   4   23.50    5.20
  -9  -9   4    1.60    2.80
   9  -9  -4   -1.20    2.70
  -9   9   4    0.00    2.60
   9   9  -4    0.00    2.70
  -8  -9   4   19.80    4.80
   8  -9  -4   21.50    5.20
   8   9  -4   15.20    3.90
   8   9  -4   18.60    4.90
  -8   9   4   25.60    5.00
  -7  -9   4   47.60    6.10
   7  -9  -4   27.50    5.30
  -7  -9   4   45.60    6.20
   7   9  -4   39.40    6.40
   7   9  -4   33.00    4.50
  -7   9   4   37.20    5.50
  -6  -9   4    1.90    2.10
  -6  -9   4    4.50    2.40
   6  -9  -4    2.00    2.40
  -6   9   4    1.20    1.90
   6   9  -4    2.80    2.00
  -6   9   4    6.20    1.90
   6   9  -4    4.60    2.80
  -5  -9   4   -1.60    1.50
  -5  -9   4   -0.10    1.70
   5  -9  -4    1.00    1.50
   5  -9  -4    3.00    2.30
  -5   9   4    2.90    1.70
   5   9  -4    2.00    1.90
  -5   9   4    1.20    1.20
   4  -9  -4  152.68    8.40
   4  -9  -4  169.08    7.00
  -4  -9   4  167.28    8.40
  -4  -9   4  167.98    8.60
   4   9  -4  158.88    7.40
  -4   9   4  170.58    6.90
  -4   9   4  168.38    7.90
  -3  -9   4  134.99    7.50
  -3  -9   4  130.49    6.90
   3  -9  -4  119.09    6.00
   3  -9  -4  114.09    6.80
   3   9  -4  112.79    6.20
  -3   9   4  120.49    6.20
  -3   9   4  118.39    5.80
   2  -9  -4  170.48    8.00
   2  -9  -4  178.78    7.50
  -2  -9   4  175.88    4.50
  -2  -9   4  167.78    8.30
   2   9  -4  180.28    7.90
   2   9  -4  164.58    7.60
  -2   9   4  178.28    7.10
  -2   9   4  178.48    7.10
   1  -9  -4    2.40    1.80
  -1  -9   4    1.70    1.00
  -1  -9   4    1.30    1.60
   1  -9  -4    3.00    1.80
  -1   9   4    2.40    1.50
  -1   9   4    0.50    1.10
   1   9  -4    0.60    1.50
   1   9  -4    3.40    1.60
   0  -9  -4  519.65   13.80
   0  -9   4  514.65   15.40
   0  -9  -4  515.15   15.00
   0  -9   4  523.55   12.10
   0   9   4  507.85   12.40
   0   9   4  542.35   14.40
   0   9  -4  524.45   14.60
   0   9  -4  538.65   13.00
   1  -9   4   45.80    3.50
  -1  -9  -4   48.30    3.70
   1  -9   4   50.29    5.50
  -1  -9  -4   46.60    5.30
   1   9   4   46.20    3.10
  -1   9  -4   48.70    5.00
   1   9   4   51.39    5.00
  -1   9  -4   47.80    3.00
   2  -9   4  389.06   13.50
  -2  -9  -4  379.66   10.80
  -2  -9  -4  387.86   13.40
  -2   9  -4  371.36   11.50
  -2   9  -4  382.46   12.40
   2   9   4  381.56   12.50
   2   9   4  372.36    9.70
  -3  -9  -4   10.40    2.20
   3  -9   4   13.70    3.60
  -3  -9  -4   18.70    3.80
  -3   9  -4   15.70    3.30
  -3   9  -4   18.60    3.20
   3   9   4   16.40    2.30
   3   9   4   14.60    3.10
  -4  -9  -4   55.99    6.60
   4  -9   4   61.19    6.60
  -4  -9  -4   70.59    4.60
   4   9   4   63.69    6.40
  -4   9  -4   68.69    6.50
  -4   9  -4   57.89    5.90
   5  -9   4    1.60    2.30
  -5  -9  -4    3.60    2.60
   5   9   4    1.80    2.30
  -5   9  -4   -2.40    1.80
  -5   9  -4    0.50    1.80
   6  -9   4  303.37   13.70
  -6  -9  -4  303.57   14.00
   6   9   4  258.37   12.00
  -6   9  -4  290.07   12.20
  -6   9  -4  293.77   12.90
  -7  -9  -4   19.50    4.90
   7  -9   4   25.90    5.60
   7   9   4   11.10    3.70
  -7   9  -4   11.20    3.80
  -7   9  -4   10.70    3.30
  -8  -9  -4   -2.40    2.40
   8  -9   4   -1.80    3.10
   8   9   4    4.00    3.20
  -8   9  -4   -1.00    2.20
  -8   9  -4   -4.10    1.90
  -9  -9  -4   43.50    7.60
   9  -9   4   68.79    9.10
  -9   9  -4   61.39    8.30
   9   9   4   63.09    7.90
  -9   9  -4   55.29    7.30
 -10  -9  -4   -1.30    3.40
 -10   9  -4    3.80    3.80
  10   9   4    2.80    3.30
 -10   9  -4   -0.40    3.10
 -11  -9  -4   -0.20    4.10
  11   9   4   -3.10    3.60
 -12 -10   4    2.40    4.30
 -11 -10   4    0.80    3.20
  11 -10  -4   -4.00    2.90
  11  10  -4   -1.70    3.90
 -11  10   4    0.30    3.20
  10 -10  -4   27.40    6.60
 -10 -10   4   21.20    5.40
 -10  10   4   31.60    6.00
  10  10  -4   27.20    6.60
   9 -10  -4    1.40    3.10
  -9 -10   4   -1.90    2.50
  -9  10   4    0.60    2.50
   9  10  -4   -0.90    2.70
   8 -10  -4    2.30    3.00
  -8 -10   4   -1.00    2.20
   8  10  -4    0.60    2.30
   8  10  -4    1.50    2.80
  -8  10   4    0.10    2.20
   7 -10  -4   56.69    7.40
  -7 -10   4   70.89    7.70
  -7 -10   4   65.49    7.70
   7  10  -4   77.19    7.00
   7  10  -4   74.39    8.50
  -7  10   4   62.79    7.10
  -6 -10   4  157.38    9.30
   6 -10  -4  156.38    9.70
  -6 -10   4  150.88    9.40
   6  10  -4  150.18    8.00
  -6  10   4  169.38    7.40
  -6  10   4  165.38    9.00
  -5 -10   4   21.30    4.10
   5 -10  -4   20.60    4.20
  -5 -10   4   16.90    3.80
  -5  10   4   19.70    3.20
   5  10  -4   22.50    3.80
  -5  10   4   21.80    3.90
  -4 -10   4  156.18    8.60
   4 -10  -4  145.99    8.50
  -4 -10   4  159.38    8.50
   4 -10  -4  155.88    7.00
  -4  10   4  153.88    7.70
   4  10  -4  158.08    7.70
  -4  10   4  135.49    6.60
  -3 -10   4   11.50    2.90
  -3 -10   4   10.00    2.90
   3 -10  -4   11.70    3.40
   3 -10  -4   17.60    3.00
  -3  10   4   13.50    2.60
   3  10  -4   13.00    3.00
  -3  10   4   13.30    2.80
   2 -10  -4   34.70    4.20
  -2 -10   4   45.20    4.80
   2 -10  -4   45.30    5.20
  -2 -10   4   34.70    4.70
  -2  10   4   42.30    4.50
   2  10  -4   36.90    4.40
  -2  10   4   38.40    4.10
   2  10  -4   37.00    4.50
  -1 -10   4    6.70    1.40
  -1 -10   4    5.30    2.30
   1 -10  -4    8.10    2.30
   1 -10  -4   10.70    2.80
   1  10  -4    8.70    2.40
  -1  10   4    9.20    2.40
  -1  10   4   11.10    2.10
   1  10  -4    4.80    2.10
   0 -10   4   99.19    6.60
   0 -10  -4  110.09    6.00
   0 -10  -4   94.89    6.10
   0 -10   4  108.99    4.70
   0  10   4  101.59    4.80
   0  10   4  102.59    6.00
   0  10  -4  103.79    5.30
   0  10  -4   90.69    5.80
   1 -10   4   24.20    4.10
  -1 -10  -4   40.20    5.10
  -1 -10  -4   34.20    4.00
   1 -10   4   31.90    3.40
   1  10   4   34.30    4.30
   1  10   4   35.90    2.80
  -1  10  -4   31.90    4.20
  -1  10  -4   38.10    3.00
   2 -10   4    0.90    1.80
  -2 -10  -4    0.90    1.90
  -2 -10  -4    2.70    1.50
   2  10   4   -0.10    2.00
  -2  10  -4    1.30    1.70
  -2  10  -4    2.90    1.90
   2  10   4    4.70    1.40
  -3 -10  -4   92.59    6.80
  -3 -10  -4   97.09    5.40
   3 -10   4   93.79    7.20
  -3  10  -4   92.39    6.30
  -3  10  -4   90.39    5.90
   3  10   4   91.29    6.40
   4 -10   4   13.10    3.70
  -4 -10  -4   14.60    2.70
  -4 -10  -4   19.80    4.20
  -4  10  -4   10.60    3.00
   4  10   4   11.80    3.40
  -4  10  -4   11.00    3.00
   5 -10   4   77.59    8.00
  -5 -10  -4   80.39    8.50
   5  10   4   92.19    8.30
  -5  10  -4   89.19    6.60
  -5  10  -4   77.29    7.60
  -6 -10  -4   57.29    7.50
   6 -10   4   42.40    6.70
  -6  10  -4   31.60    5.20
   6  10   4   40.00    5.80
  -6  10  -4   33.90    5.20
   7 -10   4   40.10    6.90
  -7 -10  -4   31.10    5.80
  -7  10  -4   33.60    5.80
  -7  10  -4   32.90    5.40
   7  10   4   24.80    5.40
   8 -10   4   21.80    5.50
  -8 -10  -4   19.30    5.30
   8  10   4   11.50    4.40
  -8  10  -4   15.00    4.90
  -8  10  -4   17.60    4.30
   9 -10   4   21.70    6.10
  -9 -10  -4   14.60    5.30
   9  10   4   24.20    5.60
  -9  10  -4   12.10    4.10
  -9  10  -4   18.20    5.20
 -10 -10  -4    6.10    4.40
 -10  10  -4    1.40    3.80
  10  10   4    4.20    4.30
 -12 -11   4   16.00    6.60
  11 -11  -4   32.60    7.60
 -11 -11   4   39.90    7.30
 -11  11   4   37.60    7.40
  11  11  -4   41.50    8.60
 -10 -11   4   10.90    4.90
  10 -11  -4   13.40    5.30
 -10  11   4    9.10    3.90
  10  11  -4   11.50    4.90
  -9 -11   4   31.00    5.80
   9 -11  -4   36.00    6.90
  -9  11   4   26.80    5.70
   9  11  -4   26.80    6.10
  -8 -11   4    8.40    3.10
   8 -11  -4    7.80    3.90
   8  11  -4    0.30    2.80
  -8  11   4    2.50    2.80
   8  11  -4    2.10    2.50
   7 -11  -4   12.20    4.20
  -7 -11   4   16.60    4.60
  -7 -11   4   11.70    3.70
   7  11  -4   12.10    4.00
   7  11  -4   11.70    3.30
  -7  11   4   14.10    3.80
  -6 -11   4   17.90    4.30
   6 -11  -4   16.30    4.30
  -6 -11   4   15.60    4.10
  -6  11   4   14.80    3.40
   6  11  -4    9.70    3.10
  -6  11   4   10.80    3.30
  -5 -11   4   -1.10    1.70
   5 -11  -4   -0.40    2.20
  -5 -11   4    1.80    2.00
   5  11  -4    0.80    2.00
  -5  11   4    2.80    1.70
  -5  11   4    0.60    2.30
  -4 -11   4  103.19    7.00
   4 -11  -4   91.19    7.10
  -4 -11   4   92.59    7.00
   4 -11  -4   85.89    5.40
  -4  11   4   92.39    6.10
  -4  11   4  100.19    6.00
   4  11  -4   95.59    6.60
   3 -11  -4   69.69    6.90
   3 -11  -4   66.79    4.90
  -3 -11   4   54.89    6.10
  -3 -11   4   61.39    6.10
  -3  11   4   64.79    5.00
  -3  11   4   59.99    5.60
   3  11  -4   61.29    6.10
  -2 -11   4    1.70    1.60
  -2 -11   4    2.30    2.10
   2 -11  -4    1.00    1.80
   2 -11  -4    0.60    1.50
  -2  11   4    1.20    1.40
   2  11  -4    0.40    1.80
  -2  11   4    1.30    1.80
  -1 -11   4   49.00    3.50
   1 -11  -4   55.99    5.80
   1 -11  -4   60.69    5.80
  -1 -11   4   48.10    5.70
   1  11  -4   54.19    5.10
  -1  11   4   45.90    4.20
  -1  11   4   54.69    5.50
   1  11  -4   41.20    5.10
   0 -11   4   -0.40    1.60
   0 -11  -4    1.30    1.60
   0 -11   4    3.50    1.40
   0 -11  -4    4.60    2.20
   0  11  -4    1.20    1.80
   0  11  -4    2.80    1.60
   0  11   4    6.50    2.40
   0  11   4    0.50    1.10
  -1 -11  -4  111.39    7.10
  -1 -11  -4  106.49    6.10
   1 -11   4  119.69    7.60
   1 -11   4  103.19    5.30
   1  11   4  114.49    4.90
   1  11   4  123.89    7.10
  -1  11  -4  103.59    6.60
   2 -11   4   51.29    6.20
  -2 -11  -4   52.79    5.10
  -2 -11  -4   47.80    5.80
  -2  11  -4   51.19    5.00
   2  11   4   59.49    6.20
  -2  11  -4   43.60    5.30
   3 -11   4    0.60    2.00
  -3 -11  -4    4.50    2.70
  -3 -11  -4    3.60    1.80
  -3  11  -4    5.00    2.40
   3  11   4    4.20    2.50
  -3  11  -4    3.40    2.00
  -4 -11  -4   43.10    6.20
   4 -11   4   44.20    6.30
   4  11   4   35.80    5.20
  -4  11  -4   31.00    4.60
  -4  11  -4   32.20    4.80
  -5 -11  -4   38.50    6.10
   5 -11   4   45.40    6.60
   5  11   4   35.60    5.50
  -5  11  -4   44.30    5.80
  -5  11  -4   40.20    5.60
   6 -11   4   21.50    5.10
  -6 -11  -4   15.10    4.70
  -6  11  -4   15.80    4.10
  -6  11  -4   22.40    4.40
   6  11   4   19.40    4.70
   7 -11   4    5.00    3.60
  -7 -11  -4    6.80    3.80
  -7  11  -4    3.60    3.00
   7  11   4    1.80    2.90
  -7  11  -4   -0.60    2.10
  -8 -11  -4   13.20    4.70
   8 -11   4    2.20    4.10
  -8  11  -4   12.30    3.90
  -8  11  -4    6.10    4.00
   8  11   4    8.80    4.10
   9 -11   4   28.70    6.50
  -9 -11  -4   22.50    6.00
  -9  11  -4   17.40    4.80
   9  11   4   26.70    5.90
  -9  11  -4   11.90    4.70
  10 -11   4   -5.10    6.10
 -10 -11  -4   -5.90    3.70
  10  11   4   -2.70    2.80
 -11 -12   4   18.40    6.20
  11 -12  -4   12.40    6.80
  11  12  -4    7.30    4.80
 -10 -12   4   93.39   10.30
  10 -12  -4   71.09   10.10
 -10  12   4   62.69    8.60
  10  12  -4   53.69    8.70
  -9 -12   4    0.00    2.60
   9 -12  -4    5.70    4.00
   9  12  -4   -5.00    3.00
  -9  12   4    3.40    3.60
   8 -12  -4    0.60    3.10
  -8 -12   4   -0.60    2.70
  -8 -12   4    3.50    2.80
   8  12  -4   -0.80    2.80
  -8  12   4    0.50    2.60
   8  12  -4   -1.10    2.50
  -7 -12   4   16.60    4.80
   7 -12  -4   14.90    4.60
  -7 -12   4    9.70    3.50
   7  12  -4   19.00    4.10
  -7  12   4    7.10    3.20
  -6 -12   4    3.90    2.60
   6 -12  -4    5.40    3.30
  -6 -12   4    2.30    2.70
  -6  12   4    2.60    2.30
   6  12  -4    4.10    2.70
  -5 -12   4    0.30    1.90
   5 -12  -4   -1.30    2.30
  -5 -12   4    0.00    1.90
   5  12  -4   -0.70    2.30
  -5  12   4   -1.30    1.70
  -5  12   4    1.20    1.70
  -4 -12   4    6.80    2.90
   4 -12  -4   -2.00    1.90
  -4 -12   4    8.50    3.00
  -4  12   4    6.60    2.40
   4  12  -4   10.00    3.20
  -4  12   4    4.40    2.20
   3 -12  -4   25.70    4.90
   3 -12  -4   22.50    3.50
  -3 -12   4   16.20    3.50
  -3 -12   4   22.40    4.40
  -3  12   4   19.70    3.50
   3  12  -4   15.20    3.50
  -3  12   4   23.20    3.90
   2 -12  -4    2.20    2.20
  -2 -12   4    0.80    1.60
   2 -12  -4    1.70    1.90
  -2 -12   4   -0.10    1.80
  -2  12   4   -1.30    0.90
  -2  12   4    3.80    2.20
   2  12  -4    1.20    1.90
  -1 -12   4    3.60    2.40
   1 -12  -4    6.10    2.50
   1 -12  -4    1.50    2.00
   1  12  -4    1.60    1.90
  -1  12   4    4.20    2.20
   1  12  -4    0.30    1.30
  -1  12   4    1.80    1.40
   0 -12   4  159.18    6.20
   0 -12   4  157.48    9.10
   0 -12  -4  170.28    8.40
   0 -12  -4  188.98    9.10
   0  12   4  165.08    8.40
   0  12   4  165.98    6.60
   0  12  -4  163.68    7.20
   0  12  -4  176.68    8.90
   1 -12   4   46.40    4.30
   1 -12   4   44.70    6.10
  -1 -12  -4   45.80    5.30
  -1 -12  -4   48.60    5.80
   1  12   4   53.59    5.80
  -1  12  -4   45.10    5.40
   2 -12   4   49.70    6.30
  -2 -12  -4   57.39    6.50
  -2 -12  -4   56.99    5.70
  -2  12  -4   56.69    5.30
   2  12   4   48.50    5.70
  -2  12  -4   59.79    6.40
  -3 -12  -4   32.50    5.40
  -3 -12  -4   33.90    4.40
   3 -12   4   35.80    5.70
   3  12   4   22.30    4.30
  -3  12  -4   30.90    4.30
  -3  12  -4   33.60    5.00
  -4 -12  -4   -1.30    2.00
   4 -12   4    3.40    2.90
  -4  12  -4    1.60    2.10
   4  12   4    5.40    3.00
  -4  12  -4    2.80    2.50
   5 -12   4   73.39    8.60
  -5 -12  -4   66.29    8.00
  -5  12  -4   69.69    7.40
   5  12   4   72.09    7.70
  -5  12  -4   79.99    7.70
  -6 -12  -4    5.30    3.10
   6 -12   4   16.30    4.70
   6  12   4    8.80    3.40
  -6  12  -4    5.20    2.90
  -6  12  -4   12.70    3.80
   7 -12   4    0.80    3.10
  -7 -12  -4    6.40    3.80
  -7  12  -4    1.30    2.80
   7  12   4    0.50    2.90
  -7  12  -4    1.20    2.50
  -8 -12  -4    6.00    4.00
   8 -12   4    4.10    3.50
  -8  12  -4    3.10    3.00
  -8  12  -4    4.80    3.60
   8  12   4    1.60    3.30
   9 -12   4   10.10    4.90
  -9 -12  -4   18.30    6.20
  -9  12  -4   10.10    4.60
  -9  12  -4   19.00    4.90
   9  12   4   19.50    5.80
  10 -12   4   23.90    6.70
  10  12   4   23.30    6.30
 -11 -13   4   46.20    8.10
 -10 -13   4    6.80    3.50
  10 -13  -4   -0.50    4.00
 -10  13   4   -0.20    2.90
  10  13  -4    4.00    3.90
  -9 -13   4    7.70    4.30
   9 -13  -4    2.70    4.00
  -9  13   4    3.80    3.30
   9  13  -4    5.10    4.20
  -8 -13   4   96.19    9.90
   8 -13  -4   92.39   10.40
  -8 -13   4   76.69    9.30
  -8  13   4   74.59    8.70
   8  13  -4  102.19    9.20
   8  13  -4   77.09    9.90
  -7 -13   4    1.40    2.90
   7 -13  -4    1.10    3.40
  -7 -13   4   -0.50    2.60
   7  13  -4   -1.20    2.60
  -7  13   4    2.80    2.30
  -6 -13   4    1.70    2.50
  -6 -13   4   -0.10    2.10
   6 -13  -4   -0.80    2.70
  -6  13   4   -1.20    2.00
   6  13  -4    1.00    2.60
   5 -13  -4   84.49    9.20
  -5 -13   4   70.79    7.80
  -5 -13   4   74.59    8.20
  -5  13   4   75.59    6.80
   5  13  -4   80.39    7.80
  -5  13   4   75.99    7.30
  -4 -13   4   25.80    4.90
   4 -13  -4   32.70    5.60
  -4 -13   4   22.60    4.40
  -4  13   4   37.80    5.00
   4  13  -4   24.60    4.40
  -4  13   4   25.00    4.20
  -3 -13   4  104.39    7.70
  -3 -13   4   86.29    7.70
   3 -13  -4   94.39    8.70
   3  13  -4  108.29    7.30
  -3  13   4   93.59    6.10
  -3  13   4   96.49    6.60
   2 -13  -4    4.60    2.30
  -2 -13   4    7.40    3.10
  -2 -13   4    2.00    2.00
   2 -13  -4    6.30    3.10
  -2  13   4    5.10    2.60
  -2  13   4    5.30    2.20
   2  13  -4    4.50    2.60
  -1 -13   4  273.67   12.40
   1 -13  -4  284.37   11.80
   1 -13  -4  286.87   11.50
   1  13  -4  285.47   10.90
  -1  13   4  292.87    9.80
  -1  13   4  288.77   11.50
   1  13  -4  291.57   12.00
   0 -13  -4    7.60    2.80
   0 -13   4    1.70    2.40
   0 -13  -4    3.30    2.20
   0  13  -4    0.80    2.20
   0  13   4    1.30    2.20
   1 -13   4    2.50    2.70
  -1 -13  -4   -0.90    1.40
  -1 -13  -4    3.50    2.30
   1 -13   4    0.80    1.40
   1  13   4   -1.80    1.80
  -1  13  -4   -1.00    1.90
  -2 -13  -4    0.00    1.80
   2 -13   4    1.10    2.30
  -2 -13  -4    4.30    3.00
   2  13   4    2.60    2.50
  -2  13  -4    3.90    2.20
  -2  13  -4    0.60    2.20
  -3 -13  -4   94.49    6.40
   3 -13   4   96.69    9.50
  -3 -13  -4   96.79    9.50
  -3  13  -4   91.99    7.10
  -3  13  -4   90.59    6.30
   3  13   4   94.79    7.30
   4 -13   4  170.58   10.90
  -4 -13  -4  175.78   11.00
  -4  13  -4  185.88   10.20
   4  13   4  187.78   10.40
  -4  13  -4  185.48    9.70
   5 -13   4   -0.60    3.00
  -5 -13  -4   -1.70    2.40
   5  13   4    3.50    2.90
  -5  13  -4    2.30    2.40
  -5  13  -4    0.10    2.10
   6 -13   4    7.40    3.60
  -6 -13  -4    9.80    4.00
  -6  13  -4    8.80    3.60
   6  13   4   10.30    3.60
  -6  13  -4   12.40    4.10
   7 -13   4   83.49   10.30
  -7 -13  -4   76.49   10.00
   7  13   4   60.89    8.00
  -7  13  -4   76.39    8.30
  -7  13  -4   69.29    8.40
  -8 -13  -4   38.20    7.20
   8 -13   4   62.19    9.50
  -8  13  -4   57.19    7.70
   8  13   4   68.59    8.80
  -8  13  -4   73.19    8.80
   9 -13   4   20.10    6.10
  -9 -13  -4   31.80    7.30
  -9  13  -4   10.60    4.80
  -9  13  -4   27.40    5.80
   9  13   4   12.60    4.90
  10 -13   4    2.10    4.40
 -11 -14   4   13.10    6.50
  10 -14  -4    9.80    5.90
 -10 -14   4    9.20    4.50
  10  14  -4   14.40    5.80
 -10  14   4    7.40    4.60
  -9 -14   4    3.30    3.60
   9 -14  -4   -0.30    3.80
   9  14  -4    2.70    3.50
  -9  14   4    2.50    3.00
  -8 -14   4    7.00    3.70
  -8 -14   4    7.70    3.90
   8 -14  -4    5.50    4.40
   8  14  -4    4.50    3.50
   8  14  -4    8.20    4.30
  -8  14   4    6.00    3.40
   7 -14  -4   51.69    8.10
  -7 -14   4   37.10    6.70
  -7 -14   4   30.30    6.00
   7  14  -4   39.90    6.00
  -7  14   4   40.20    6.40
  -6 -14   4   36.90    6.30
   6 -14  -4   49.40    7.50
  -6 -14   4   44.20    6.80
   6  14  -4   64.39    7.30
  -6  14   4   60.49    7.20
  -5 -14   4   22.00    5.00
  -5 -14   4   32.40    5.50
   5 -14  -4   24.10    5.50
   5  14  -4   28.90    5.10
  -5  14   4   17.90    4.10
  -5  14   4   20.00    4.00
   4 -14  -4   58.19    7.30
  -4 -14   4   46.60    6.20
  -4 -14   4   55.59    7.40
   4  14  -4   45.50    6.10
  -4  14   4   48.90    5.80
  -4  14   4   53.49    6.10
  -3 -14   4   18.60    4.30
  -3 -14   4   22.40    4.30
   3 -14  -4   13.20    4.30
  -3  14   4   15.20    3.20
  -3  14   4   12.90    3.40
   3  14  -4   16.40    4.00
  -2 -14   4   -1.70    1.90
   2 -14  -4    1.80    2.40
  -2 -14   4   -1.80    1.50
   2 -14  -4   -1.50    1.80
  -2  14   4    1.90    1.90
   2  14  -4    1.10    2.40
  -2  14   4   -1.80    1.90
   1 -14  -4    0.90    2.40
   1 -14  -4    2.80    2.30
  -1 -14   4   -0.60    1.90
   1  14  -4   -1.00    1.90
   1  14  -4   -2.10    1.60
  -1  14   4   -1.50    1.90
   0 -14  -4  185.48    9.60
   0 -14   4  155.18    9.90
   0 -14  -4  167.78    9.30
   0  14   4  168.88    9.20
   0  14  -4  173.58    9.60
  -1 -14  -4   34.20    5.00
  -1 -14  -4   36.30    5.40
   1 -14   4   36.90    6.00
  -1  14  -4   38.70    5.60
   1  14   4   33.40    5.20
   2 -14   4   15.70    4.30
  -2 -14  -4   13.20    3.40
  -2 -14  -4   17.40    4.30
   2  14   4   17.20    4.10
  -2  14  -4   12.90    3.70
  -2  14  -4    9.60    2.80
   3 -14   4   42.70    6.60
  -3 -14  -4   36.00    6.10
  -3  14  -4   44.20    5.30
   3  14   4   34.50    5.50
  -3  14  -4   44.40    6.10
  -4 -14  -4   14.30    4.40
   4 -14   4   12.60    4.20
   4  14   4   12.10    3.90
  -4  14  -4   10.10    3.30
  -4  14  -4   11.20    3.40
   5 -14   4    0.30    3.70
  -5 -14  -4    4.40    3.20
   5  14   4    1.50    2.80
  -5  14  -4    0.70    2.40
  -5  14  -4    0.90    2.00
   6 -14   4    6.40    4.50
  -6 -14  -4   12.90    4.50
  -6  14  -4    8.80    3.90
  -6  14  -4   12.60    3.80
   6  14   4   12.00    4.10
  -7 -14  -4   48.70    8.20
   7 -14   4   47.00    8.00
   7  14   4   45.80    7.40
  -7  14  -4   49.00    7.20
  -7  14  -4   27.50    5.70
   8 -14   4   43.60    8.20
  -8 -14  -4   39.20    7.90
  -8  14  -4   38.70    7.10
  -8  14  -4   44.20    7.10
   8  14   4   56.39    8.50
   9 -14   4   -0.10    4.40
  -9  14  -4   -1.10    2.80
   9  14   4    0.70    4.20
 -10 -15   4    7.40    5.20
   9 -15  -4   12.00    5.40
  -9 -15   4   16.10    5.60
   9  15  -4    8.10    4.40
  -9  15   4   12.90    4.50
   8 -15  -4   67.39    9.70
  -8 -15   4   59.29    8.40
  -8 -15   4   59.89    8.80
  -8  15   4   77.59    9.40
   8  15  -4   61.29    7.90
   8  15  -4   44.30    8.00
   7 -15  -4    1.90    3.60
  -7 -15   4    0.20    3.20
  -7 -15   4    1.70    3.20
   7  15  -4    1.00    3.00
  -7  15   4    0.50    2.90
   7  15  -4   -0.20    3.00
  -6 -15   4    4.00    3.60
   6 -15  -4   -4.30    2.60
  -6 -15   4    8.30    3.60
  -6  15   4    2.00    2.50
   6  15  -4   10.60    3.80
   5 -15  -4   60.69    8.20
  -5 -15   4   70.09    8.50
  -5 -15   4   75.19    8.50
   5  15  -4   73.49    8.00
  -5  15   4   72.99    7.10
  -5  15   4   80.69    7.70
   4 -15  -4   52.89    7.50
  -4 -15   4   51.09    7.20
  -4 -15   4   48.90    6.60
   4  15  -4   55.79    6.90
  -4  15   4   56.29    6.50
  -4  15   4   61.69    6.50
  -3 -15   4   14.10    3.90
   3 -15  -4   14.60    4.20
  -3 -15   4   17.60    4.40
  -3  15   4   13.30    3.30
  -3  15   4    8.00    3.10
   3  15  -4    8.90    3.50
   2 -15  -4    3.10    2.80
  -2 -15   4    1.10    2.60
  -2 -15   4   -0.60    2.10
  -2  15   4   -1.10    2.00
   2  15  -4   -1.20    2.30
   1 -15  -4   54.59    6.90
  -1 -15   4   55.89    7.30
   1 -15  -4   69.79    7.00
  -1  15   4   62.29    7.00
   1  15  -4   56.69    6.70
   0 -15   4   -0.60    2.20
   0 -15  -4   -0.40    1.90
   0 -15  -4   -1.70    2.00
   0  15   4    1.40    2.20
   0  15  -4    1.60    2.40
   1 -15   4   11.90    3.80
  -1 -15  -4   10.40    3.50
  -1 -15  -4    7.00    3.00
   1  15   4    6.20    3.10
  -1  15  -4   12.00    3.70
   2 -15   4   28.10    5.60
  -2 -15  -4   20.60    4.80
  -2 -15  -4   40.10    5.60
   2  15   4   36.30    5.80
  -2  15  -4   16.10    3.90
   3 -15   4   81.19    9.20
  -3 -15  -4   93.09    9.50
  -3  15  -4   92.59    8.70
  -3  15  -4   82.79    6.50
   3  15   4   81.89    8.30
  -4 -15  -4    2.70    2.90
   4 -15   4    2.50    2.90
  -4  15  -4    7.20    3.10
  -4  15  -4    5.90    3.10
   4  15   4    1.30    2.70
  -5 -15  -4   41.40    7.30
   5 -15   4   31.20    6.60
  -5  15  -4   45.00    6.60
   5  15   4   36.10    6.20
  -5  15  -4   39.10    6.00
   6 -15   4   39.40    7.40
  -6 -15  -4   49.20    8.10
  -6  15  -4   50.29    7.10
   6  15   4   46.80    7.20
  -6  15  -4   49.10    6.90
   7 -15   4    2.50    3.90
  -7 -15  -4    5.10    3.90
   7  15   4    5.30    3.90
  -7  15  -4    6.00    3.70
  -7  15  -4    5.00    3.40
   8 -15   4   38.30    7.80
  -8 -15  -4   51.49    9.00
  -8  15  -4   49.40    7.10
  -8  15  -4   41.40    7.60
   8  15   4   34.80    7.00
  -9  15  -4    7.20    4.60
  -9 -16   4   20.40    5.70
   9 -16  -4   13.90    5.80
  -9  16   4   21.70    5.10
   9  16  -4   22.70    6.40
   8 -16  -4   21.70    6.60
  -8 -16   4   35.40    6.80
  -8  16   4   33.30    6.40
   8  16  -4   20.00    6.10
   8  16  -4   27.60    5.90
  -7 -16   4   30.50    6.00
   7 -16  -4   32.20    7.20
  -7 -16   4   26.50    6.10
   7  16  -4   24.70    5.30
  -7  16   4   24.00    5.50
   7  16  -4   26.10    6.30
  -6 -16   4   23.50    5.60
  -6 -16   4   29.70    5.80
   6 -16  -4   28.10    6.30
  -6  16   4   24.70    4.80
   6  16  -4   22.60    5.10
  -5 -16   4    0.40    2.50
  -5 -16   4   -0.80    2.40
   5 -16  -4   -1.80    2.70
  -5  16   4   -0.60    2.00
  -5  16   4    0.60    2.10
   5  16  -4   -0.10    2.70
   4 -16  -4    2.60    3.00
  -4 -16   4   -1.20    2.50
  -4 -16   4   -1.40    2.20
   4  16  -4   -0.20    2.70
  -4  16   4   -1.50    2.00
  -4  16   4    0.90    2.50
   3 -16  -4   18.20    4.80
  -3 -16   4   18.90    4.80
  -3 -16   4   10.90    3.50
  -3  16   4   11.70    3.60
   3  16  -4   23.00    5.10
  -2 -16   4   -0.80    2.20
   2 -16  -4    5.40    3.30
  -2 -16   4    0.50    2.70
  -2  16   4    1.20    2.40
   2  16  -4   -2.80    1.70
   1 -16  -4   14.10    4.40
   1 -16  -4    8.20    3.30
  -1 -16   4   11.90    3.90
   1  16  -4    8.20    3.30
  -1  16   4   13.00    3.90
   0 -16  -4   44.70    6.20
   0 -16  -4   50.99    6.60
   0 -16   4   44.00    6.80
   0  16   4   58.99    7.10
   0  16  -4   41.50    6.10
  -1 -16  -4   -2.30    2.40
  -1 -16  -4    4.40    2.80
   1 -16   4    0.10    2.50
  -1  16  -4    3.80    2.80
   1  16   4   -0.10    2.20
  -2 -16  -4   -0.90    2.20
   2 -16   4   -1.30    2.60
  -2 -16  -4    2.50    2.40
   2  16   4   -2.70    2.40
  -2  16  -4    1.60    2.40
   3 -16   4   19.60    5.30
  -3 -16  -4   10.00    4.10
   3  16   4   27.70    5.60
  -3  16  -4   15.90    4.20
  -4 -16  -4   45.80    7.50
   4 -16   4   41.30    7.10
  -4  16  -4   40.20    6.30
   4  16   4   46.90    6.90
   5 -16   4   29.30    6.60
  -5 -16  -4   18.00    5.60
   5  16   4   20.50    5.20
  -5  16  -4   22.10    5.30
  -5  16  -4   15.80    4.40
   6 -16   4    9.60    5.00
  -6 -16  -4    8.20    4.60
   6  16   4   19.60    5.50
  -6  16  -4   23.00    5.30
  -6  16  -4   16.90    4.80
  -7 -16  -4   26.90    6.50
   7 -16   4   22.20    6.60
  -7  16  -4   22.40    5.50
  -7  16  -4   30.10    6.30
   7  16   4   24.60    6.20
   8 -16   4    3.40    4.10
  -8  16  -4    4.70    3.70
  -8  16  -4    4.90    4.00
  -9 -17   4   -1.30    3.40
  -9  17   4   -1.30    3.10
  -8 -17   4   21.30    5.60
   8 -17  -4   10.50    5.30
   8  17  -4   22.20    6.20
   8  17  -4   13.60    4.50
  -8  17   4   13.40    4.80
   7 -17  -4    0.60    3.00
  -7 -17   4    2.40    3.20
  -7 -17   4    0.20    3.10
   7  17  -4    7.50    3.70
   7  17  -4    2.50    3.60
  -7  17   4    3.60    3.70
  -6 -17   4    8.90    4.10
   6 -17  -4    1.90    3.20
  -6 -17   4   -2.80    2.40
   6  17  -4    0.20    3.00
  -6  17   4   -3.20    2.60
  -5 -17   4    6.40    3.50
  -5 -17   4   13.20    4.60
   5 -17  -4    9.50    4.50
  -5  17   4    8.70    3.50
  -5  17   4    7.30    3.50
   5  17  -4   12.60    4.40
   4 -17  -4   24.80    5.90
  -4 -17   4   12.90    4.30
  -4 -17   4   12.60    4.10
  -4  17   4    7.60    3.10
   4  17  -4   16.50    4.40
  -3 -17   4   10.70    4.30
   3 -17  -4   11.60    4.20
  -3 -17   4   13.00    4.10
   3  17  -4   10.30    3.90
  -3  17   4   10.80    3.30
   2 -17  -4   97.79    9.80
  -2 -17   4   79.69    9.00
  -2  17   4   85.89    8.50
   2  17  -4   75.29    8.40
  -1 -17   4   26.90    5.60
   1 -17  -4   27.20    5.80
   1  17  -4   31.00    5.70
  -1  17   4   33.80    5.60
   0 -17   4    4.50    3.70
   0 -17  -4    4.90    3.20
   0 -17  -4   14.60    4.30
   0  17   4   12.90    3.90
   0  17  -4   10.50    3.60
  -1 -17  -4   18.40    4.50
   1 -17   4    9.80    4.20
  -1 -17  -4   13.30    3.70
   1  17   4   15.20    4.40
  -1  17  -4   18.00    4.40
   2 -17   4   13.30    4.90
  -2 -17  -4   16.40    4.90
  -2  17  -4   11.00    3.90
   2  17   4   11.90    4.10
  -3 -17  -4    2.60    3.30
   3 -17   4   -3.20    2.70
   3  17   4    5.30    3.60
  -3  17  -4    0.80    2.90
   4 -17   4    1.40    3.40
  -4 -17  -4    3.40    3.10
   4  17   4   -2.20    2.80
  -4  17  -4    2.00    2.90
   5 -17   4    6.30    4.20
  -5 -17  -4    8.70    4.60
   5  17   4    5.20    3.80
  -5  17  -4   15.20    4.40
   6 -17   4   79.09   10.50
  -6 -17  -4  102.29   11.80
   6  17   4   86.89   10.30
  -6  17  -4   91.79   10.00
  -6  17  -4   87.99    9.30
  -7 -17  -4    7.00    4.10
   7 -17   4    2.40    4.40
   7  17   4    5.20    4.70
  -7  17  -4    2.10    3.10
  -7  17  -4   -2.40    3.00
  -8 -18   4   26.50    6.10
   8  18  -4   57.69    8.80
  -8  18   4   28.50    6.20
   8  18  -4   45.20    9.50
   7 -18  -4   30.50    7.00
  -7 -18   4   40.70    7.40
  -7 -18   4   27.40    6.30
   7  18  -4   18.50    5.90
  -7  18   4   32.90    6.00
   7  18  -4   23.20    6.00
  -6 -18   4    3.90    3.80
  -6 -18   4    0.10    3.50
   6 -18  -4    5.00    4.30
   6  18  -4   -1.80    3.10
  -6  18   4    4.90    3.10
   6  18  -4    0.10    3.40
  -5 -18   4   -1.10    3.30
   5 -18  -4   -0.30    3.80
  -5 -18   4    2.10    3.10
   5  18  -4   -1.90    2.50
  -5  18   4    2.10    3.20
   4 -18  -4   -1.60    2.60
  -4 -18   4    1.10    3.20
  -4 -18   4   -1.10    2.80
  -4  18   4   -4.40    2.30
   4  18  -4    0.00    2.90
   3 -18  -4   22.70    5.80
  -3 -18   4   36.00    6.80
   3  18  -4   28.90    6.00
  -3  18   4   29.80    5.30
   2 -18  -4   58.59    7.90
  -2 -18   4   46.90    7.10
  -2  18   4   49.80    7.10
   2  18  -4   66.79    8.40
   1 -18  -4   -0.60    2.50
  -1 -18   4    1.40    2.80
  -1  18   4    1.60    2.70
   1  18  -4   -1.20    2.50
   0 -18   4    8.10    3.90
   0 -18  -4   10.70    4.50
   0 -18  -4   14.10    4.70
   0  18   4   10.30    4.00
   0  18  -4    4.10    3.20
  -1 -18  -4   33.20    5.50
   1 -18   4   53.99    8.30
  -1 -18  -4   26.00    5.70
  -1  18  -4   36.30    6.10
   1  18   4   33.30    6.30
  -2 -18  -4   28.70    6.20
   2 -18   4   26.30    6.10
  -2  18  -4   21.30    5.00
   2  18   4   30.30    5.80
  -3 -18  -4    4.20    3.60
   3 -18   4    9.90    4.50
   3  18   4    6.40    3.60
  -3  18  -4    8.10    3.50
   4 -18   4   -3.70    2.90
  -4 -18  -4    4.90    3.60
  -4  18  -4    4.20    3.40
   4  18   4    5.30    3.60
   5 -18   4    9.60    4.80
  -5 -18  -4    7.60    4.70
   5  18   4   13.90    5.00
  -5  18  -4   12.40    4.50
   6 -18   4    1.70    4.20
  -6 -18  -4   -0.90    3.60
   6  18   4    3.70    4.30
  -6  18  -4    1.30    3.70
  -7  18  -4   25.70    6.70
  -7  18  -4   36.80    7.20
  -8  19   4   27.30    6.60
   8  19  -4   24.90    6.30
  -7 -19   4    8.90    4.70
   7 -19  -4    1.50    4.90
   7  19  -4    2.40    3.80
   7  19  -4   -0.80    3.50
   6 -19  -4   -2.30    3.70
  -6 -19   4    0.40    3.40
  -6 -19   4    3.20    3.50
   6  19  -4    0.70    3.60
   6  19  -4    2.20    4.10
  -5 -19   4    1.10    3.10
  -5 -19   4    0.00    2.70
   5 -19  -4    1.80    4.60
   5  19  -4    0.00    3.00
   5  19  -4   -0.20    2.70
  -4 -19   4   52.39    7.50
   4 -19  -4   52.29    8.20
  -4 -19   4   61.09    8.70
   4  19  -4   51.69    7.90
  -4  19   4   55.89    7.40
   4  19  -4   42.20    7.00
   3 -19  -4    6.60    4.10
  -3 -19   4    4.90    3.60
   3  19  -4    8.40    4.00
  -3  19   4    3.40    3.30
  -2 -19   4   35.50    6.90
   2 -19  -4   42.20    7.50
  -2  19   4   41.30    6.90
   2  19  -4   47.90    7.60
  -1 -19   4    2.20    3.20
   1 -19  -4    4.00    3.00
   1  19  -4   -1.50    2.50
  -1  19   4    5.50    3.90
   0 -19  -4  144.39   10.80
   0 -19   4  170.08   12.00
   0  19   4  123.79   11.30
   0  19  -4  158.48   10.90
  -1 -19  -4   29.10    7.40
  -1 -19  -4   34.10    6.30
   1 -19   4   34.40    6.90
  -1  19  -4   44.50    6.90
   1  19   4   45.10    7.30
   2 -19   4   98.39   11.30
  -2 -19  -4   95.79   10.40
  -2  19  -4   79.39    9.30
   2  19   4   67.99    8.80
   3 -19   4    3.80    3.80
  -3 -19  -4    6.50    4.40
   3  19   4    3.40    3.30
  -3  19  -4    6.40    3.80
  -4 -19  -4   -0.90    3.30
   4 -19   4    0.00    4.00
  -4  19  -4   -0.90    3.00
   4  19   4    1.20    3.20
   5 -19   4   -0.60    4.20
  -5 -19  -4   -0.40    4.10
  -5  19  -4   -1.30    2.90
   5  19   4   -4.20    2.90
  -6  19  -4   15.60    5.10
   6 -20  -4    4.70    5.00
  -6 -20   4    4.60    4.50
   6  20  -4    2.50    4.60
   6  20  -4   -0.70    3.30
  -5 -20   4   15.10    5.20
   5 -20  -4   10.10    5.30
   5  20  -4   10.20    4.90
   5  20  -4   15.50    5.30
   4 -20  -4    7.40    4.60
  -4 -20   4   13.60    5.10
   4  20  -4    3.80    3.90
  -4  20   4   12.10    4.40
  -3 -20   4   24.70    6.20
   3 -20  -4   20.90    6.00
  -3  20   4   34.80    6.40
   3  20  -4   28.40    6.20
  -2 -20   4    0.10    3.40
   2 -20  -4    4.50    4.20
  -2  20   4    3.50    3.50
   2  20  -4    2.90    3.20
  -1 -20   4    6.80    4.20
   1 -20  -4    3.50    3.50
   1  20  -4    3.60    3.50
  -1  20   4    2.40    3.30
   0 -20   4    5.00    4.30
   0 -20  -4    9.10    4.30
   0  20  -4    6.80    3.90
   0  20   4    5.10    4.00
   1 -20   4  113.29   12.20
  -1  20  -4  111.79   11.00
   1  20   4  114.09   11.50
   2 -20   4    7.70    4.80
  -2 -20  -4    1.20    3.00
   2  20   4   -0.90    2.90
  -2  20  -4    5.00    3.20
  -3 -20  -4    7.40    4.30
   3 -20   4   10.00    4.90
  -3  20  -4   16.00    4.70
   3  20   4   10.60    4.20
  -4 -20  -4   -1.50    3.20
   4 -20   4    1.40    4.00
  -4  20  -4    1.50    3.20
   4  20   4    7.70    4.10
  -5 -20  -4    1.70    5.20
   6  21  -4   -2.90    3.90
  -5 -21   4    5.30    3.90
   5 -21  -4    0.80    4.20
   5  21  -4    1.20    3.80
  -4 -21   4    6.10    4.10
   4 -21  -4    0.30    4.00
  -4  21   4    6.40    4.30
   4  21  -4   -0.20    3.10
  -3 -21   4    2.20    3.90
   3 -21  -4    2.20    3.80
  -3  21   4    3.60    3.90
   3  21  -4    1.30    3.90
   2 -21  -4   20.60    6.20
  -2 -21   4   11.50    4.60
   2  21  -4   13.20    4.90
  -2  21   4   14.50    4.60
   1 -21  -4   37.00    7.20
  -1 -21   4   44.20    7.80
  -1  21   4   45.30    7.40
   1  21  -4   47.40    8.00
   0 -21   4   -5.10    2.70
   0 -21  -4   14.20    5.60
   0  21  -4    2.40    3.70
   0  21   4    5.20    4.30
   1 -21   4   -0.40    3.80
   1  21   4    6.20    4.30
  -1  21  -4   23.60    5.70
   2 -21   4   19.20    6.50
   2  21   4   30.30    6.40
  -2  21  -4   17.50    5.50
  -3 -21  -4   -1.50    4.00
   3 -21   4    9.20    6.10
   3  21   4    5.60    5.30
  -3  21  -4   10.50    4.10
  -4 -21  -4    5.60    4.20
  -4  22   4    3.10    4.00
   3 -22  -4   -2.80    3.80
  -3  22   4   12.00    5.00
   2 -22  -4   28.20    6.40
  -2 -22   4   28.60    6.70
  -2  22   4   19.50    5.60
   2  22  -4   29.70    7.80
   1 -22  -4   21.10    6.50
  -1 -22   4    6.90    4.60
  -1  22   4   21.10    5.90
   1  22  -4   30.80    7.80
   0 -22   4   12.50    5.70
   0  22   4   10.80    4.90
   0  22  -4    6.70    4.60
   1  22   4   -4.50    3.00
  -3 -22  -4    1.10    3.60
   2 -23  -4   -0.40    3.90
   1 -23  -4    6.70    8.30
  13   0  -5   11.30    5.80
  12   0  -5   -0.10    3.80
 -12   0   5   -2.80    3.40
 -12   0   5    2.00    2.60
 -11   0   5   58.39    7.10
 -11   0   5   65.19    8.50
 -10   0   5    6.70    3.10
 -10   0   5   -2.10    2.10
  10   0  -5    4.60    3.20
   9   0  -5  311.57   13.50
  -9   0   5  327.27   14.30
  -9   0   5  323.57   12.70
   8   0  -5   -2.80    1.70
  -8   0   5   -0.60    1.60
  -8   0   5   -1.20    2.10
  -7   0   5   56.79    6.30
  -7   0   5   54.99    5.30
   7   0  -5   52.89    5.80
  -6   0   5    2.80    1.50
   6   0  -5    0.80    0.80
  -6   0   5    0.30    1.40
   6   0  -5   -0.80    1.70
   5   0  -5  175.28    8.00
  -5   0   5  162.88    7.60
   5   0  -5  179.48    3.90
  -5   0   5  168.08    6.70
  -4   0   5    0.60    1.10
   4   0  -5    0.50    1.40
  -4   0   5   -0.10    1.20
  -3   0   5  314.17    8.60
  -3   0   5  323.17    9.30
   3   0  -5  310.47    9.70
   2   0  -5    0.30    1.30
  -2   0   5    0.30    0.90
  -2   0   5    0.40    0.90
   2   0  -5    0.00    0.50
  -1   0   5  418.56   10.00
   1   0  -5  415.86   11.00
   1   0  -5  430.56    8.90
  -1   0   5  438.76    9.20
   0   0  -5    1.20    0.80
   0   0   5    0.50    0.60
   0   0  -5   -1.50    1.00
   0   0   5   -0.70    0.90
   1   0   5  278.17    5.70
   1   0   5  276.37    8.00
  -1   0  -5  255.17    7.70
  -1   0  -5  286.27    8.40
   2   0   5   -0.20    0.60
   2   0   5   -1.60    0.90
  -2   0  -5   -0.20    0.90
  -2   0  -5   -1.20    1.10
   3   0   5  668.03   13.60
  -3   0  -5  675.33   16.30
  -3   0  -5  699.53   16.00
   3   0   5  686.23   16.20
  -4   0  -5    0.80    1.50
  -4   0  -5   -1.80    0.90
   4   0   5   -0.70    1.20
   4   0   5    1.10    1.20
   5   0   5   49.00    3.80
  -5   0  -5   49.99    5.20
   5   0   5   56.39    5.40
  -5   0  -5   52.89    5.10
   6   0   5   -2.60    2.00
   6   0   5    2.80    1.70
  -6   0  -5    0.60    1.60
  -6   0  -5   -1.70    1.30
   7   0   5   28.50    4.50
  -7   0  -5   21.80    4.30
  -7   0  -5   25.00    5.60
  -8   0  -5   -0.20    1.90
   8   0   5    3.70    2.60
  -9   0  -5   15.30    4.00
   9   0   5   23.20    5.00
  10   0   5    1.80    2.90
 -10   0  -5    1.30    2.70
 -11   0  -5   17.80    4.80
  11   0   5    7.40    3.70
  13  -1  -5   11.10    5.50
  13   1  -5   23.60    7.00
  12  -1  -5   39.70    7.50
 -12  -1   5   37.50    7.20
 -12   1   5   28.30    5.70
 -11  -1   5   44.90    7.10
  11  -1  -5   33.00    6.40
 -11  -1   5   45.70    6.30
 -11   1   5   40.10    6.20
 -11   1   5   45.20    7.20
  11   1  -5   38.60    6.60
  10  -1  -5   52.69    6.90
 -10  -1   5   54.79    7.70
 -10  -1   5   46.50    6.00
  10   1  -5   63.49    8.00
 -10   1   5   68.39    8.30
 -10   1   5   45.20    6.00
  -9  -1   5   30.40    5.50
  -9  -1   5   36.00    5.00
   9  -1  -5   34.80    5.80
  -9   1   5   27.90    5.20
  -9   1   5   21.80    4.10
   9   1  -5   26.60    5.20
  -8  -1   5   89.99    7.00
  -8  -1   5   76.39    5.70
   8  -1  -5   85.89    7.80
  -8   1   5   86.39    6.20
   8   1  -5   96.89    8.80
  -8   1   5   93.99    8.60
  -7  -1   5    7.80    2.80
   7  -1  -5    5.60    2.40
  -7  -1   5    7.50    2.40
   7   1  -5    7.60    2.80
  -7   1   5    7.30    2.30
  -7   1   5   10.50    3.20
  -6  -1   5   35.10    4.60
   6  -1  -5   55.89    5.60
  -6  -1   5   47.60    4.40
   6   1  -5   37.30    2.30
  -6   1   5   43.60    5.10
  -6   1   5   43.20    4.50
   6   1  -5   36.90    4.80
   5  -1  -5   47.40    1.50
   5  -1  -5   51.89    5.10
  -5  -1   5   48.00    4.80
  -5  -1   5   47.90    3.40
   5   1  -5   46.70    2.10
  -5   1   5   49.30    5.00
  -5   1   5   47.90    3.70
   5   1  -5   50.49    5.20
  -4  -1   5   61.89    3.60
  -4  -1   5   68.39    4.50
   4  -1  -5   69.49    4.60
   4   1  -5   61.19    4.60
  -4   1   5   64.59    4.30
   4   1  -5   61.69    2.10
  -4   1   5   68.29    4.00
  -3  -1   5   18.10    2.50
  -3  -1   5   16.70    2.20
   3  -1  -5   11.00    2.30
  -3   1   5    8.90    2.10
   3   1  -5   14.20    2.70
  -3   1   5   13.40    2.10
   3   1  -5   13.80    1.00
   2  -1  -5  459.95    8.60
  -2  -1   5  473.65   11.10
   2  -1  -5  457.75   12.00
  -2  -1   5  489.95   10.90
   2   1  -5  466.85    9.00
  -2   1   5  458.35   10.70
  -2   1   5  458.65   11.00
   2   1  -5  496.25   12.30
  -1  -1   5  350.96    8.90
  -1  -1   5  363.86    8.50
   1  -1  -5  369.06   10.10
   1  -1  -5  353.86    7.80
  -1   1   5  370.56    9.20
  -1   1   5  363.76    8.00
   1   1  -5  356.96    9.80
   1   1  -5  360.86    8.10
   0  -1  -5    5.80    1.80
   0  -1   5    7.60    1.20
   0  -1   5    4.30    1.30
   0  -1  -5    9.00    1.50
   0   1  -5    6.00    1.40
   0   1   5    7.50    1.60
   0   1   5    7.20    0.80
   0   1  -5    6.80    1.70
  -1  -1  -5    8.70    2.00
  -1  -1  -5   10.70    1.90
   1  -1   5   14.80    2.20
   1  -1   5   13.70    1.50
  -1   1  -5   11.50    1.90
   1   1   5   11.80    2.00
  -1   1  -5   12.60    2.10
   2  -1   5  103.09    5.00
   2  -1   5   93.79    3.70
  -2  -1  -5   96.59    5.00
  -2  -1  -5   93.89    4.70
   2   1   5   95.99    2.70
  -2   1  -5   93.99    4.80
   2   1   5   92.49    4.70
  -2   1  -5   96.69    4.60
   3  -1   5  283.17    9.30
  -3  -1  -5  262.07    9.00
   3  -1   5  274.47    7.60
  -3  -1  -5  269.47    9.10
   3   1   5  257.67    6.60
  -3   1  -5  285.37    8.50
  -3   1  -5  276.87    9.10
   3   1   5  261.57    8.70
  -4  -1  -5  155.28    7.00
   4  -1   5  154.48    6.00
  -4  -1  -5  150.68    7.10
   4  -1   5  154.58    7.10
  -4   1  -5  147.89    7.00
   4   1   5  151.38    6.80
  -4   1  -5  149.39    6.30
   4   1   5  147.89    5.40
  -5  -1  -5    6.10    2.20
   5  -1   5    6.00    2.50
  -5  -1  -5    2.00    1.70
   5  -1   5    3.50    1.80
  -5   1  -5    4.10    2.00
  -5   1  -5    1.10    1.40
   5   1   5    5.30    2.00
   5   1   5    5.60    1.80
  -6  -1  -5   -0.60    1.60
   6  -1   5    0.30    1.70
   6  -1   5    1.20    1.90
  -6  -1  -5   -0.40    1.60
   6   1   5   -0.80    1.40
  -6   1  -5    2.10    1.80
  -6   1  -5    3.00    1.60
  -7  -1  -5    7.10    2.50
  -7  -1  -5   10.00    3.00
   7  -1   5    4.60    2.60
  -7   1  -5    6.00    2.70
   7   1   5    5.50    2.50
   8  -1   5   92.59    8.60
  -8  -1  -5   98.09    8.70
   8   1   5  102.69    7.30
  -8   1  -5  100.79    7.40
   9  -1   5    1.80    2.60
  -9  -1  -5   -1.20    2.40
   9   1   5    6.00    2.90
  -9   1  -5    2.30    2.50
 -10  -1  -5   51.29    7.20
  10  -1   5   51.69    7.50
  10   1   5   40.50    6.40
 -10   1  -5   61.59    7.70
  11  -1   5   -0.80    2.80
 -11  -1  -5    3.50    3.40
 -11   1  -5   -0.20    2.80
  11   1   5   -5.80    3.10
  13  -2  -5   13.90    6.20
 -13  -2   5   20.10    6.10
 -13   2   5   19.50    5.80
  12  -2  -5   28.40    6.60
 -12  -2   5   35.40    7.20
 -12   2   5   31.30    5.90
  11  -2  -5   24.50    5.90
 -11  -2   5   21.80    5.60
 -11   2   5   18.50    4.40
  11   2  -5   16.50    5.40
 -10  -2   5   78.19    7.40
  10  -2  -5   65.09    8.40
 -10  -2   5   80.09    9.20
  10   2  -5   71.49    8.80
 -10   2   5   73.59    7.90
   9  -2  -5   50.99    6.30
  -9  -2   5   65.39    7.50
  -9  -2   5   54.59    5.80
  -9   2   5   74.49    8.30
  -9   2   5   66.19    6.90
   9   2  -5   57.19    7.20
  -8  -2   5    0.80    1.60
   8  -2  -5   -0.50    1.90
  -8  -2   5   -0.50    1.90
   8   2  -5   -0.40    2.10
  -8   2   5   -0.40    2.00
  -8   2   5   -0.20    1.50
  -7  -2   5    7.40    2.30
   7  -2  -5   12.20    3.10
  -7  -2   5    4.90    2.30
  -7   2   5    8.20    2.60
   7   2  -5   14.80    3.60
  -7   2   5    8.00    2.80
  -6  -2   5    2.20    1.70
  -6  -2   5    2.40    1.40
   6  -2  -5    2.10    1.90
  -6   2   5   -0.20    1.70
  -6   2   5    1.40    1.50
   6   2  -5    0.60    1.00
   6   2  -5    3.60    2.30
  -5  -2   5    5.30    1.60
  -5  -2   5    9.40    2.50
   5  -2  -5    1.70    1.70
  -5   2   5    3.70    2.00
  -5   2   5    4.10    0.60
   5   2  -5    4.80    1.10
  -5   2   5    3.50    1.70
   5   2  -5    5.60    2.50
   4  -2  -5   69.69    4.60
  -4  -2   5   68.09    4.60
  -4  -2   5   73.09    3.70
   4   2  -5   70.59    2.70
   4   2  -5   59.99    4.70
  -4   2   5   73.79    4.40
  -4   2   5   63.99    4.40
   3  -2  -5  634.14   15.40
  -3  -2   5  646.74   13.60
  -3  -2   5  640.04   15.20
   3   2  -5  633.34   11.90
   3   2  -5  615.64   15.70
  -3   2   5  661.83   10.80
  -3   2   5  665.73   15.00
  -3   2   5  644.14   14.60
  -2  -2   5   15.30    2.20
  -2  -2   5   14.60    1.80
   2  -2  -5   17.50    2.60
  -2   2   5   13.10    1.90
  -2   2   5   15.10    1.40
   2   2  -5   18.80    2.70
   2   2  -5   17.70    1.70
  -2   2   5   16.40    2.30
   1  -2  -5  282.37    6.70
  -1  -2   5  278.97    7.60
   1  -2  -5  278.17    8.70
  -1  -2   5  283.17    7.50
   1   2  -5  278.07    7.00
  -1   2   5  271.27    6.70
  -1   2   5  281.07    7.80
   1   2  -5  289.37    8.40
   0  -2   5  197.28    6.30
   0  -2  -5  197.68    4.20
   0  -2   5  196.18    5.80
   0  -2  -5  197.08    7.20
   0  -2  -5  182.68    5.80
   0   2   5  187.38    6.30
   0   2  -5  202.78    6.60
   0   2  -5  194.68    6.00
  -1  -2  -5  262.97    8.70
   1  -2   5  261.07    6.90
  -1  -2  -5  258.37    7.70
   1  -2   5  251.37    7.70
   1   2   5  248.68    7.50
  -1   2  -5  246.88    7.40
  -1   2  -5  255.47    7.70
   2  -2   5  179.88    5.90
  -2  -2  -5  187.38    7.40
   2  -2   5  186.28    7.00
  -2  -2  -5  173.38    6.70
  -2   2  -5  174.98    6.10
  -2   2  -5  183.78    6.90
   2   2   5  174.08    6.40
   2   2   5  188.08    3.90
   3  -2   5  286.87    8.40
  -3  -2  -5  270.97    9.60
  -3  -2  -5  286.47    9.50
   3  -2   5  277.77    9.40
  -3   2  -5  289.77    8.30
   3   2   5  298.07    9.20
  -3   2  -5  291.07    9.50
   3   2   5  288.57    6.70
  -4  -2  -5   63.39    4.60
   4  -2   5   66.69    4.20
   4  -2   5   66.99    4.80
  -4  -2  -5   68.99    4.80
   4   2   5   58.29    4.20
   4   2   5   49.90    3.10
  -4   2  -5   52.29    4.90
  -4   2  -5   60.09    3.70
   5  -2   5  113.29    6.80
  -5  -2  -5  109.49    6.50
   5  -2   5  120.09    6.00
  -5  -2  -5  103.99    6.30
   5   2   5  108.09    6.00
  -5   2  -5  128.79    7.00
  -5   2  -5  109.59    5.40
   5   2   5   97.69    5.00
   6  -2   5    4.50    2.30
  -6  -2  -5    2.50    1.90
  -6  -2  -5    3.40    2.20
   6  -2   5    6.50    2.20
   6   2   5    4.30    2.30
  -6   2  -5    4.50    2.30
   7  -2   5    7.30    3.10
  -7  -2  -5    0.40    2.10
  -7  -2  -5    9.40    2.90
  -7   2  -5    7.80    2.90
   7   2   5   13.80    3.40
  -8  -2  -5  148.79    9.30
  -8  -2  -5  151.88    9.00
   8  -2   5  145.09    9.30
  -8   2  -5  139.39    8.90
   8   2   5  153.08    9.10
  -9  -2  -5    2.30    2.70
   9  -2   5    8.90    3.70
  -9   2  -5    0.10    2.70
   9   2   5    5.10    3.10
 -10  -2  -5    2.70    2.80
  10  -2   5    2.70    3.10
  10   2   5   -1.60    3.00
 -10   2  -5    4.50    2.90
  11  -2   5   19.00    5.10
 -11  -2  -5    5.20    3.80
 -11   2  -5    9.50    4.40
  13  -3  -5    0.20    4.20
 -13  -3   5    2.30    4.40
 -13   3   5   -2.50    3.10
  12  -3  -5   97.29   11.90
 -12  -3   5   86.69   10.50
  12   3  -5   98.89   11.20
 -12   3   5   97.79   10.30
 -11  -3   5  186.98   12.30
  11  -3  -5  173.88   12.30
  11   3  -5  184.28   12.30
 -11   3   5  214.78   11.80
 -10  -3   5    6.10    3.70
  10  -3  -5    2.20    3.30
 -10   3   5    7.70    3.50
  10   3  -5   -0.50    2.70
  -9  -3   5  178.08   10.60
  -9  -3   5  176.78    8.70
   9  -3  -5  172.28   10.80
   9  -3  -5  189.88    9.80
  -9   3   5  177.68    9.70
   9   3  -5  183.48   10.70
  -8  -3   5  133.49    8.80
  -8  -3   5  147.19    7.20
   8  -3  -5  139.59    7.90
   8  -3  -5  141.89    9.20
  -8   3   5  136.39    8.80
   8   3  -5  148.29    9.30
  -8   3   5  138.99    8.10
   7  -3  -5   12.20    2.90
  -7  -3   5   20.20    3.10
  -7  -3   5   13.90    3.30
  -7   3   5   11.00    2.80
   7   3  -5   16.80    3.90
  -7   3   5   10.60    3.20
  -6  -3   5   78.69    5.90
   6  -3  -5   84.39    5.60
  -6  -3   5   80.89    4.60
   6   3  -5   79.49    6.10
  -6   3   5   93.69    5.80
   6   3  -5   87.79    4.00
  -6   3   5   81.09    6.00
  -5  -3   5   57.09    3.50
   5  -3  -5   58.49    4.40
  -5  -3   5   57.99    5.50
  -5   3   5   54.89    2.00
  -5   3   5   61.49    4.40
   5   3  -5   55.69    5.60
   5   3  -5   60.69    3.00
  -4  -3   5   18.40    3.00
   4  -3  -5   21.50    3.10
  -4  -3   5   19.60    2.30
  -4   3   5   19.60    2.90
   4   3  -5   23.60    2.20
   4   3  -5   27.10    3.80
  -4   3   5   23.30    1.20
  -4   3   5   30.10    3.70
  -3  -3   5    9.60    1.60
  -3  -3   5    9.00    2.10
   3  -3  -5    8.60    2.10
   3   3  -5   10.70    1.50
   3   3  -5    7.30    2.10
  -3   3   5    9.10    1.10
  -3   3   5   10.90    2.00
  -3   3   5    6.60    1.80
  -2  -3   5  368.46    8.90
  -2  -3   5  380.86   10.20
   2  -3  -5  382.16    9.70
   2  -3  -5  380.46   10.80
   2   3  -5  370.26    8.60
  -2   3   5  389.26   10.00
  -2   3   5  384.36    8.00
   2   3  -5  373.06   10.60
   1  -3  -5  263.57    6.70
  -1  -3   5  249.58    7.00
   1  -3  -5  262.87    8.60
  -1  -3   5  252.67    7.60
   1   3  -5  252.47    7.90
   1   3  -5  257.07    7.00
  -1   3   5  262.67    6.70
  -1   3   5  257.97    7.60
   0  -3  -5  167.38    5.60
   0  -3  -5  178.98    7.00
   0  -3   5  168.08    5.80
   0  -3  -5  172.88    4.20
   0  -3   5  171.18    5.80
   0   3  -5  167.18    5.80
   0   3  -5  165.98    5.90
   0   3   5  170.98    5.90
   1  -3   5    9.00    1.70
  -1  -3  -5    5.30    1.80
  -1  -3  -5    3.80    1.40
   1  -3   5    9.60    1.90
   1   3   5    7.20    1.60
  -1   3  -5   10.80    1.80
  -1   3  -5    7.00    1.70
  -2  -3  -5   29.90    3.70
  -2  -3  -5   31.20    1.30
   2  -3   5   37.90    3.50
  -2  -3  -5   34.10    3.50
   2  -3   5   32.70    3.50
  -2   3  -5   35.50    3.60
  -2   3  -5   39.70    2.70
   2   3   5   31.80    3.20
   3  -3   5  132.39    6.40
  -3  -3  -5  139.29    6.40
  -3  -3  -5  133.39    6.70
  -3  -3  -5  139.29    4.10
   3  -3   5  126.89    5.70
  -3   3  -5  145.59    5.20
   3   3   5  138.89    6.00
  -3   3  -5  131.69    6.30
  -4  -3  -5   17.30    3.10
   4  -3   5   25.10    3.60
  -4  -3  -5   27.20    2.50
   4  -3   5   23.10    3.20
  -4  -3  -5   20.40    3.50
  -4   3  -5   28.40    2.90
   4   3   5   16.40    2.80
  -4   3  -5   30.50    3.90
  -5  -3  -5  105.59    6.60
  -5  -3  -5  109.89    6.70
   5  -3   5  100.09    6.40
   5  -3   5   97.59    5.80
  -5   3  -5   98.49    4.90
   5   3   5   99.99    5.80
  -5   3  -5  106.69    6.40
  -6  -3  -5    9.70    3.00
   6  -3   5   10.60    3.00
  -6  -3  -5    7.70    2.70
   6  -3   5    9.20    2.80
  -6   3  -5    9.30    2.70
   6   3   5    8.30    2.70
  -7  -3  -5   53.89    6.40
   7  -3   5   76.69    8.10
   7  -3   5   80.29    7.60
  -7  -3  -5   78.89    7.50
  -7   3  -5   64.19    6.70
   7   3   5   75.19    5.80
  -8  -3  -5   -2.00    1.80
   8  -3   5    1.40    2.30
  -8  -3  -5    4.80    2.70
  -8   3  -5    3.20    2.30
   8   3   5    2.70    2.40
  -9  -3  -5   96.89    9.10
   9  -3   5  101.09    9.90
  -9   3  -5   99.09    9.10
   9   3   5   87.59    8.50
  10  -3   5   31.50    6.20
 -10  -3  -5   23.60    5.20
 -10   3  -5   28.80    5.40
 -11  -3  -5    0.40    3.20
  11  -3   5    3.90    3.80
 -11   3  -5    0.50    3.40
 -13  -4   5    4.80    4.30
 -13   4   5   -5.00    3.00
  12  -4  -5   43.20    8.20
 -12  -4   5   33.10    7.00
 -12   4   5   38.40    7.10
  12   4  -5   26.80    6.60
 -11  -4   5   54.59    7.90
  11  -4  -5   32.00    6.80
 -11   4   5   39.60    6.70
  11   4  -5   49.00    7.90
 -10  -4   5  100.19    9.90
  10  -4  -5   99.49   10.50
  10   4  -5  109.39   10.70
 -10   4   5  109.49    8.50
  -9  -4   5   42.00    6.60
   9  -4  -5   21.60    5.00
  -9   4   5   28.00    4.90
   9   4  -5   36.90    6.10
  -8  -4   5    2.60    2.30
   8  -4  -5    0.60    2.40
  -8  -4   5    1.20    1.70
   8  -4  -5    0.80    2.10
   8   4  -5    2.50    2.90
  -8   4   5    3.20    2.30
  -7  -4   5   57.69    4.10
   7  -4  -5   63.99    7.00
  -7  -4   5   69.99    7.00
   7  -4  -5   55.69    5.50
   7   4  -5   56.49    6.60
  -7   4   5   62.99    6.30
  -6  -4   5  142.49    7.80
  -6  -4   5  138.59    5.80
   6  -4  -5  144.39    8.10
   6  -4  -5  150.78    7.30
   6   4  -5  129.89    7.90
  -6   4   5  150.58    7.50
   6   4  -5  144.69    5.50
  -5  -4   5    2.90    1.90
  -5  -4   5    5.50    1.50
   5  -4  -5    4.60    2.10
   5  -4  -5    4.40    1.90
   5   4  -5    2.80    1.20
  -5   4   5    4.60    0.90
  -5   4   5    4.30    1.90
   5   4  -5    4.90    2.30
   4  -4  -5  170.08    7.60
  -4  -4   5  170.38    7.50
  -4  -4   5  168.18    5.50
   4  -4  -5  170.88    7.10
   4   4  -5  162.48    5.40
  -4   4   5  164.98    4.40
   4   4  -5  168.28    7.80
  -4   4   5  165.58    7.00
   3  -4  -5   16.20    2.70
   3  -4  -5   24.50    3.20
  -3  -4   5   18.50    2.10
  -3  -4   5   22.40    3.20
  -3   4   5   22.10    1.80
   3   4  -5   20.90    3.30
   3   4  -5   23.20    2.40
  -3   4   5   17.90    2.60
   2  -4  -5   18.70    2.80
   2  -4  -5   15.90    2.30
  -2  -4   5   18.80    2.10
  -2  -4   5   17.80    2.60
   2   4  -5   18.90    2.80
  -2   4   5   16.50    2.30
   2   4  -5   16.10    2.10
  -2   4   5   18.40    1.90
  -1  -4   5   66.79    3.30
   1  -4  -5   64.79    3.30
   1  -4  -5   62.29    4.20
  -1  -4   5   60.39    3.80
  -1   4   5   71.19    3.90
   1   4  -5   71.19    3.70
   1   4  -5   62.09    3.80
  -1   4   5   72.49    3.40
   0  -4   5  881.81   17.60
   0  -4  -5  850.11   19.40
   0  -4  -5  869.61   15.50
   0  -4   5  861.71   18.00
   0   4   5  873.01   17.60
   0   4   5  854.21   17.40
   0   4  -5  870.91   18.00
   0   4  -5  855.71   17.40
  -1  -4  -5  308.37   10.10
  -1  -4  -5  309.27    6.00
   1  -4   5  302.67    8.90
   1  -4   5  295.47    8.70
  -1   4  -5  307.77    7.90
  -1   4  -5  312.87    9.20
   1   4   5  301.37    8.60
   2  -4   5  825.82   18.10
  -2  -4  -5  812.32   14.10
   2  -4   5  835.42   18.40
  -2  -4  -5  810.82   19.60
  -2  -4  -5  857.41   18.70
   2   4   5  836.32   17.60
  -2   4  -5  851.21   18.70
  -2   4  -5  804.82   16.00
  -3  -4  -5  130.79    4.00
   3  -4   5  125.59    5.90
  -3  -4  -5  131.59    7.00
   3  -4   5  124.99    6.30
  -3  -4  -5  128.99    6.30
   3   4   5  120.89    5.50
  -3   4  -5  132.69    6.40
  -3   4  -5  125.19    4.50
   4  -4   5  108.39    6.00
  -4  -4  -5  107.19    6.70
  -4  -4  -5  107.19    6.20
  -4  -4  -5  108.79    4.30
   4  -4   5  102.29    6.10
   4   4   5  103.79    5.60
  -4   4  -5  107.89    4.30
  -4   4  -5  112.89    6.40
   5  -4   5   37.50    4.70
   5  -4   5   35.50    4.30
  -5  -4  -5   41.90    4.90
  -5  -4  -5   37.00    5.00
  -5   4  -5   31.90    4.40
   5   4   5   40.00    4.30
  -6  -4  -5   21.50    4.40
   6  -4   5   16.00    3.60
   6  -4   5   21.00    4.10
  -6  -4  -5   13.90    3.40
  -6   4  -5   19.50    3.80
   6   4   5   16.60    3.10
  -7  -4  -5   20.70    4.20
   7  -4   5   25.40    4.60
   7  -4   5   20.50    4.20
  -7  -4  -5   23.90    4.30
  -7   4  -5   20.90    4.10
   7   4   5   27.60    4.10
   8  -4   5   28.40    5.10
  -8  -4  -5   31.10    5.10
  -8  -4  -5   32.30    5.50
   8   4   5   27.60    4.50
  -8   4  -5   28.00    5.20
  -9  -4  -5    0.50    2.60
   9  -4   5    2.40    3.20
  -9  -4  -5    3.20    2.80
  -9   4  -5    0.10    2.50
 -10  -4  -5   38.70    6.50
  10  -4   5   49.20    7.80
 -10   4  -5   36.80    6.20
 -11  -4  -5    4.20    3.70
  11  -4   5    5.90    4.30
 -11   4  -5    8.70    4.20
  11   4   5    7.20    4.00
 -13  -5   5   10.70    5.20
  13   5  -5    8.50    6.20
 -12  -5   5    6.80    4.00
  12  -5  -5    1.10    3.80
  12   5  -5    4.50    4.10
 -12   5   5    2.50    3.30
  11  -5  -5   15.20    5.00
 -11  -5   5   22.40    5.50
  11   5  -5   24.00    5.90
 -11   5   5   17.90    4.90
 -10  -5   5    1.70    3.10
  10  -5  -5    4.40    4.00
  10   5  -5    6.70    4.00
 -10   5   5   -0.70    2.50
  -9  -5   5   -1.30    1.90
   9  -5  -5   -0.50    2.60
   9   5  -5    1.10    2.80
  -9   5   5    0.70    2.40
   8  -5  -5    8.60    3.80
  -8  -5   5    9.70    3.30
   8  -5  -5    1.80    3.60
  -8   5   5    3.10    2.40
   8   5  -5    3.90    3.00
   7  -5  -5    3.10    2.10
  -7  -5   5    0.20    1.20
   7  -5  -5   -0.70    2.20
  -7  -5   5    0.40    2.00
   7   5  -5    0.40    1.60
   7   5  -5   -1.50    1.80
  -7   5   5    2.10    1.90
   6  -5  -5   -1.80    1.60
  -6  -5   5    1.40    1.20
  -6  -5   5    2.00    1.90
   6  -5  -5    0.80    1.60
   6   5  -5    1.40    2.00
   6   5  -5    1.00    1.30
  -6   5   5    1.80    1.70
   5  -5  -5   84.39    6.10
  -5  -5   5   83.19    3.90
  -5  -5   5   88.69    5.80
   5  -5  -5   83.29    5.20
   5   5  -5   78.69    4.10
  -5   5   5   80.29    3.30
  -5   5   5   82.99    5.40
   5   5  -5   81.49    6.10
  -4  -5   5  138.29    4.70
   4  -5  -5  131.29    6.70
  -4  -5   5  126.19    6.60
   4  -5  -5  124.19    6.20
  -4   5   5  123.69    4.10
   4   5  -5  132.19    5.30
   4   5  -5  126.39    7.00
  -4   5   5  120.09    6.10
  -3  -5   5  115.59    4.10
   3  -5  -5  109.69    5.70
  -3  -5   5  117.29    6.00
   3  -5  -5  112.69    5.80
   3   5  -5  115.29    4.90
  -3   5   5  112.19    5.50
  -3   5   5  114.99    4.10
   3   5  -5  123.49    6.40
  -2  -5   5   -0.90    1.00
   2  -5  -5    0.50    1.30
  -2  -5   5    2.10    0.90
   2  -5  -5    2.00    1.50
  -2   5   5    1.80    1.30
   2   5  -5    2.60    1.70
   2   5  -5    0.80    1.00
  -2   5   5    4.90    1.30
  -1  -5   5   12.90    2.40
   1  -5  -5    8.90    1.80
   1  -5  -5   16.40    2.80
  -1  -5   5    9.90    1.70
  -1   5   5   13.90    2.00
  -1   5   5   11.90    2.10
   1   5  -5    9.20    2.20
   1   5  -5   15.40    2.40
   0  -5  -5   10.70    1.60
   0  -5   5   16.90    2.80
   0  -5   5   15.60    2.20
   0  -5  -5   17.30    3.00
   0   5   5   13.40    2.00
   0   5  -5   12.30    2.10
   0   5   5   12.90    2.20
   0   5  -5   14.70    2.30
  -1  -5  -5  103.39    5.90
  -1  -5  -5  111.19    3.50
   1  -5   5  117.39    5.50
   1  -5   5  112.09    5.20
  -1   5  -5  104.09    4.30
   1   5   5  104.49    4.70
  -1   5  -5  104.29    5.30
   1   5   5  105.79    5.20
  -2  -5  -5   25.60    1.70
  -2  -5  -5   30.30    4.00
   2  -5   5   25.20    3.30
   2  -5   5   24.20    3.20
  -2  -5  -5   30.40    3.60
   2   5   5   24.40    2.80
  -2   5  -5   18.60    2.90
  -2   5  -5   21.40    2.10
  -3  -5  -5   11.30    2.60
   3  -5   5   13.20    2.70
  -3  -5  -5   15.00    3.10
  -3  -5  -5   13.20    1.60
   3  -5   5    9.90    2.40
  -3   5  -5   12.20    1.60
  -3   5  -5   10.40    2.40
   3   5   5   13.50    2.30
  -4  -5  -5    1.80    1.80
   4  -5   5    5.90    2.10
   4  -5   5    3.50    1.90
  -4  -5  -5    5.80    2.10
  -4  -5  -5    4.00    1.30
   4   5   5    5.50    1.80
  -4   5  -5    1.20    1.50
  -5  -5  -5   41.20    5.00
   5  -5   5   43.00    5.20
   5  -5   5   50.69    5.60
  -5  -5  -5   37.80    5.20
   5   5   5   42.80    4.60
  -5   5  -5   60.09    6.20
  -5   5  -5   39.20    5.10
  -6  -5  -5  106.39    7.10
   6  -5   5  120.79    7.60
  -6  -5  -5  110.89    7.80
   6  -5   5   95.59    6.90
  -6   5  -5  102.99    7.40
   6   5   5  106.09    6.40
  -6   5  -5  118.09    7.20
   7  -5   5   51.39    6.10
  -7  -5  -5   46.50    6.40
  -7  -5  -5   39.50    5.60
   7  -5   5   45.10    6.10
  -7   5  -5   48.60    6.10
  -7   5  -5   50.89    6.60
   7   5   5   52.99    5.70
   8  -5   5    2.30    2.60
  -8  -5  -5    0.10    2.70
  -8  -5  -5   -1.20    2.10
  -8   5  -5   -1.10    1.80
   9  -5   5  113.39   10.40
  -9  -5  -5  128.19    9.10
  -9  -5  -5  130.09    9.70
  -9   5  -5  132.89    9.10
   9   5   5  102.69    9.60
  10  -5   5   35.70    6.60
 -10   5  -5   53.89    7.10
  10   5   5   51.79    7.30
  11  -5   5   11.10    4.60
  11   5   5   13.80    4.70
  13   6  -5   -2.40    4.00
  12  -6  -5   12.90    5.60
 -12  -6   5   10.80    5.30
  12   6  -5   12.20    5.00
 -12   6   5   14.90    5.10
  11  -6  -5   -0.40    3.30
 -11  -6   5    1.00    3.00
  11   6  -5   -2.40    2.90
 -11   6   5    1.00    3.10
  10  -6  -5   -1.50    2.90
 -10  -6   5    3.70    3.10
 -10   6   5    6.30    3.40
  10   6  -5    6.60    3.80
  -9  -6   5    4.10    2.90
   9  -6  -5    1.50    2.90
  -9   6   5   -2.00    2.10
   9   6  -5   -2.60    2.60
   8  -6  -5   25.60    5.00
  -8  -6   5   30.20    5.40
  -8   6   5   39.10    5.50
   8   6  -5   34.10    6.10
   7  -6  -5    1.10    1.80
  -7  -6   5    4.20    2.60
   7  -6  -5    0.80    2.00
   7   6  -5   -0.90    1.80
   7   6  -5    2.20    1.90
  -7   6   5    3.80    2.40
  -6  -6   5   18.00    3.60
  -6  -6   5   18.90    2.40
   6  -6  -5   17.80    3.80
   6  -6  -5   25.90    3.80
   6   6  -5   26.70    4.70
  -6   6   5   20.50    3.70
   6   6  -5   22.00    3.10
  -5  -6   5    2.10    1.80
  -5  -6   5    3.00    1.10
   5  -6  -5    4.50    1.90
   5  -6  -5    4.30    2.20
  -5   6   5   -1.20    1.30
   5   6  -5    4.60    1.60
  -5   6   5    1.80    1.00
   5   6  -5    5.50    2.40
  -4  -6   5   11.40    1.60
  -4  -6   5    9.40    2.50
   4  -6  -5   14.20    2.90
   4  -6  -5   10.00    2.50
   4   6  -5    6.90    1.90
   4   6  -5   10.90    2.80
  -4   6   5   12.20    2.50
  -4   6   5   11.90    1.80
   3  -6  -5  254.17    9.20
  -3  -6   5  266.77    6.60
  -3  -6   5  251.87    9.50
   3  -6  -5  270.47    9.30
   3   6  -5  279.97    8.40
  -3   6   5  259.47    7.30
  -3   6   5  262.27    8.90
   3   6  -5  264.77    9.90
  -2  -6   5   45.00    4.50
   2  -6  -5   41.30    4.30
  -2  -6   5   44.90    2.60
   2  -6  -5   48.70    3.60
  -2   6   5   47.40    3.10
   2   6  -5   50.29    4.70
  -2   6   5   42.50    3.90
   2   6  -5   53.39    3.60
  -1  -6   5  182.18    7.40
   1  -6  -5  167.98    6.30
  -1  -6   5  171.18    5.60
   1  -6  -5  174.58    7.50
  -1   6   5  177.68    6.50
   1   6  -5  176.98    6.70
  -1   6   5  175.68    6.20
   1   6  -5  175.98    6.80
   0  -6   5   82.99    5.00
   0  -6  -5   82.79    5.30
   0  -6   5   90.09    4.30
   0  -6  -5   83.79    3.90
   0   6   5   81.49    4.20
   0   6  -5   84.49    4.70
   0   6  -5   87.49    4.30
   0   6   5   85.19    4.60
  -1  -6  -5   43.60    4.70
   1  -6   5   37.30    4.00
   1  -6   5   45.80    3.50
  -1  -6  -5   42.10    2.50
  -1   6  -5   40.60    4.10
   1   6   5   37.50    2.90
   1   6   5   51.09    4.50
  -1   6  -5   36.40    2.60
   2  -6   5  871.51   19.70
  -2  -6  -5  894.91   21.70
  -2  -6  -5  878.21   16.50
   2  -6   5  868.71   20.20
   2   6   5  882.81   18.40
   2   6   5  878.91   20.10
  -2   6  -5  885.21   20.40
  -2   6  -5  872.51   16.30
   3  -6   5   53.29    5.00
  -3  -6  -5   72.79    6.80
   3  -6   5   68.29    5.00
  -3  -6  -5   60.49    3.10
  -3   6  -5   67.49    3.30
   3   6   5   62.39    5.60
   3   6   5   59.49    3.90
  -3   6  -5   60.49    5.50
   4  -6   5  238.78    9.70
   4  -6   5  243.08    9.90
  -4  -6  -5  241.08    9.90
  -4  -6  -5  254.97   10.90
  -4   6  -5  247.28   10.20
  -4   6  -5  252.77   10.10
   4   6   5  243.88    8.50
   4   6   5  237.08    9.80
  -5  -6  -5   84.69    6.70
   5  -6   5   96.19    6.50
   5  -6   5   80.89    7.30
  -5  -6  -5   95.09    6.40
   5   6   5   97.99    6.60
  -5   6  -5   85.69    6.30
   5   6   5   91.99    5.40
  -5   6  -5   77.79    7.20
  -6  -6  -5  145.29    9.00
  -6  -6  -5  129.29    8.00
   6  -6   5  135.59    8.30
   6  -6   5  143.49    8.40
   6   6   5  124.29    7.90
  -6   6  -5  130.69    7.90
  -6   6  -5  120.59    8.30
   6   6   5  130.39    6.90
  -7  -6  -5   18.20    3.90
   7  -6   5   18.40    4.40
  -7  -6  -5    7.80    3.40
   7  -6   5    3.20    2.60
  -7   6  -5   13.60    3.80
   7   6   5   11.40    3.40
  -7   6  -5   10.80    3.30
  -8  -6  -5   11.50    4.20
   8  -6   5   19.80    4.60
   8   6   5   15.40    4.20
  -8   6  -5   15.80    4.30
  -8   6  -5   12.00    3.60
   9  -6   5   10.40    4.10
  -9  -6  -5   13.50    4.70
   9   6   5    5.10    3.10
  -9   6  -5    8.70    3.60
 -10  -6  -5    3.00    3.40
  10  -6   5   -2.60    3.10
 -10   6  -5    1.40    2.70
  10   6   5   -1.20    2.70
  11   6   5    4.10    3.90
 -12  -7   5    7.30    4.40
  12  -7  -5   -2.00    3.30
  12   7  -5   12.40    5.30
 -12   7   5    1.00    3.70
  11  -7  -5   50.29    8.50
 -11  -7   5   46.10    7.70
 -11   7   5   42.70    7.20
  11   7  -5   47.20    8.00
  10  -7  -5   12.40    4.80
 -10  -7   5    8.40    3.90
  10   7  -5    9.50    4.50
 -10   7   5    7.70    3.80
   9  -7  -5   17.60    4.70
  -9  -7   5   28.20    5.60
   9   7  -5   37.90    6.70
  -9   7   5   36.60    5.90
  -8  -7   5  131.49    8.90
   8  -7  -5  131.59    9.60
   8   7  -5  129.39    9.60
  -8   7   5  111.99    8.10
   7  -7  -5   25.00    4.70
  -7  -7   5   22.80    4.30
   7   7  -5   24.40    5.10
  -7   7   5   18.70    4.00
   7   7  -5   20.90    3.40
   6  -7  -5   34.60    5.20
   6  -7  -5   33.20    4.10
  -6  -7   5   26.70    4.30
   6   7  -5   37.80    4.10
   6   7  -5   40.50    5.80
  -6   7   5   35.50    4.80
  -5  -7   5   67.69    6.60
   5  -7  -5   76.59    5.10
   5  -7  -5   67.09    6.50
  -5   7   5   74.29    5.40
   5   7  -5   66.09    6.70
  -5   7   5   74.69    3.80
   5   7  -5   73.69    4.60
   4  -7  -5  124.39    6.40
   4  -7  -5  150.98    7.70
  -4  -7   5  124.69    7.10
  -4  -7   5  138.69    4.30
   4   7  -5  148.69    8.00
   4   7  -5  150.28    6.40
  -4   7   5  144.29    6.90
  -4   7   5  134.99    5.30
   3  -7  -5  134.09    6.70
  -3  -7   5  124.89    4.00
   3  -7  -5  129.59    6.30
  -3  -7   5  124.79    6.80
   3   7  -5  122.99    6.80
  -3   7   5  129.69    5.20
   3   7  -5  108.49    5.50
  -3   7   5  127.69    6.20
   2  -7  -5  178.78    7.40
  -2  -7   5  175.28    7.80
   2  -7  -5  180.78    7.60
  -2  -7   5  198.08    5.50
  -2   7   5  180.48    7.10
  -2   7   5  189.48    6.60
   2   7  -5  182.78    7.80
   2   7  -5  172.58    7.00
   1  -7  -5    2.20    1.60
   1  -7  -5    4.10    1.60
  -1  -7   5    1.70    1.50
  -1  -7   5    5.90    1.40
  -1   7   5    3.50    1.40
  -1   7   5    2.20    1.40
   1   7  -5    5.20    1.80
   1   7  -5    2.50    1.70
   0  -7  -5  142.19    5.60
   0  -7  -5  129.79    6.80
   0  -7   5  141.49    5.50
   0  -7   5  143.19    6.90
   0   7  -5  149.69    5.80
   0   7   5  139.29    5.70
   0   7  -5  148.69    6.60
   0   7   5  141.79    6.30
  -1  -7  -5  540.35   15.60
  -1  -7  -5  548.95   12.30
   1  -7   5  530.35   14.80
   1  -7   5  553.44   13.50
   1   7   5  529.95   12.70
  -1   7  -5  545.55   11.90
  -1   7  -5  539.65   14.50
   1   7   5  556.54   14.50
   2  -7   5    5.60    1.80
  -2  -7  -5    6.10    2.30
   2  -7   5    7.40    2.30
  -2  -7  -5    8.00    1.60
  -2   7  -5    8.60    1.40
   2   7   5   11.00    2.00
  -2   7  -5    9.20    2.40
   2   7   5    7.00    2.30
  -3  -7  -5   58.29    6.20
  -3  -7  -5   43.70    3.00
   3  -7   5   47.40    5.20
   3  -7   5   44.50    4.70
  -3   7  -5   50.99    5.20
   3   7   5   49.40    5.20
   3   7   5   42.80    3.80
   4  -7   5   13.50    3.00
  -4  -7  -5   13.70    3.40
   4  -7   5   15.90    3.40
  -4   7  -5   10.10    2.80
   4   7   5   12.60    2.50
  -4   7  -5    8.70    2.70
   4   7   5   15.60    3.30
   5  -7   5  175.88    9.10
  -5  -7  -5  159.28    9.40
   5   7   5  171.18    8.90
  -5   7  -5  173.98    9.30
  -5   7  -5  173.68    8.80
   5   7   5  173.08    7.30
  -6  -7  -5   26.60    5.10
   6  -7   5   24.40    4.60
   6   7   5   21.90    4.30
  -6   7  -5   30.70    4.80
  -6   7  -5   23.90    4.50
  -7  -7  -5   44.80    6.70
   7  -7   5   39.30    6.10
   7   7   5   40.50    5.90
  -7   7  -5   46.30    6.40
  -7   7  -5   44.70    6.50
  -8  -7  -5   21.40    5.00
   8  -7   5    2.80    3.40
  -8   7  -5   15.40    4.00
   8   7   5   11.60    3.80
  -8   7  -5   19.60    5.20
  -9  -7  -5   46.10    7.30
   9  -7   5   52.59    7.50
  -9   7  -5   51.69    7.10
   9   7   5   47.90    7.20
  10  -7   5    3.20    3.50
 -10  -7  -5    5.60    3.90
 -10   7  -5    0.20    3.30
  10   7   5    2.00    3.20
  11   7   5    3.80    4.10
  12  -8  -5    0.90    4.40
 -12  -8   5    1.00    4.00
  12   8  -5   -4.10    3.00
 -12   8   5    4.40    3.70
 -11  -8   5    2.30    3.80
  11  -8  -5    0.80    3.50
  11   8  -5    4.70    4.30
 -11   8   5    2.40    3.40
 -10  -8   5   32.60    6.20
  10  -8  -5   43.10    7.50
 -10   8   5   39.50    6.60
  10   8  -5   44.90    7.60
   9  -8  -5   -0.10    3.00
  -9  -8   5   -1.60    2.30
  -9   8   5    1.00    2.20
   9   8  -5   -0.10    2.90
   8  -8  -5   58.19    7.90
  -8  -8   5   66.29    7.70
   8   8  -5   60.19    7.90
  -8   8   5   60.19    7.10
  -7  -8   5   21.50    4.30
   7  -8  -5   17.20    4.40
   7   8  -5   33.30    5.70
  -7   8   5   26.50    4.70
   7   8  -5   21.50    3.60
   6  -8  -5   62.69    4.90
  -6  -8   5   68.19    6.90
   6  -8  -5   77.69    7.80
   6   8  -5   59.69    7.00
  -6   8   5   61.29    6.20
   6   8  -5   77.09    5.20
  -5  -8   5   85.89    6.30
   5  -8  -5   93.79    5.70
   5  -8  -5   85.39    6.60
  -5   8   5   77.79    4.30
   5   8  -5   72.59    7.40
   5   8  -5   75.19    5.10
  -5   8   5   78.99    5.70
   4  -8  -5  149.29    8.00
   4  -8  -5  142.69    6.90
  -4  -8   5  141.09    7.80
   4   8  -5  164.48    8.50
  -4   8   5  148.39    5.90
   4   8  -5  149.59    6.90
  -4   8   5  153.48    7.40
   3  -8  -5  202.98    8.70
   3  -8  -5  206.08    8.40
  -3  -8   5  214.48    5.40
  -3  -8   5  213.18    9.30
   3   8  -5  213.78    9.40
   3   8  -5  216.58    8.20
  -3   8   5  214.28    7.40
  -3   8   5  207.08    8.30
  -2  -8   5   65.59    4.90
   2  -8  -5   61.69    4.60
   2  -8  -5   71.29    5.00
  -2  -8   5   61.79    2.90
   2   8  -5   58.29    4.50
  -2   8   5   68.49    4.20
  -2   8   5   65.09    4.20
   2   8  -5   64.99    4.60
  -1  -8   5   54.79    5.40
  -1  -8   5   65.49    3.30
   1  -8  -5   65.79    4.30
   1  -8  -5   66.39    4.90
  -1   8   5   64.79    4.10
  -1   8   5   53.49    3.90
   1   8  -5   66.99    4.40
   1   8  -5   74.59    4.70
   0  -8  -5    0.60    1.30
   0  -8   5    0.10    1.00
   0  -8  -5    1.70    1.20
   0  -8   5    2.50    1.80
   0   8  -5    3.40    1.40
   0   8   5    2.60    1.40
   0   8  -5    2.30    1.70
   0   8   5    2.90    1.60
  -1  -8  -5   22.10    3.80
   1  -8   5   22.10    2.90
   1  -8   5   22.30    3.60
  -1  -8  -5   26.20    3.00
   1   8   5   22.80    2.80
   1   8   5   23.60    3.50
  -1   8  -5   20.60    3.30
  -1   8  -5   22.70    2.50
  -2  -8  -5  252.57   10.70
   2  -8   5  254.27    9.20
   2  -8   5  268.97   10.40
  -2  -8  -5  249.78    7.60
   2   8   5  240.28    7.80
   2   8   5  257.27    9.80
  -2   8  -5  257.27    9.90
   3  -8   5  378.66   12.20
  -3  -8  -5  370.06   13.70
   3  -8   5  365.96   13.00
  -3  -8  -5  348.87    9.70
   3   8   5  365.86   12.50
  -3   8  -5  373.86   12.40
  -3   8  -5  350.56   12.30
   3   8   5  375.86   10.40
  -4  -8  -5  273.07   12.00
   4  -8   5  286.07   11.80
  -4   8  -5  277.67   11.30
   4   8   5  281.87   11.40
   4   8   5  285.87    9.10
  -4   8  -5  296.27   11.40
  -5  -8  -5  126.29    8.60
   5  -8   5  121.19    7.90
  -5   8  -5  125.79    7.70
   5   8   5  122.29    7.90
  -5   8  -5  144.19    8.50
  -6  -8  -5   46.90    6.80
   6  -8   5   38.70    5.90
  -6   8  -5   48.00    6.20
   6   8   5   43.00    6.10
  -6   8  -5   53.49    6.30
  -7  -8  -5    5.00    3.00
   7  -8   5    0.90    2.60
   7   8   5    4.90    3.20
  -7   8  -5    2.40    2.80
  -7   8  -5    5.30    3.00
   8  -8   5    1.90    2.60
   8  -8   5    4.50    4.00
  -8  -8  -5   10.70    4.30
  -8   8  -5    5.00    3.50
   8   8   5    2.30    3.00
  -8   8  -5    2.60    2.50
   9  -8   5   10.40    4.20
  -9  -8  -5   15.50    4.70
   9   8   5    9.80    4.20
  -9   8  -5   17.40    4.90
  -9   8  -5   15.30    4.60
  10  -8   5   20.30    5.30
 -10  -8  -5   12.50    4.40
 -10   8  -5   24.70    5.40
  10   8   5   17.50    5.30
 -12  -9   5   -1.70    3.30
  12   9  -5   -1.20    3.80
  11  -9  -5   42.10    8.10
 -11  -9   5   40.90    7.40
  11   9  -5   21.80    6.00
 -11   9   5   30.80    6.10
  10  -9  -5   -0.20    3.40
 -10  -9   5    5.30    3.40
  10   9  -5    1.20    3.30
 -10   9   5    2.30    2.70
   9  -9  -5    4.80    3.90
  -9  -9   5    7.00    3.60
   9   9  -5    9.30    4.70
  -9   9   5    7.10    3.30
  -8  -9   5   16.10    4.40
   8  -9  -5   15.50    4.70
   8   9  -5   20.70    5.10
  -8   9   5   11.60    3.70
  -7  -9   5   62.79    7.20
   7  -9  -5   60.09    7.50
   7   9  -5   53.09    7.20
   7   9  -5   69.09    6.20
  -7   9   5   55.49    6.70
  -6  -9   5    1.20    2.30
   6  -9  -5    3.20    2.70
  -6   9   5    5.10    2.30
   6   9  -5    3.60    2.80
   6   9  -5    1.70    2.00
  -5  -9   5    2.20    2.20
   5  -9  -5    4.70    2.10
   5  -9  -5    5.60    2.90
   5   9  -5    5.50    2.20
  -5   9   5    5.90    2.40
  -5   9   5    8.90    2.10
   5   9  -5    5.80    2.60
   4  -9  -5  644.64   18.50
   4  -9  -5  650.73   16.70
  -4  -9   5  633.64   18.60
  -4   9   5  617.04   15.10
  -4   9   5  641.64   17.30
   4   9  -5  630.94   18.70
   4   9  -5  639.84   16.60
  -3  -9   5    5.90    2.40
   3  -9  -5    4.60    2.30
   3  -9  -5    4.00    2.00
  -3   9   5    6.30    2.00
   3   9  -5    3.20    1.90
  -3   9   5    6.30    2.00
   3   9  -5    5.40    2.50
  -2  -9   5   34.10    2.30
   2  -9  -5   42.20    4.70
   2  -9  -5   33.80    4.30
  -2  -9   5   37.00    4.80
[truncated: 580,630 more chars]
