# Supplementary material for: Crystal structure of 2-azido-1,3-bis­(2,6-diiso­propyl­phen­yl)-1,3,2-di­aza­phospho­lidine
Source: Acta Crystallogr E Crystallogr Commun. 2017 May 31;73(Pt 6):905–7. doi: 10.1107/S2056989017007642 (PMC5458321; doi:10.1107/S2056989017007642)
Supplement: Supplementary file 2 [file e-73-00905-Isup2.hkl]

data_I                                                                          
_shelx_title ' AB11_0m_a.res in P2(1)/n'                                        
_shelx_refln_list_code          4                                               
_shelx_F_calc_maximum      242.52                                               
_exptl_crystal_F_000       976.00                                               
_reflns_d_resolution_high  0.7828                                               
                                                                                
loop_                                                                           
 _space_group_symop_operation_xyz                                               
 'x, y, z'                                                                      
 '-x+1/2, y+1/2, -z+1/2'                                                        
 '-x, -y, -z'                                                                   
 'x-1/2, -y-1/2, z-1/2'                                                         
                                                                                
_cell_length_a    10.0148                                                       
_cell_length_b    17.3427                                                       
_cell_length_c    15.6270                                                       
_cell_angle_alpha  90.000                                                       
_cell_angle_beta  105.948                                                       
_cell_angle_gamma  90.000                                                       
                                                                                
_shelx_F_squared_multiplier     1.000                                           
                                                                                
loop_                                                                           
 _refln_index_h                                                                 
 _refln_index_k                                                                 
 _refln_index_l                                                                 
 _refln_F_squared_calc                                                          
 _refln_F_squared_meas                                                          
 _refln_F_squared_sigma                                                         
 _refln_observed_status                                                         
   2   0   0          0.19         -0.52         2.26 o                         
   4   0   0       2202.14       1973.08        26.23 o                         
   6   0   0        695.28        623.58        25.69 o                         
   8   0   0        170.60        171.95        18.05 o                         
  10   0   0        204.23        218.50        23.38 o                         
  12   0   0          0.04        -14.33        14.88 o                         
   1   1   0      20604.24      20912.52       121.90 o                         
   2   1   0        301.89        269.94         5.68 o                         
   3   1   0       6748.71       6886.25        44.01 o                         
   4   1   0         89.50         94.31         4.63 o                         
   5   1   0       2117.31       2089.27        20.85 o                         
   6   1   0        218.13        246.40         7.58 o                         
   7   1   0        858.43        872.96        14.95 o                         
   8   1   0       1307.73       1290.89        19.71 o                         
   9   1   0        399.48        417.14        15.20 o                         
  10   1   0         14.19          4.48         6.82 o                         
  11   1   0        154.52        180.36        16.92 o                         
  12   1   0          4.33          6.61        17.63 o                         
   0   2   0      18120.90      17969.71       138.89 o                         
   1   2   0       1266.40       1227.69        26.48 o                         
   2   2   0        150.96        116.96         3.63 o                         
   3   2   0       1852.47       1689.39        15.34 o                         
   4   2   0       1890.45       1788.04        17.55 o                         
   5   2   0        462.77        492.74         9.41 o                         
   6   2   0        129.20        170.44         7.33 o                         
   7   2   0        239.21        252.64         9.63 o                         
   8   2   0         15.97         19.38         5.89 o                         
   9   2   0        553.64        562.27        14.96 o                         
  10   2   0        211.83        239.06        17.31 o                         
  11   2   0          4.69          5.79        12.40 o                         
  12   2   0         10.32         22.23        16.39 o                         
   1   3   0       1850.60       1866.35        15.42 o                         
   2   3   0        396.27        370.16         5.44 o                         
   3   3   0       2582.35       2635.45        28.56 o                         
   4   3   0        345.62        365.33         7.14 o                         
   5   3   0       1584.91       1683.79        18.43 o                         
   6   3   0        540.98        558.40        11.06 o                         
   7   3   0         53.18         46.74         4.81 o                         
   8   3   0       1501.39       1507.28        28.59 o                         
   9   3   0        321.19        302.02        12.05 o                         
  10   3   0         24.52         10.36         9.38 o                         
  11   3   0         12.07         15.33        13.49 o                         
  12   3   0         20.73         -1.13        13.49 o                         
   0   4   0       1343.09       1229.02        15.45 o                         
   1   4   0      30999.60      30743.21       181.68 o                         
   2   4   0       1540.51       1649.29        13.98 o                         
   3   4   0       5681.89       5569.18        37.86 o                         
   4   4   0        129.79        145.55         6.14 o                         
   5   4   0       2011.48       2140.79        21.45 o                         
   6   4   0        608.68        721.56        12.57 o                         
   7   4   0        968.93        990.50        17.50 o                         
   8   4   0         16.09         30.76         5.17 o                         
   9   4   0        170.66        153.43        16.28 o                         
  10   4   0         40.29         42.23         9.59 o                         
  11   4   0          3.58         -4.14        11.28 o                         
  12   4   0         10.00          5.98        14.03 o                         
   1   5   0       1082.88        918.79        15.33 o                         
   2   5   0        356.68        341.33         5.70 o                         
   3   5   0          8.28          7.23         2.53 o                         
   4   5   0       4801.12       4774.01        35.47 o                         
   5   5   0        115.42         93.33         5.05 o                         
   6   5   0        923.91        956.29        16.26 o                         
   7   5   0        167.42        178.01         9.06 o                         
   8   5   0       1529.17       1501.42        32.04 o                         
   9   5   0        159.51        157.24        12.70 o                         
  10   5   0         35.63         23.41         8.70 o                         
  11   5   0          2.81          6.17        10.98 o                         
   0   6   0        110.69        124.96         6.12 o                         
   1   6   0       4712.29       4945.92        33.93 o                         
   2   6   0       1840.60       1777.68        19.07 o                         
   3   6   0        407.66        341.36         6.10 o                         
   4   6   0        711.16        856.20        12.96 o                         
   5   6   0       1557.70       1698.79        21.10 o                         
   6   6   0         31.06         26.74         4.10 o                         
   7   6   0       1353.00       1391.03        24.39 o                         
   8   6   0        219.96        235.43        21.35 o                         
   9   6   0        371.15        410.62        19.69 o                         
  10   6   0          7.65         -0.25        13.52 o                         
  11   6   0         54.10         49.19        11.26 o                         
   1   7   0        512.42        529.66         8.05 o                         
   2   7   0        236.42        287.80        12.83 o                         
   3   7   0       2175.13       2261.97        19.83 o                         
   4   7   0        279.04        245.70         5.91 o                         
   5   7   0         22.28         33.60         4.04 o                         
   6   7   0         15.06         23.82         4.97 o                         
   7   7   0          1.63         -1.30         3.85 o                         
   8   7   0        570.09        549.65        16.91 o                         
   9   7   0        136.13        129.12        12.24 o                         
  10   7   0         67.08         73.66        15.89 o                         
  11   7   0          0.02         -0.98         9.45 o                         
   0   8   0       3098.70       3180.81        37.05 o                         
   1   8   0        433.74        467.10         8.08 o                         
   2   8   0        220.02        245.64         7.61 o                         
   3   8   0         11.75          5.49         2.42 o                         
   4   8   0        686.57        672.77        14.76 o                         
   5   8   0         15.72          6.11         3.48 o                         
   6   8   0         19.15         12.86         4.46 o                         
   7   8   0         11.21          9.65         4.53 o                         
   8   8   0         10.55          0.97         5.14 o                         
   9   8   0         24.80         24.55         7.73 o                         
  10   8   0          4.85        -13.20        10.52 o                         
  11   8   0         78.26         86.31        15.76 o                         
   1   9   0        435.23        530.47         9.13 o                         
   2   9   0        607.83        530.39        12.90 o                         
   3   9   0       1741.08       1741.39        20.87 o                         
   4   9   0        164.87        161.97        12.29 o                         
   5   9   0       1043.57       1034.78        20.10 o                         
   6   9   0         85.50         85.08         7.91 o                         
   7   9   0        316.60        358.22        15.56 o                         
   8   9   0        247.51        245.63        13.85 o                         
   9   9   0         11.28          8.08         6.71 o                         
  10   9   0         38.62         41.28        12.80 o                         
  11   9   0          5.40         12.10        12.45 o                         
   0  10   0       8803.86       9141.18        87.29 o                         
   1  10   0        662.17        750.77        11.59 o                         
   2  10   0          2.10          4.86         3.34 o                         
   3  10   0          5.87          7.94         3.73 o                         
   4  10   0        728.17        707.92        16.34 o                         
   5  10   0        374.03        372.78        13.99 o                         
   6  10   0        682.69        605.65        16.70 o                         
   7  10   0         20.31         10.59         5.30 o                         
   8  10   0          5.62         10.19         5.23 o                         
   9  10   0        115.60        106.87        13.74 o                         
  10  10   0          0.75          2.81         8.89 o                         
   1  11   0        749.42        782.96        14.35 o                         
   2  11   0        518.90        493.86        11.50 o                         
   3  11   0         18.00         17.20         4.61 o                         
   4  11   0        102.01        116.75         8.74 o                         
   5  11   0       1806.12       1719.61        28.33 o                         
   6  11   0          0.39         -3.36         4.23 o                         
   7  11   0        315.55        319.76        15.90 o                         
   8  11   0         28.75         22.88         6.83 o                         
   9  11   0         14.46          3.17         8.65 o                         
  10  11   0         10.34          6.35        10.26 o                         
   0  12   0        814.60        786.46        18.63 o                         
   1  12   0        349.69        376.21        11.33 o                         
   2  12   0         23.16         13.92         4.28 o                         
   3  12   0        178.68        190.44        10.76 o                         
   4  12   0        888.62        848.21        26.27 o                         
   5  12   0        149.75        155.25        10.77 o                         
   6  12   0        274.41        261.30        14.08 o                         
   7  12   0          0.01          3.54         7.56 o                         
   8  12   0         86.11         58.43        11.66 o                         
   9  12   0         25.90         32.08         9.96 o                         
  10  12   0         45.96         28.80        10.88 o                         
   1  13   0        407.93        367.78        14.25 o                         
   2  13   0         44.85         35.58         5.62 o                         
   3  13   0        667.69        706.37        17.66 o                         
   4  13   0         47.67         48.21         7.01 o                         
   5  13   0        912.84        939.65        21.83 o                         
   6  13   0          0.02         -0.33         4.79 o                         
   7  13   0        312.20        310.23        16.51 o                         
   8  13   0        162.49        169.87        18.45 o                         
   9  13   0          1.91         -7.12         7.97 o                         
   0  14   0       1308.96       1217.61        32.56 o                         
   1  14   0        586.80        591.59        18.40 o                         
   2  14   0         24.68         16.49         5.26 o                         
   3  14   0        135.64        133.47        10.04 o                         
   4  14   0          9.09         19.23         5.68 o                         
   5  14   0         27.54         16.92         7.65 o                         
   6  14   0        940.65       1000.18        27.76 o                         
   7  14   0         24.56          8.77         9.64 o                         
   8  14   0         62.66         46.14        11.94 o                         
   9  14   0          1.42         -6.47         8.58 o                         
   1  15   0       1138.67       1128.92        26.15 o                         
   2  15   0        562.75        519.90        19.76 o                         
   3  15   0        626.88        523.00        18.05 o                         
   4  15   0        243.46        292.21        15.15 o                         
   5  15   0        612.92        608.87        20.31 o                         
   6  15   0         12.67         11.66         6.48 o                         
   7  15   0         10.81         16.46         6.84 o                         
   8  15   0        127.62        141.42        16.98 o                         
   9  15   0          9.99         26.41        11.58 o                         
   0  16   0        424.69        397.71        31.05 o                         
   1  16   0         72.61         78.82        12.23 o                         
   2  16   0        359.51        330.47        17.99 o                         
   3  16   0       1448.76       1421.42        31.50 o                         
   4  16   0         68.83         62.09         8.57 o                         
   5  16   0        146.81        162.57        12.50 o                         
   6  16   0         14.48         36.86         7.98 o                         
   7  16   0        183.24        162.86        14.74 o                         
   8  16   0         41.04         47.29        12.65 o                         
   1  17   0         52.07         52.77         9.24 o                         
   2  17   0        355.01        339.00        18.81 o                         
   3  17   0         76.83         53.84         9.74 o                         
   4  17   0         72.07         65.27        10.32 o                         
   5  17   0         19.18          8.14         6.61 o                         
   6  17   0        347.29        366.90        19.25 o                         
   7  17   0        153.13        166.91        15.36 o                         
   0  18   0         63.89         61.51        25.90 o                         
   1  18   0         83.14         90.21        14.08 o                         
   2  18   0        125.66        134.01        13.12 o                         
   3  18   0        140.34        145.47        13.70 o                         
   4  18   0          1.21          2.35         7.17 o                         
   5  18   0         35.19         34.33         8.88 o                         
   6  18   0         65.33         33.70        11.83 o                         
   7  18   0        295.02        298.42        23.39 o                         
   1  19   0         19.07         16.91         8.92 o                         
   2  19   0          9.37         -0.35         8.43 o                         
   3  19   0         32.67         28.23         9.14 o                         
   4  19   0        176.82        180.24        15.43 o                         
   5  19   0         37.13         32.59         9.64 o                         
   6  19   0         20.63         25.69        11.49 o                         
   0  20   0         66.34        107.17        20.87 o                         
   1  20   0         16.44         16.81         9.51 o                         
   2  20   0          5.33         12.67         8.40 o                         
   3  20   0         11.11         12.69         9.04 o                         
   4  20   0         96.63        105.37        17.42 o                         
   5  20   0          5.28         -2.42         8.43 o                         
   1  21   0        316.95        353.88        24.77 o                         
   2  21   0          0.88          7.86         8.93 o                         
   3  21   0         39.75         49.29        12.34 o                         
   0  22   0        150.91        172.73        26.85 o                         
   1  22   0         42.69         44.08        12.70 o                         
 -11   0   1          9.25          1.10        11.12 o                         
  -9   0   1         18.90         10.78         7.81 o                         
  -7   0   1        834.03        774.67        19.58 o                         
  -5   0   1       4293.97       4688.58        45.56 o                         
  -3   0   1       6276.29       6031.34        49.41 o                         
  -1   0   1       1598.61       1645.57        55.89 o                         
   1   0   1       7126.11       6822.25        49.87 o                         
   3   0   1      11301.12      10895.65        93.26 o                         
   5   0   1       1693.90       1910.56        28.29 o                         
   7   0   1       3955.84       3750.27        44.85 o                         
   9   0   1        110.24        115.18        13.67 o                         
  11   0   1        226.87        204.98        35.27 o                         
 -12   1   1        101.30         91.06        16.10 o                         
 -11   1   1          1.46         -9.22         7.01 o                         
 -10   1   1          9.75         -0.91         7.13 o                         
  -9   1   1       1049.38       1083.97        25.49 o                         
  -8   1   1        137.04        156.04         8.02 o                         
  -7   1   1          2.29          0.17         2.51 o                         
  -6   1   1         52.76         51.72         4.34 o                         
  -5   1   1         57.19         80.31         4.74 o                         
  -4   1   1       4360.95       4543.00        33.08 o                         
  -3   1   1        289.62        280.40         9.41 o                         
  -2   1   1         16.00         43.62         2.99 o                         
  -1   1   1       1701.38       1753.57        21.15 o                         
   0   1   1       1965.95       1952.37        53.03 o                         
   1   1   1       2018.15       1959.13        13.80 o                         
   2   1   1       5366.35       5537.29        35.04 o                         
   3   1   1        413.70        397.83        10.21 o                         
   4   1   1       7572.29       8024.73        52.96 o                         
   5   1   1        222.30        251.35         7.53 o                         
   6   1   1         63.98         77.40         5.16 o                         
   7   1   1        735.97        741.94        17.02 o                         
   8   1   1       1649.31       1711.40        25.41 o                         
   9   1   1         41.81         34.33         5.94 o                         
  10   1   1         26.50         22.11         8.18 o                         
  11   1   1         23.93         33.77        20.66 o                         
  12   1   1        212.20        195.06        35.27 o                         
 -12   2   1        145.59        168.65        24.93 o                         
 -11   2   1         19.29         14.69        10.43 o                         
 -10   2   1          2.12          9.72         6.21 o                         
  -9   2   1        176.65        180.70        11.34 o                         
  -8   2   1       3377.20       3443.81        32.82 o                         
  -7   2   1        226.31        277.67         9.58 o                         
  -6   2   1         16.17         27.57         3.54 o                         
  -5   2   1        974.33       1178.83        14.68 o                         
  -4   2   1       2006.58       2028.21        18.75 o                         
  -3   2   1       4266.95       4047.28        28.54 o                         
  -2   2   1       2921.77       2928.29        21.75 o                         
  -1   2   1       1744.22       1806.76        17.33 o                         
   0   2   1         54.98         54.25         2.06 o                         
   1   2   1        637.64        558.88         7.05 o                         
   2   2   1        201.65        193.83         7.90 o                         
   3   2   1      10662.65      10473.31        64.00 o                         
   4   2   1        471.12        438.17         8.16 o                         
   5   2   1         87.84         93.50         6.05 o                         
   6   2   1         11.90         12.87         3.08 o                         
   7   2   1          6.52          7.11         3.35 o                         
   8   2   1        216.69        199.79        10.15 o                         
   9   2   1        450.95        485.94        15.21 o                         
  10   2   1        460.71        502.06        30.22 o                         
  11   2   1        119.89        121.26        21.17 o                         
  12   2   1          5.99         17.08        20.39 o                         
 -12   3   1          3.87         26.51        14.40 o                         
 -11   3   1        117.33         91.46        15.22 o                         
 -10   3   1          0.77         -1.55         6.77 o                         
  -9   3   1         19.87         11.15         7.83 o                         
  -8   3   1         10.08         16.82         4.51 o                         
  -7   3   1         10.11          6.67         3.15 o                         
  -6   3   1          4.20         -0.51         2.28 o                         
  -5   3   1        369.50        433.62         9.50 o                         
  -4   3   1       7234.19       7707.30        50.96 o                         
  -3   3   1       2211.56       2251.05        18.67 o                         
  -2   3   1         44.89         33.64         3.44 o                         
  -1   3   1        877.47        744.11        10.78 o                         
   0   3   1        709.67        724.94         7.31 o                         
   1   3   1       2036.22       1994.15        18.63 o                         
   2   3   1      10514.37      10325.69        93.70 o                         
   3   3   1        346.46        317.71         6.00 o                         
   4   3   1         18.70         21.31         2.84 o                         
   5   3   1       2076.67       2076.47        21.31 o                         
   6   3   1       1080.30       1160.48        16.34 o                         
   7   3   1        752.50        743.71        20.96 o                         
   8   3   1        554.81        552.07        14.56 o                         
   9   3   1         10.13         10.93         5.55 o                         
  10   3   1        197.90        187.33        14.32 o                         
  11   3   1         81.72         56.31        16.95 o                         
 -12   4   1        103.73         43.09        23.69 o                         
 -11   4   1          2.01          0.02         8.10 o                         
 -10   4   1        399.82        453.45        24.68 o                         
  -9   4   1         42.17         26.81         7.66 o                         
  -8   4   1        498.54        501.59        13.55 o                         
  -7   4   1         14.95         19.77         3.98 o                         
  -6   4   1       2601.31       2655.35        28.46 o                         
  -5   4   1        330.63        411.21         8.56 o                         
  -4   4   1         22.10         61.62         4.20 o                         
  -3   4   1       1408.96       1567.00        14.90 o                         
  -2   4   1       4033.75       4149.56        31.31 o                         
  -1   4   1       1860.61       2037.47        17.79 o                         
   0   4   1         97.05         73.73         3.21 o                         
   1   4   1       6421.13       6489.63        40.40 o                         
   2   4   1         11.99         23.15         2.54 o                         
   3   4   1        538.83        566.12        10.67 o                         
   4   4   1       7952.86       7954.15        53.13 o                         
   5   4   1        185.03        267.53         6.73 o                         
   6   4   1       2683.79       2571.39        32.74 o                         
   7   4   1         72.96         44.81         5.03 o                         
   8   4   1         11.21         13.76         3.93 o                         
   9   4   1        163.87        180.56        11.68 o                         
  10   4   1        242.26        243.71        18.27 o                         
  11   4   1          0.10         15.49        13.62 o                         
 -12   5   1         32.65         49.17        18.11 o                         
 -11   5   1        118.74        102.56        14.26 o                         
 -10   5   1         62.69         47.08        10.88 o                         
  -9   5   1        293.52        306.15        16.68 o                         
  -8   5   1        573.70        559.61        15.97 o                         
  -7   5   1         13.97         27.84         4.43 o                         
  -6   5   1        887.19        877.60        13.84 o                         
  -5   5   1       2346.43       2369.25        22.92 o                         
  -4   5   1       1004.58        936.85        14.93 o                         
  -3   5   1        439.55        489.21         7.56 o                         
  -2   5   1         49.39         18.68         2.63 o                         
  -1   5   1         39.58         49.19         3.35 o                         
   0   5   1        104.43         98.19         3.72 o                         
   1   5   1       1265.84       1215.29        11.72 o                         
   2   5   1         23.15         15.86         2.84 o                         
   3   5   1          0.07         -2.01         1.85 o                         
   4   5   1        110.83         89.16         5.75 o                         
   5   5   1       1778.23       1738.58        18.97 o                         
   6   5   1        176.85        176.49         8.53 o                         
   7   5   1        483.39        461.07        13.08 o                         
   8   5   1          3.48          0.70         4.52 o                         
   9   5   1        351.84        362.75        16.38 o                         
  10   5   1          1.15          4.30         7.60 o                         
  11   5   1        628.78        604.24        41.73 o                         
 -12   6   1         18.34         -4.92        17.14 o                         
 -11   6   1          0.38          1.21         8.60 o                         
 -10   6   1        240.00        270.20        18.06 o                         
  -9   6   1         24.65         27.34         6.89 o                         
  -8   6   1        477.65        402.63        15.43 o                         
  -7   6   1       1719.81       1666.01        26.43 o                         
  -6   6   1        958.76        911.24        16.71 o                         
  -5   6   1        558.57        574.93        10.15 o                         
  -4   6   1        424.27        379.13        10.91 o                         
  -3   6   1        302.50        289.50         5.85 o                         
  -2   6   1         75.37        120.16         5.40 o                         
  -1   6   1          0.01         -0.62         1.47 o                         
   0   6   1       3530.35       3250.16        24.65 o                         
   1   6   1       2517.25       2391.29        19.74 o                         
   2   6   1         36.45         48.03         2.75 o                         
   3   6   1        113.64        150.55         5.90 o                         
   4   6   1       2567.39       2443.58        29.04 o                         
   5   6   1         42.85         30.87         4.08 o                         
   6   6   1        174.07        122.32         7.42 o                         
   7   6   1          2.05         -2.60         4.06 o                         
   8   6   1         10.29         11.62         5.57 o                         
   9   6   1          5.11          2.42         5.50 o                         
  10   6   1        553.66        527.40        26.81 o                         
  11   6   1          9.77         16.75        11.42 o                         
 -11   7   1        192.12        187.69        21.66 o                         
 -10   7   1         25.48         11.28         8.86 o                         
  -9   7   1        204.45        196.88        14.39 o                         
  -8   7   1         75.85         82.16         8.32 o                         
  -7   7   1          0.03          1.94         3.96 o                         
  -6   7   1        174.80        204.57        10.61 o                         
  -5   7   1       3707.53       3764.01        35.76 o                         
  -4   7   1         22.54         30.36         2.94 o                         
  -3   7   1        226.76        260.37         7.61 o                         
  -2   7   1          0.10         -2.95         2.26 o                         
  -1   7   1       2862.34       2759.84        22.70 o                         
   0   7   1         11.14          6.89         2.11 o                         
   1   7   1        280.01        230.76         5.82 o                         
   2   7   1          3.04          8.08         1.95 o                         
   3   7   1        274.24        308.55         7.80 o                         
   4   7   1         10.10          9.41         2.74 o                         
   5   7   1        436.17        389.99        10.38 o                         
   6   7   1        118.19        121.60         8.59 o                         
   7   7   1        578.40        570.09        16.06 o                         
   8   7   1         57.13         63.16         7.55 o                         
   9   7   1         66.26         90.89        10.25 o                         
  10   7   1          1.71         11.59         8.08 o                         
  11   7   1        278.50        298.86        26.32 o                         
 -11   8   1         39.26         21.97        11.79 o                         
 -10   8   1        353.38        374.11        23.97 o                         
  -9   8   1         37.28         73.87         9.78 o                         
  -8   8   1         31.18         28.73         6.29 o                         
  -7   8   1         37.87         24.26         5.56 o                         
  -6   8   1         83.75        103.69         8.08 o                         
  -5   8   1          9.81         17.42         5.00 o                         
  -4   8   1         65.42         86.09         5.41 o                         
  -3   8   1       1010.14        930.39        14.28 o                         
  -2   8   1          2.14          4.19         2.52 o                         
  -1   8   1         99.78         97.97         4.41 o                         
   0   8   1       1502.68       1290.12        14.55 o                         
   1   8   1        105.92        142.12         5.25 o                         
   2   8   1        216.68        170.86         5.19 o                         
   3   8   1       1409.63       1467.11        19.48 o                         
   4   8   1          1.69         -2.54         2.85 o                         
   5   8   1        309.22        331.89        12.82 o                         
   6   8   1        156.82        181.20        10.71 o                         
   7   8   1          9.12          8.63         5.03 o                         
   8   8   1          2.15          2.97         4.82 o                         
   9   8   1          4.79         -0.13         5.99 o                         
  10   8   1        447.22        455.88        25.70 o                         
  11   8   1         88.13         92.19        17.21 o                         
 -11   9   1        305.10        323.06        24.33 o                         
 -10   9   1          0.26          0.25         7.69 o                         
  -9   9   1         39.72         27.80        11.21 o                         
  -8   9   1        542.48        483.63        20.33 o                         
  -7   9   1         49.89         45.14         6.46 o                         
  -6   9   1         90.00         80.27         8.79 o                         
  -5   9   1        761.48        707.19        16.38 o                         
  -4   9   1        625.30        592.16        16.78 o                         
  -3   9   1        849.57        846.35        14.18 o                         
  -2   9   1       1698.52       1601.84        19.96 o                         
  -1   9   1       1930.79       1850.74        18.79 o                         
   0   9   1        492.65        541.78         9.45 o                         
   1   9   1        751.05        757.68        11.15 o                         
   2   9   1         10.51          7.78         2.08 o                         
   3   9   1         41.43         59.95         7.62 o                         
   4   9   1         64.82         76.57         6.73 o                         
   5   9   1        718.93        742.53        17.16 o                         
   6   9   1        331.88        348.57        14.80 o                         
   7   9   1        712.84        638.39        17.97 o                         
   8   9   1        284.91        307.77        15.60 o                         
   9   9   1         68.18         98.62        13.76 o                         
  10   9   1          1.52          0.65         8.86 o                         
  11   9   1         58.68         97.53        25.71 o                         
 -11  10   1         10.35         13.02        10.67 o                         
 -10  10   1          2.20          7.98         9.66 o                         
  -9  10   1          1.59         -4.56         5.95 o                         
  -8  10   1          6.60          8.58         5.90 o                         
  -7  10   1        601.16        536.08        20.29 o                         
  -6  10   1        359.45        350.30        22.74 o                         
  -5  10   1        144.71        129.52         9.09 o                         
  -4  10   1         28.26         31.19         5.28 o                         
  -3  10   1        628.16        547.34        11.97 o                         
  -2  10   1         40.14         52.84         4.77 o                         
  -1  10   1        832.60        799.53        11.90 o                         
   0  10   1        564.71        597.31        10.52 o                         
   1  10   1       3873.16       3954.64        32.74 o                         
   2  10   1         56.45         40.72         4.26 o                         
   3  10   1        616.13        594.85        14.57 o                         
   4  10   1          2.97         -1.49         3.46 o                         
   5  10   1          9.82          9.11         4.55 o                         
   6  10   1         42.40         35.51         6.35 o                         
   7  10   1        483.60        483.88        17.58 o                         
   8  10   1         99.64        117.16        18.16 o                         
   9  10   1         70.45         68.11        11.84 o                         
  10  10   1        300.52        305.56        22.39 o                         
 -10  11   1         11.86         -6.68         9.60 o                         
  -9  11   1          0.32         -5.84         6.30 o                         
  -8  11   1        265.87        229.65        15.80 o                         
  -7  11   1         60.61         53.45         7.51 o                         
  -6  11   1         35.26         47.70         6.83 o                         
  -5  11   1         80.61         77.69         7.84 o                         
  -4  11   1        952.05        896.86        19.18 o                         
  -3  11   1         11.71         10.52         3.97 o                         
  -2  11   1        246.43        225.36         9.45 o                         
  -1  11   1        939.27        980.00        16.21 o                         
   0  11   1       1462.20       1508.30        18.21 o                         
   1  11   1          0.48          0.41         2.38 o                         
   2  11   1       3599.21       3686.55        44.30 o                         
   3  11   1         94.20         68.17         6.78 o                         
   4  11   1        652.53        590.64        15.67 o                         
   5  11   1        529.16        526.23        16.07 o                         
   6  11   1        377.38        359.94        16.01 o                         
   7  11   1         98.12         88.96         9.16 o                         
   8  11   1        746.64        856.02        25.11 o                         
   9  11   1         88.55         88.16        16.47 o                         
  10  11   1          7.11         19.82        10.28 o                         
 -10  12   1          0.04          3.24        10.91 o                         
  -9  12   1        419.09        442.15        22.88 o                         
  -8  12   1        151.85        132.69        12.86 o                         
  -7  12   1         44.67         31.16         9.57 o                         
  -6  12   1         17.37         17.57         5.88 o                         
  -5  12   1          6.44         10.25         4.92 o                         
  -4  12   1          0.21         -2.12         3.80 o                         
  -3  12   1       2423.30       2191.22        31.08 o                         
  -2  12   1         22.22         14.52         3.90 o                         
  -1  12   1         13.57         16.85         3.79 o                         
   0  12   1          4.09          3.39         2.70 o                         
   1  12   1       1154.70       1216.58        18.79 o                         
   2  12   1         21.75         17.41         4.57 o                         
   3  12   1        892.77        881.84        19.01 o                         
   4  12   1        171.23        131.90         9.63 o                         
   5  12   1         97.24         83.19         8.49 o                         
   6  12   1        175.02        151.51        11.21 o                         
   7  12   1        542.98        552.84        20.88 o                         
   8  12   1          1.27         -0.65         6.65 o                         
   9  12   1        248.71        245.62        20.98 o                         
  10  12   1         21.47         27.62        10.98 o                         
 -10  13   1        118.88         82.68        22.09 o                         
  -9  13   1        121.87        134.77        22.59 o                         
  -8  13   1        125.19        135.73        13.43 o                         
  -7  13   1         59.22         55.57         8.12 o                         
  -6  13   1          1.63         -2.02         4.93 o                         
  -5  13   1        235.91        219.88        14.99 o                         
  -4  13   1       1960.02       2028.71        36.10 o                         
  -3  13   1         77.06         64.05         7.34 o                         
  -2  13   1       1151.39       1132.09        21.63 o                         
  -1  13   1        280.48        294.96        11.08 o                         
   0  13   1        242.62        252.92        12.09 o                         
   1  13   1         15.92          2.10         3.94 o                         
   2  13   1       1587.38       1558.93        25.84 o                         
   3  13   1          2.03         -5.54         3.69 o                         
   4  13   1        733.87        716.02        18.74 o                         
   5  13   1         19.71         18.66         6.21 o                         
   6  13   1        560.03        565.96        19.74 o                         
   7  13   1         97.78        112.13        13.64 o                         
   8  13   1        192.66        201.10        15.61 o                         
   9  13   1         87.64         85.56        14.17 o                         
  -9  14   1        222.86        264.85        22.08 o                         
  -8  14   1        149.80        150.44        14.35 o                         
  -7  14   1         19.55         22.07         9.74 o                         
  -6  14   1         54.18         46.01         7.68 o                         
  -5  14   1        487.03        488.31        18.62 o                         
  -4  14   1        129.73        155.40        10.95 o                         
  -3  14   1        405.64        437.35        16.61 o                         
  -2  14   1        207.12        211.60        11.72 o                         
  -1  14   1        258.34        285.60        13.46 o                         
   0  14   1        643.82        607.24        17.37 o                         
   1  14   1        911.71        851.87        27.53 o                         
   2  14   1        164.26        147.58        10.27 o                         
   3  14   1        217.34        218.28        12.37 o                         
   4  14   1          0.04         -2.33         4.87 o                         
   5  14   1          4.95          2.68         5.04 o                         
   6  14   1        488.64        478.85        20.04 o                         
   7  14   1        333.53        385.85        20.85 o                         
   8  14   1        108.54        141.44        22.68 o                         
   9  14   1         23.41         16.66        10.88 o                         
  -9  15   1        146.63        158.65        18.86 o                         
  -8  15   1         79.82         95.10        12.65 o                         
  -7  15   1         13.35          1.34         7.80 o                         
  -6  15   1         15.07         22.57         6.98 o                         
  -5  15   1         34.38         29.36         6.98 o                         
  -4  15   1        329.97        352.90        16.37 o                         
  -3  15   1        107.29         93.06         9.09 o                         
  -2  15   1         54.36         60.40         9.22 o                         
  -1  15   1       1120.70       1145.53        34.35 o                         
   0  15   1        151.41        146.51        11.84 o                         
   1  15   1          3.64          1.56         5.62 o                         
   2  15   1       1838.05       1769.83        33.68 o                         
   3  15   1        144.49        145.86        12.34 o                         
   4  15   1          3.49         -2.97         5.11 o                         
   5  15   1       1288.09       1310.10        35.48 o                         
   6  15   1        262.82        274.25        17.92 o                         
   7  15   1        126.05        111.25        16.35 o                         
   8  15   1         27.14         45.15        12.80 o                         
  -8  16   1          9.52         12.55        10.17 o                         
  -7  16   1        120.91        124.96        14.06 o                         
  -6  16   1        162.86        159.14        14.46 o                         
  -5  16   1         75.66         81.27         9.68 o                         
  -4  16   1        142.84        136.83        11.46 o                         
  -3  16   1         41.93         30.22         7.63 o                         
  -2  16   1        491.48        449.53        19.72 o                         
  -1  16   1          3.69          8.88         6.50 o                         
   0  16   1        574.51        609.51        20.76 o                         
   1  16   1        433.38        434.07        20.09 o                         
   2  16   1          3.32         -3.38         5.64 o                         
   3  16   1        638.13        670.23        22.44 o                         
   4  16   1        279.69        239.20        15.56 o                         
   5  16   1         30.13         31.64         8.87 o                         
   6  16   1        145.58        105.51        12.43 o                         
   7  16   1         38.49         42.70        10.28 o                         
   8  16   1        213.09        251.81        21.55 o                         
  -8  17   1          3.74          3.10        10.13 o                         
  -7  17   1        701.91        710.61        28.95 o                         
  -6  17   1        140.97        144.46        12.58 o                         
  -5  17   1        627.02        635.93        23.00 o                         
  -4  17   1        129.80        140.75        13.42 o                         
  -3  17   1          0.13          4.89         6.70 o                         
  -2  17   1         27.85         12.79         7.10 o                         
  -1  17   1        232.66        281.93        19.51 o                         
   0  17   1          0.01         14.82         7.77 o                         
   1  17   1        621.75        679.03        22.54 o                         
   2  17   1          2.17          8.68         6.92 o                         
   3  17   1          8.59         12.24         7.09 o                         
   4  17   1         20.61         17.81         8.08 o                         
   5  17   1        374.20        366.00        22.26 o                         
   6  17   1          1.49         -2.78         6.86 o                         
   7  17   1         95.78         64.52        12.68 o                         
  -7  18   1          3.97         10.75        10.24 o                         
  -6  18   1        325.36        292.72        19.60 o                         
  -5  18   1         10.78         13.46         9.19 o                         
  -4  18   1        157.79        174.93        18.05 o                         
  -3  18   1         25.40          9.15         7.08 o                         
  -2  18   1         28.23         15.87        10.35 o                         
  -1  18   1          2.15         -2.10        10.50 o                         
   0  18   1        432.87        441.34        32.62 o                         
   1  18   1         46.09         25.91        13.76 o                         
   2  18   1          5.59          9.35         7.22 o                         
   3  18   1         29.86         27.08         7.90 o                         
   4  18   1        191.91        188.90        15.46 o                         
   5  18   1        102.19        117.63        14.95 o                         
   6  18   1         90.34        106.66        15.77 o                         
  -6  19   1         65.84         68.44        12.41 o                         
  -5  19   1        222.50        225.38        17.52 o                         
  -4  19   1          7.42         14.27         8.93 o                         
  -3  19   1        236.55        249.76        32.75 o                         
  -2  19   1          0.05          5.52         8.83 o                         
  -1  19   1        242.86        268.45        20.29 o                         
   0  19   1         31.85         31.33         9.90 o                         
   1  19   1          0.56          6.33         8.49 o                         
   2  19   1        277.38        274.10        18.31 o                         
   3  19   1        365.23        385.93        21.64 o                         
   4  19   1          0.39         -7.43         6.73 o                         
   5  19   1        226.31        259.63        21.37 o                         
   6  19   1         11.47         16.02        10.60 o                         
  -5  20   1         61.74         54.79        11.52 o                         
  -4  20   1         21.37         29.57         9.56 o                         
  -3  20   1        324.42        329.33        23.19 o                         
  -2  20   1         12.59         13.33        13.44 o                         
  -1  20   1          4.24         16.83         9.44 o                         
   0  20   1         22.46         40.14        12.43 o                         
   1  20   1        129.83        165.42        16.67 o                         
   2  20   1        229.44        249.32        20.28 o                         
   3  20   1         50.22         50.04        10.42 o                         
   4  20   1        288.84        319.51        26.48 o                         
   5  20   1          1.46          1.82        11.53 o                         
  -4  21   1        564.53        567.06        31.47 o                         
  -3  21   1        131.91        144.61        26.40 o                         
  -2  21   1        161.02        158.89        18.12 o                         
  -1  21   1         93.68        116.05        15.47 o                         
   0  21   1          0.76         17.71        10.25 o                         
   1  21   1         85.62         87.04        16.87 o                         
   2  21   1         59.86         61.09        15.65 o                         
   3  21   1         18.24         16.34        19.78 o                         
  -1  22   1         19.03         29.80        10.90 o                         
   0  22   1         15.42         17.19         9.98 o                         
   1  22   1         76.36         88.08        14.74 o                         
 -12   0   2         47.97         50.14        15.45 o                         
 -10   0   2         84.84        107.48        14.77 o                         
  -8   0   2         18.77         22.01         5.97 o                         
  -6   0   2       1116.84       1088.84        22.79 o                         
  -4   0   2        162.03        135.13         6.74 o                         
  -2   0   2        159.09        103.85         4.44 o                         
   0   0   2       1228.93       1208.41        13.15 o                         
   2   0   2      10282.44      10318.16        77.76 o                         
   4   0   2       1643.25       1407.24        19.95 o                         
   6   0   2          0.58         -0.46         3.36 o                         
   8   0   2       1910.09       1898.23        35.34 o                         
  10   0   2        169.10        233.73        24.24 o                         
 -12   1   2         32.07         38.52        13.80 o                         
 -11   1   2         92.77         95.03        11.63 o                         
 -10   1   2          6.30         -2.53         5.86 o                         
  -9   1   2        131.40        136.27         9.62 o                         
  -8   1   2         46.48         48.05         5.18 o                         
  -7   1   2         89.91         69.59         5.14 o                         
  -6   1   2        151.35        151.10         6.60 o                         
  -5   1   2        128.72        155.75         6.07 o                         
  -4   1   2       2971.88       3247.55        25.57 o                         
  -3   1   2       2081.17       2117.32        17.24 o                         
  -2   1   2       4294.48       4197.67        29.58 o                         
  -1   1   2       3621.65       4035.21        25.13 o                         
   0   1   2      13634.58      13597.04        87.51 o                         
   1   1   2         43.56         30.75         2.04 o                         
   2   1   2       1851.56       1833.13        19.94 o                         
   3   1   2        869.38        920.61        12.76 o                         
   4   1   2        374.38        360.34        12.26 o                         
   5   1   2       1555.75       1486.91        17.64 o                         
   6   1   2        129.83        145.22         7.11 o                         
   7   1   2        158.85        171.53         7.80 o                         
   8   1   2         46.36         34.65         5.74 o                         
   9   1   2        303.90        312.64        14.75 o                         
  10   1   2         32.45         35.01         7.77 o                         
  11   1   2        129.51        168.88        22.95 o                         
 -12   2   2         10.88          9.22        10.21 o                         
 -11   2   2         28.42         21.56        11.97 o                         
 -10   2   2        283.77        307.80        19.92 o                         
  -9   2   2        323.72        354.21        19.40 o                         
  -8   2   2        376.50        384.02        11.28 o                         
  -7   2   2        779.18        747.28        11.95 o                         
  -6   2   2        538.70        477.39        17.83 o                         
  -5   2   2        810.07        969.70        12.29 o                         
  -4   2   2        789.73       1026.42        12.05 o                         
  -3   2   2         43.15         75.77         3.32 o                         
  -2   2   2      37052.26      35919.44       186.00 o                         
  -1   2   2      27386.82      27431.16       222.54 o                         
   0   2   2       5881.07       5831.59        35.18 o                         
   1   2   2         98.62        111.30         3.33 o                         
   2   2   2        190.11        203.21         4.44 o                         
   3   2   2        162.24        165.58         5.06 o                         
   4   2   2       4120.26       3964.24        29.32 o                         
   5   2   2       1179.07       1122.11        14.98 o                         
   6   2   2        458.98        462.96        10.75 o                         
   7   2   2        801.50        845.51        16.45 o                         
   8   2   2          0.84         -5.03         3.62 o                         
   9   2   2        104.99        120.42         9.56 o                         
  10   2   2        420.74        467.91        20.84 o                         
  11   2   2         49.77         83.20        25.35 o                         
 -12   3   2         12.93         15.69        11.75 o                         
 -11   3   2        220.66        244.47        19.67 o                         
 -10   3   2        467.31        432.11        25.66 o                         
  -9   3   2          4.65          1.26         5.18 o                         
  -8   3   2        344.21        372.00        13.88 o                         
  -7   3   2        134.83        106.33         6.02 o                         
  -6   3   2         74.15         61.17         4.55 o                         
  -5   3   2         20.17         17.00         2.80 o                         
  -4   3   2        998.77       1114.27        13.02 o                         
  -3   3   2        638.88        691.05         8.90 o                         
  -2   3   2          9.68          9.13         1.74 o                         
  -1   3   2      37231.19      37967.11       207.50 o                         
   0   3   2       3660.30       3836.70        25.50 o                         
   1   3   2       2281.55       2339.82        24.51 o                         
   2   3   2        158.28        146.42         3.97 o                         
   3   3   2        168.19        183.77         5.17 o                         
   4   3   2        130.09        150.37         5.55 o                         
   5   3   2       1808.44       1831.79        26.14 o                         
   6   3   2        618.92        660.62        12.18 o                         
   7   3   2        340.85        335.05        12.05 o                         
   8   3   2        245.24        228.68        11.16 o                         
   9   3   2        284.36        279.00        16.10 o                         
  10   3   2          4.64          1.36         6.89 o                         
  11   3   2         13.25        -11.57        13.22 o                         
 -12   4   2         47.81         59.09        21.20 o                         
 -11   4   2         15.90         -0.30         7.59 o                         
 -10   4   2         23.11         33.96        12.33 o                         
  -9   4   2       1096.78       1037.59        29.45 o                         
  -8   4   2         22.18         24.82         5.20 o                         
  -7   4   2        635.17        624.49        16.08 o                         
  -6   4   2          4.01          6.08         2.62 o                         
  -5   4   2         52.27         77.21         4.60 o                         
  -4   4   2         12.08         27.66         2.87 o                         
  -3   4   2       1327.05       1019.01        11.45 o                         
  -2   4   2         41.08         62.92         3.09 o                         
  -1   4   2       7542.82       7514.73        57.10 o                         
   0   4   2       2457.56       2661.02        30.98 o                         
   1   4   2      13761.52      13651.71        79.45 o                         
   2   4   2        347.19        372.11         8.63 o                         
   3   4   2       1192.20       1372.15        13.15 o                         
   4   4   2         12.24          9.57         2.22 o                         
   5   4   2        615.91        500.32         9.76 o                         
   6   4   2         67.29         97.73         6.72 o                         
   7   4   2        958.26        930.97        17.60 o                         
   8   4   2        156.98        154.85        12.56 o                         
   9   4   2          9.43         15.44         6.01 o                         
  10   4   2         13.28         -0.31         6.97 o                         
  11   4   2         83.80         62.27        23.14 o                         
 -12   5   2        144.57        159.09        21.71 o                         
 -11   5   2         44.00         71.89        12.66 o                         
 -10   5   2        204.69        205.62        17.31 o                         
  -9   5   2         81.84         69.20        10.66 o                         
  -8   5   2        359.88        377.77        16.63 o                         
  -7   5   2          0.82         -0.22         3.04 o                         
  -6   5   2        170.73        192.00         7.62 o                         
  -5   5   2        903.81        916.06        12.95 o                         
  -4   5   2        169.03        268.10         9.36 o                         
  -3   5   2       4227.07       4141.43        30.47 o                         
  -2   5   2         45.42         60.12         3.92 o                         
  -1   5   2       1137.12       1212.28        12.00 o                         
   0   5   2       4226.35       4067.18        32.92 o                         
   1   5   2        151.29        180.72         7.50 o                         
   2   5   2        120.74        144.84         5.50 o                         
   3   5   2        814.48        710.20        11.49 o                         
   4   5   2        128.37        130.08         6.02 o                         
   5   5   2        841.75        885.43        16.17 o                         
   6   5   2        714.27        647.43        13.87 o                         
   7   5   2         67.58         75.40         6.52 o                         
   8   5   2        211.41        190.04        11.78 o                         
   9   5   2         35.96         22.41         6.84 o                         
  10   5   2          1.92          1.86         7.55 o                         
  11   5   2          0.62         -3.31        17.63 o                         
 -12   6   2          0.00          2.77        10.77 o                         
 -11   6   2        169.39        154.48        28.95 o                         
 -10   6   2          3.03         -0.55         7.48 o                         
  -9   6   2        206.27        202.13        14.89 o                         
  -8   6   2         58.65         71.18         8.72 o                         
  -7   6   2        355.76        418.61        13.92 o                         
  -6   6   2        124.00        120.38         6.42 o                         
  -5   6   2        389.26        389.80         8.56 o                         
  -4   6   2       2641.60       2838.63        24.68 o                         
  -3   6   2       1394.16       1113.85        14.92 o                         
  -2   6   2       2590.42       2818.62        25.67 o                         
  -1   6   2       5511.37       5685.89        38.51 o                         
   0   6   2          0.44          3.49         1.79 o                         
   1   6   2       6460.47       6601.77        43.87 o                         
   2   6   2        140.83        122.58         5.48 o                         
   3   6   2       1457.58       1459.55        17.76 o                         
   4   6   2          2.18         -1.53         2.37 o                         
   5   6   2         97.87         52.20         4.92 o                         
   6   6   2         57.79         69.92         6.82 o                         
   7   6   2        415.24        388.72        15.59 o                         
   8   6   2          0.02          5.81         5.60 o                         
   9   6   2          8.76         18.18         6.82 o                         
  10   6   2         25.44         46.58        10.49 o                         
  11   6   2         47.56         50.07        14.82 o                         
 -11   7   2          3.07         -9.42         7.63 o                         
 -10   7   2        116.30        119.81        14.29 o                         
  -9   7   2         31.12         28.04         8.72 o                         
  -8   7   2        590.00        528.70        19.04 o                         
  -7   7   2         42.92         53.58         6.42 o                         
  -6   7   2        445.80        444.25        15.07 o                         
  -5   7   2         15.59         14.23         3.04 o                         
  -4   7   2        997.94       1020.81        21.44 o                         
  -3   7   2        522.42        541.94        10.61 o                         
  -2   7   2       1171.48       1282.31        16.31 o                         
  -1   7   2       1259.31       1432.28        14.81 o                         
   0   7   2        511.66        604.80         9.18 o                         
   1   7   2        209.57        211.02         7.55 o                         
   2   7   2        923.96        898.28        10.81 o                         
   3   7   2        245.29        352.24        11.90 o                         
   4   7   2       1252.47       1317.98        19.85 o                         
   5   7   2        326.98        314.30        10.09 o                         
   6   7   2       2298.97       2186.30        35.20 o                         
   7   7   2         12.98         17.33         5.29 o                         
   8   7   2       1218.88       1162.08        32.96 o                         
   9   7   2          2.30         -3.05         5.63 o                         
  10   7   2          0.53         -0.89         7.78 o                         
  11   7   2          0.02          1.21        10.95 o                         
 -11   8   2         35.77         19.59        11.06 o                         
 -10   8   2          3.87          5.45         7.07 o                         
  -9   8   2        212.85        211.03        16.19 o                         
  -8   8   2         35.62         22.64         7.72 o                         
  -7   8   2        232.28        288.16        14.77 o                         
  -6   8   2        457.49        480.64        14.79 o                         
  -5   8   2          5.76          4.51         3.41 o                         
  -4   8   2         44.71         40.31         4.13 o                         
  -3   8   2        368.37        393.97        11.15 o                         
  -2   8   2       2233.70       2290.95        24.22 o                         
  -1   8   2        567.47        574.90         9.24 o                         
   0   8   2       2816.18       2785.28        36.99 o                         
   1   8   2       1098.91       1162.70        13.83 o                         
   2   8   2        282.21        286.17         7.73 o                         
   3   8   2        140.49        127.94         6.42 o                         
   4   8   2        798.28        817.84        14.82 o                         
   5   8   2        220.41        193.06        10.52 o                         
   6   8   2        144.59        117.42         8.96 o                         
   7   8   2        316.06        316.27        14.81 o                         
   8   8   2          0.07          0.79         5.94 o                         
   9   8   2        404.96        476.59        23.42 o                         
  10   8   2         18.49         22.78        10.33 o                         
  11   8   2         14.07         -6.67        10.65 o                         
 -11   9   2         45.90         28.61        11.08 o                         
 -10   9   2          8.54         13.50         7.40 o                         
  -9   9   2        153.62        145.51        13.18 o                         
  -8   9   2          0.03          0.52         7.27 o                         
  -7   9   2        272.40        222.11        12.28 o                         
  -6   9   2        220.70        216.09        11.38 o                         
  -5   9   2        271.97        276.43        12.23 o                         
  -4   9   2        859.77        992.95        16.24 o                         
  -3   9   2          1.36         -0.72         2.64 o                         
  -2   9   2       1284.00       1329.94        18.23 o                         
  -1   9   2         75.39         85.93         4.98 o                         
   0   9   2       1007.03       1164.33        14.56 o                         
   1   9   2       1091.76       1197.61        14.73 o                         
   2   9   2          1.44          4.36         2.00 o                         
   3   9   2        249.74        252.30         8.41 o                         
   4   9   2        552.17        530.47        14.09 o                         
   5   9   2        239.45        226.13        12.97 o                         
   6   9   2        614.95        589.63        16.47 o                         
   7   9   2         14.43          2.84         5.32 o                         
   8   9   2         39.67         45.73         8.33 o                         
   9   9   2        144.85        124.58        12.91 o                         
  10   9   2        106.39        132.65        19.21 o                         
 -11  10   2         34.80         32.56        14.40 o                         
 -10  10   2          9.09         -4.04         7.01 o                         
  -9  10   2          0.77          7.15         6.95 o                         
  -8  10   2          0.94          5.55         5.50 o                         
  -7  10   2          1.08          3.24         4.53 o                         
  -6  10   2        380.53        356.26        15.11 o                         
  -5  10   2         54.01         40.70         6.23 o                         
  -4  10   2        258.50        282.01        12.29 o                         
  -3  10   2         56.89         41.82         4.70 o                         
  -2  10   2         81.43        111.78         6.72 o                         
  -1  10   2        321.60        360.92        11.02 o                         
   0  10   2       3699.65       3860.28        32.44 o                         
   1  10   2        119.29        119.43         5.77 o                         
   2  10   2        226.15        227.56         8.90 o                         
   3  10   2        445.67        461.46        13.35 o                         
   4  10   2        663.38        633.07        15.74 o                         
   5  10   2        131.32        149.76         9.95 o                         
   6  10   2        136.22        136.14        10.23 o                         
   7  10   2          1.69          1.52         5.71 o                         
   8  10   2         49.04         40.61         8.55 o                         
   9  10   2          2.10          6.58         8.43 o                         
  10  10   2         37.74         22.13        11.23 o                         
 -10  11   2          4.83         -2.49         8.26 o                         
  -9  11   2          4.01         11.98         7.31 o                         
  -8  11   2          6.67         -0.64         6.38 o                         
  -7  11   2        286.76        287.39        14.69 o                         
  -6  11   2         62.22         65.63         7.67 o                         
  -5  11   2        348.43        345.61        14.74 o                         
  -4  11   2        730.46        738.47        17.28 o                         
  -3  11   2         56.02         66.95         5.70 o                         
  -2  11   2         13.03         10.74         3.47 o                         
  -1  11   2        467.37        470.68        11.41 o                         
   0  11   2        426.88        412.84         9.34 o                         
   1  11   2        131.61        107.92         5.76 o                         
   2  11   2          0.01         -0.99         3.11 o                         
   3  11   2         10.99         10.47         4.28 o                         
   4  11   2       1049.21       1050.10        23.57 o                         
   5  11   2       2434.91       2420.21        34.82 o                         
   6  11   2        169.30        144.94        10.70 o                         
   7  11   2        129.36        157.12        17.46 o                         
   8  11   2          1.01          4.82         6.78 o                         
   9  11   2        393.39        350.19        26.15 o                         
  10  11   2         21.87         41.48        12.48 o                         
 -10  12   2          8.52          7.93         9.99 o                         
  -9  12   2         28.99         25.87         8.39 o                         
  -8  12   2          2.62         -3.84         5.90 o                         
  -7  12   2         17.98         18.18         6.34 o                         
  -6  12   2        149.73        149.22        10.76 o                         
  -5  12   2         51.03         47.47         6.94 o                         
  -4  12   2        128.33        129.54         9.48 o                         
  -3  12   2          2.19         -2.95         3.53 o                         
  -2  12   2       1097.06       1090.78        18.39 o                         
  -1  12   2         79.89         73.05         6.09 o                         
   0  12   2        148.61        134.89         6.71 o                         
   1  12   2         99.10        109.58         7.23 o                         
   2  12   2         73.11         85.28         7.90 o                         
   3  12   2          9.11          9.40         4.68 o                         
   4  12   2       3198.51       3109.21        41.66 o                         
   5  12   2         70.60         73.79         8.09 o                         
   6  12   2        118.13        124.80        15.18 o                         
   7  12   2        108.51        108.87        11.78 o                         
   8  12   2         50.01         65.81        10.47 o                         
   9  12   2          8.01          4.85         9.06 o                         
 -10  13   2         60.84         37.06        20.68 o                         
  -9  13   2          2.42          0.77         7.65 o                         
  -8  13   2         93.67        111.84        14.66 o                         
  -7  13   2         17.30         23.58         8.36 o                         
  -6  13   2          0.00         -6.13         4.09 o                         
  -5  13   2        202.93        229.60        13.07 o                         
  -4  13   2        626.35        608.58        17.66 o                         
  -3  13   2        998.68       1008.44        20.98 o                         
  -2  13   2         22.73         15.03         4.35 o                         
  -1  13   2       2472.37       2514.64        30.16 o                         
   0  13   2         29.11         27.24         5.37 o                         
   1  13   2         55.91         25.96         5.09 o                         
   2  13   2        134.88        119.92         8.97 o                         
   3  13   2         59.31         52.97         6.76 o                         
   4  13   2         49.81         54.34         7.48 o                         
   5  13   2       1833.15       1813.37        33.67 o                         
   6  13   2          8.15          7.80         6.28 o                         
   7  13   2         22.63          8.51        11.32 o                         
   8  13   2         61.94         63.92        10.35 o                         
   9  13   2        132.77        124.28        16.24 o                         
  -9  14   2          1.86         -7.70         7.33 o                         
  -8  14   2         50.78         60.48        10.57 o                         
  -7  14   2        225.39        267.38        19.84 o                         
  -6  14   2         44.77         31.80         6.79 o                         
  -5  14   2         53.06         66.47         8.30 o                         
  -4  14   2        124.43        100.67         9.39 o                         
  -3  14   2        101.29        115.71         9.45 o                         
  -2  14   2        154.25        155.26        13.22 o                         
  -1  14   2         17.40         21.34         5.51 o                         
   0  14   2        198.59        169.49        11.01 o                         
   1  14   2         74.90         70.80         8.63 o                         
   2  14   2        317.14        315.15        14.33 o                         
   3  14   2          6.02          3.69         5.36 o                         
   4  14   2         93.26        120.36        10.24 o                         
   5  14   2        267.59        258.33        16.09 o                         
   6  14   2         16.64          4.83         6.76 o                         
   7  14   2        584.35        630.79        25.52 o                         
   8  14   2         11.27          7.58        10.76 o                         
   9  14   2          1.51         11.12        10.67 o                         
  -9  15   2         19.95         32.91        13.46 o                         
  -8  15   2         54.40         45.61        10.54 o                         
  -7  15   2         58.71         70.40        10.62 o                         
  -6  15   2          2.14          8.71         6.05 o                         
  -5  15   2          9.64         10.48         5.87 o                         
  -4  15   2        575.55        598.93        18.87 o                         
  -3  15   2          3.56          0.80         4.85 o                         
  -2  15   2        176.85        198.79        17.78 o                         
  -1  15   2          3.80         -0.62         4.73 o                         
   0  15   2        120.27        115.13        10.61 o                         
   1  15   2          9.40         11.96         6.15 o                         
   2  15   2        109.14        128.47        11.33 o                         
   3  15   2        175.51        202.98        12.57 o                         
   4  15   2         62.36         60.86         8.37 o                         
   5  15   2        114.74        117.48        11.83 o                         
   6  15   2        503.16        491.77        23.42 o                         
   7  15   2          0.70          5.38         7.61 o                         
   8  15   2        392.37        401.01        22.93 o                         
  -8  16   2         16.04         15.55         9.19 o                         
  -7  16   2          1.84          0.39         6.95 o                         
  -6  16   2        127.42        141.92        12.12 o                         
  -5  16   2         50.49         51.02        13.84 o                         
  -4  16   2         17.85         35.21         7.32 o                         
  -3  16   2          0.59          0.28         6.05 o                         
  -2  16   2          0.27          0.39         5.49 o                         
  -1  16   2         79.17         78.57        11.09 o                         
   0  16   2        251.21        258.06        15.84 o                         
   1  16   2        397.64        396.69        19.36 o                         
   2  16   2         61.84         68.25         9.18 o                         
   3  16   2        283.11        272.14        16.77 o                         
   4  16   2          4.82         12.29         6.12 o                         
   5  16   2        419.07        435.18        22.15 o                         
   6  16   2         31.99         30.98         8.91 o                         
   7  16   2         59.38         72.88        12.41 o                         
   8  16   2         11.94         13.87         9.28 o                         
  -8  17   2         69.00         69.06        11.85 o                         
  -7  17   2          8.80         22.27         8.75 o                         
  -6  17   2          2.62         -3.61         6.20 o                         
  -5  17   2         45.08         44.17         8.45 o                         
  -4  17   2          0.73          0.74         7.03 o                         
  -3  17   2        143.04        150.14        14.35 o                         
  -2  17   2        131.71        133.36        12.29 o                         
  -1  17   2         58.25         45.86        13.28 o                         
   0  17   2        106.75        137.61        14.52 o                         
   1  17   2        379.24        374.19        19.54 o                         
   2  17   2        832.51        874.20        25.50 o                         
   3  17   2         38.41         39.30         8.98 o                         
   4  17   2         55.80         51.91        11.64 o                         
   5  17   2        176.88        215.69        18.85 o                         
   6  17   2         53.52         39.83        19.93 o                         
   7  17   2          7.34          7.20         8.58 o                         
  -7  18   2        165.09        185.70        17.35 o                         
  -6  18   2          1.99         -9.30         7.15 o                         
  -5  18   2         20.02         19.21         8.66 o                         
  -4  18   2         69.24         43.62         9.72 o                         
  -3  18   2         91.21        112.79        12.61 o                         
  -2  18   2         16.70          8.81         9.23 o                         
  -1  18   2        151.29        155.68        15.87 o                         
   0  18   2         50.13         57.29        14.63 o                         
   1  18   2        619.04        638.61        23.86 o                         
   2  18   2        191.19        194.19        18.20 o                         
   3  18   2        133.15        140.53        13.93 o                         
   4  18   2         12.87         10.23         8.99 o                         
   5  18   2          1.58         -0.36         8.68 o                         
   6  18   2          2.64         -3.75         8.78 o                         
  -6  19   2        271.97        272.49        24.80 o                         
  -5  19   2         69.19         44.73        10.81 o                         
  -4  19   2        167.91        193.02        16.20 o                         
  -3  19   2         58.81         50.26        11.42 o                         
  -2  19   2         23.36         35.96        10.17 o                         
  -1  19   2          1.73          5.92         8.04 o                         
   0  19   2         28.05         20.39         9.74 o                         
   1  19   2         15.30         12.97         8.37 o                         
   2  19   2        119.55        151.00        14.03 o                         
   3  19   2         21.22         24.28         8.53 o                         
   4  19   2          5.29         23.08         9.97 o                         
   5  19   2          4.97         17.26        10.19 o                         
  -5  20   2         35.47         38.71         9.77 o                         
  -4  20   2          1.47          2.78         8.36 o                         
  -3  20   2        199.59        223.48        22.74 o                         
  -2  20   2          9.47         10.06         8.66 o                         
  -1  20   2         29.66         40.02        22.03 o                         
   0  20   2        752.18        781.08        31.10 o                         
   1  20   2          2.41         11.02         8.88 o                         
   2  20   2         49.39         56.81        12.17 o                         
   3  20   2          4.25          1.93        10.42 o                         
   4  20   2         77.99         59.81        13.31 o                         
  -4  21   2         77.38         78.89        15.43 o                         
  -3  21   2          0.38          8.69         9.44 o                         
  -2  21   2        148.94        191.21        19.51 o                         
  -1  21   2         75.93         89.53        16.55 o                         
   0  21   2         62.41         71.43        13.40 o                         
   1  21   2        387.62        366.77        26.05 o                         
   2  21   2        247.83        285.89        26.79 o                         
   3  21   2          6.32         -0.37         9.29 o                         
  -1  22   2         33.00         46.80        13.33 o                         
   0  22   2        234.56        266.20        27.29 o                         
 -11   0   3        514.52        485.11        29.86 o                         
  -9   0   3       1999.60       1812.29        42.77 o                         
  -7   0   3       1517.74       1602.10        28.08 o                         
  -5   0   3       4134.71       4055.91        60.53 o                         
  -3   0   3        433.76        458.05         8.79 o                         
  -1   0   3       9565.38       9821.36        80.48 o                         
   1   0   3      58817.95      53049.91       614.14 o                         
   3   0   3          3.40          1.36         3.26 o                         
   5   0   3       1018.85        943.88        26.17 o                         
   7   0   3         50.62         90.32        11.77 o                         
   9   0   3        206.08        232.05        18.75 o                         
  11   0   3        325.71        405.50        48.49 o                         
 -12   1   3        235.44        191.31        35.74 o                         
 -11   1   3        153.42        137.75        14.71 o                         
 -10   1   3        322.52        330.30        17.96 o                         
  -9   1   3        734.49        755.59        19.53 o                         
  -8   1   3         78.40         89.61         9.08 o                         
  -7   1   3        593.64        647.10        12.08 o                         
  -6   1   3         78.06         71.69         4.22 o                         
  -5   1   3        141.79        156.78         5.69 o                         
  -4   1   3       1081.43       1110.48        12.26 o                         
  -3   1   3        553.74        529.47         7.03 o                         
  -2   1   3       2440.60       2232.90        18.60 o                         
  -1   1   3       1386.03       1388.28        11.48 o                         
   0   1   3        103.53         55.03         2.54 o                         
   1   1   3       1765.31       1726.12        24.32 o                         
   2   1   3       1017.31       1038.79        11.04 o                         
   3   1   3       3087.91       3311.06        24.80 o                         
   4   1   3       1210.02       1267.06        22.54 o                         
   5   1   3        468.47        534.60         9.75 o                         
   6   1   3        342.21        350.88        11.44 o                         
   7   1   3        202.46        196.18         8.46 o                         
   8   1   3        526.28        536.80        14.40 o                         
   9   1   3        166.00        170.50        19.57 o                         
  10   1   3        162.15        197.31        14.33 o                         
  11   1   3         67.27         80.33        17.31 o                         
 -12   2   3         96.69         91.24        27.74 o                         
 -11   2   3         28.78         44.26        10.50 o                         
 -10   2   3        213.09        232.62        15.47 o                         
  -9   2   3          5.14          8.97         9.38 o                         
  -8   2   3         79.08         62.44         7.54 o                         
  -7   2   3         31.55         42.48         4.31 o                         
  -6   2   3         65.48         61.48         4.42 o                         
  -5   2   3        140.05        138.40         5.48 o                         
  -4   2   3       1277.57       1289.03        13.67 o                         
  -3   2   3       1956.41       1881.49        19.37 o                         
  -2   2   3        989.58        843.25         8.92 o                         
  -1   2   3        155.00        163.05         4.03 o                         
   0   2   3       2479.18       2251.13        16.93 o                         
   1   2   3      12977.87      12620.14        79.05 o                         
   2   2   3       2605.80       2552.56        19.21 o                         
   3   2   3        755.62        706.32         9.88 o                         
   4   2   3       8013.09       8656.53        57.85 o                         
   5   2   3       2630.77       2705.88        25.99 o                         
   6   2   3         33.66         40.04         4.31 o                         
   7   2   3        385.01        398.22        12.64 o                         
   8   2   3         10.05         14.91         5.05 o                         
   9   2   3         82.12         77.76         9.73 o                         
  10   2   3         64.93         67.67        10.30 o                         
  11   2   3        225.64        250.71        39.12 o                         
 -12   3   3        192.47        231.61        25.62 o                         
 -11   3   3         37.39         40.48        10.42 o                         
 -10   3   3        183.44        176.26        16.39 o                         
  -9   3   3        534.31        483.59        19.50 o                         
  -8   3   3       1094.92       1006.75        26.14 o                         
  -7   3   3        576.07        569.60        11.62 o                         
  -6   3   3         22.20         21.76         3.20 o                         
  -5   3   3        373.96        358.63         8.12 o                         
  -4   3   3        520.90        510.28         8.35 o                         
  -3   3   3       1261.55       1280.01        14.71 o                         
  -2   3   3        741.99        748.82        12.03 o                         
  -1   3   3       2710.94       2605.89        19.62 o                         
   0   3   3       1881.74       2092.25        16.70 o                         
   1   3   3         20.88         18.43         2.60 o                         
   2   3   3        540.35        509.42         7.45 o                         
   3   3   3         44.27         66.71         3.78 o                         
   4   3   3        398.74        375.93         7.97 o                         
   5   3   3        266.38        291.53        12.10 o                         
   6   3   3       1257.13       1276.18        19.65 o                         
   7   3   3        348.52        303.68        12.07 o                         
   8   3   3        180.39        192.24        16.88 o                         
   9   3   3        711.93        725.87        22.40 o                         
  10   3   3         16.56         19.09         9.36 o                         
  11   3   3          2.25          2.69        11.88 o                         
 -12   4   3          5.76          1.59         9.78 o                         
 -11   4   3         51.14         52.23        10.99 o                         
 -10   4   3          8.50         14.14         8.37 o                         
  -9   4   3        688.89        682.37        34.27 o                         
  -8   4   3        465.51        405.48        14.43 o                         
  -7   4   3         64.19         57.64         5.29 o                         
  -6   4   3        572.24        575.91        10.84 o                         
  -5   4   3        528.57        585.36         9.65 o                         
  -4   4   3       1909.17       1884.44        17.50 o                         
  -3   4   3          6.88          7.89         2.04 o                         
  -2   4   3       2497.10       2397.33        19.49 o                         
  -1   4   3      14946.36      14889.38        86.67 o                         
   0   4   3       5536.82       5196.10        34.60 o                         
   1   4   3         17.46         13.35         1.97 o                         
   2   4   3       2632.49       2541.56        19.73 o                         
   3   4   3        235.34        248.46         6.00 o                         
   4   4   3        793.15        621.62        10.62 o                         
   5   4   3          1.45         -2.71         2.20 o                         
   6   4   3         54.94         64.60         6.71 o                         
   7   4   3        388.81        442.01        13.63 o                         
   8   4   3        382.08        362.87        16.55 o                         
   9   4   3          3.02         12.86         6.37 o                         
  10   4   3        362.25        334.25        20.44 o                         
  11   4   3        213.38        247.41        41.33 o                         
 -12   5   3         17.96         24.41        11.05 o                         
 -11   5   3        384.49        458.71        26.68 o                         
 -10   5   3         18.74         18.70         8.39 o                         
  -9   5   3        135.12        144.30        17.91 o                         
  -8   5   3          6.57          8.50         5.54 o                         
  -7   5   3         21.91         12.49         3.24 o                         
  -6   5   3         90.82         94.34         5.77 o                         
  -5   5   3        533.43        519.85         9.66 o                         
  -4   5   3        176.99        146.92         5.51 o                         
  -3   5   3        178.66        230.01         8.54 o                         
  -2   5   3        116.43        149.65         4.88 o                         
  -1   5   3        260.44        241.06         7.93 o                         
   0   5   3       1347.00       1368.49        18.37 o                         
   1   5   3         85.82         85.01         3.88 o                         
   2   5   3         87.18         95.76         3.72 o                         
   3   5   3        977.29       1003.60        14.27 o                         
   4   5   3         23.19         13.61         2.20 o                         
   5   5   3       1747.30       1744.06        22.37 o                         
   6   5   3         17.69         15.36         4.11 o                         
   7   5   3        837.91        857.94        17.69 o                         
   8   5   3        214.84        234.72        13.13 o                         
   9   5   3       1001.87        995.41        26.06 o                         
  10   5   3         76.86         72.78        11.58 o                         
  11   5   3         29.11         35.82        24.80 o                         
 -12   6   3        123.86        112.68        16.52 o                         
 -11   6   3         52.10         53.01        28.47 o                         
 -10   6   3         65.95         85.45        12.64 o                         
  -9   6   3         40.75         32.28         9.23 o                         
  -8   6   3          0.81         -5.25         4.75 o                         
  -7   6   3         10.80         20.02         7.37 o                         
  -6   6   3        232.23        225.56         7.76 o                         
  -5   6   3       1008.17       1091.89        14.46 o                         
  -4   6   3       2723.51       2486.93        22.71 o                         
  -3   6   3       8101.83       8590.96        56.15 o                         
  -2   6   3         89.89         97.50         5.96 o                         
  -1   6   3        264.43        285.62         6.25 o                         
   0   6   3      12036.51      11793.76        72.37 o                         
   1   6   3        142.96        101.15         5.08 o                         
   2   6   3       1310.92       1416.01        17.03 o                         
   3   6   3         33.23         39.17         3.91 o                         
   4   6   3       1801.45       1747.43        21.55 o                         
   5   6   3          0.35          1.10         3.02 o                         
   6   6   3         86.98         93.32         6.97 o                         
   7   6   3        250.57        255.91        14.56 o                         
   8   6   3          0.87         -5.45         4.80 o                         
   9   6   3         34.49         33.52         8.06 o                         
  10   6   3        668.87        704.66        35.10 o                         
  11   6   3         15.28         14.04        13.96 o                         
 -12   7   3        290.64        314.71        24.44 o                         
 -11   7   3        251.90        301.69        22.94 o                         
 -10   7   3          5.08          0.85         9.94 o                         
  -9   7   3        119.36         97.12        17.06 o                         
  -8   7   3        597.41        565.54        22.79 o                         
  -7   7   3        901.45        878.58        21.65 o                         
  -6   7   3        471.60        496.10        13.44 o                         
  -5   7   3        128.34        140.97         7.38 o                         
  -4   7   3        280.37        377.78         9.16 o                         
  -3   7   3        384.32        474.90        10.15 o                         
  -2   7   3         76.34        117.47         4.51 o                         
  -1   7   3       1707.99       1767.29        17.49 o                         
   0   7   3        655.63        613.75         9.67 o                         
   1   7   3        276.89        191.80         6.03 o                         
   2   7   3          0.02          2.40         2.37 o                         
   3   7   3       1222.56       1348.17        17.93 o                         
   4   7   3        537.66        519.64        12.51 o                         
   5   7   3       1353.36       1355.31        20.06 o                         
   6   7   3        355.17        328.28        14.01 o                         
   7   7   3        204.32        258.74        14.99 o                         
   8   7   3          0.93          7.02         5.97 o                         
   9   7   3        519.74        523.99        23.33 o                         
  10   7   3         26.96         34.54        10.82 o                         
 -11   8   3          5.68         -2.99         8.91 o                         
 -10   8   3         79.58         82.99        12.64 o                         
  -9   8   3         29.93         34.05         9.23 o                         
  -8   8   3        272.30        276.73        16.02 o                         
  -7   8   3         78.28        114.71        10.27 o                         
  -6   8   3        194.21        223.00        11.08 o                         
  -5   8   3          2.35          3.27         2.98 o                         
  -4   8   3         13.19         -1.42         2.65 o                         
  -3   8   3       1518.03       1662.95        20.66 o                         
  -2   8   3         26.88         37.22         2.93 o                         
  -1   8   3         19.27         24.46         2.91 o                         
   0   8   3        652.96        606.21        10.07 o                         
   1   8   3       1640.52       1706.50        17.98 o                         
   2   8   3         76.26         55.41         4.20 o                         
   3   8   3        246.06        252.19         8.55 o                         
   4   8   3       1580.28       1716.38        22.24 o                         
   5   8   3        300.49        369.28        13.75 o                         
   6   8   3        114.55        114.08         9.25 o                         
   7   8   3        347.86        332.45        17.22 o                         
   8   8   3        331.85        361.75        18.95 o                         
   9   8   3          0.12          2.14         6.29 o                         
  10   8   3        352.29        389.62        24.68 o                         
 -11   9   3        104.98         84.70        13.95 o                         
 -10   9   3          4.61         15.21         8.33 o                         
  -9   9   3         57.08         53.03         9.82 o                         
  -8   9   3          0.15         10.13         6.23 o                         
  -7   9   3        401.53        391.90        20.42 o                         
  -6   9   3        115.01        120.71         8.72 o                         
  -5   9   3       1282.60       1275.57        22.09 o                         
  -4   9   3        228.90        212.95         9.21 o                         
  -3   9   3        695.72        724.52        14.11 o                         
  -2   9   3        368.45        381.93         7.44 o                         
  -1   9   3        360.31        308.78         7.57 o                         
   0   9   3        909.06       1045.99        12.93 o                         
   1   9   3         49.88         80.74         4.86 o                         
   2   9   3        655.69        701.48        10.94 o                         
   3   9   3        154.39        194.92         8.05 o                         
   4   9   3       1837.08       1772.68        28.76 o                         
   5   9   3        170.78        171.36        10.42 o                         
   6   9   3         81.81         91.45         9.66 o                         
   7   9   3         80.08         88.27        10.00 o                         
   8   9   3        699.42        717.24        24.40 o                         
   9   9   3        221.77        221.23        16.42 o                         
  10   9   3        102.96        115.20        15.56 o                         
 -11  10   3         13.50         14.95        10.06 o                         
 -10  10   3         58.59         54.11        20.25 o                         
  -9  10   3         95.93        103.46        11.70 o                         
  -8  10   3        123.19        107.83        11.03 o                         
  -7  10   3        106.72         96.97        10.26 o                         
  -6  10   3        225.68        239.19        12.49 o                         
  -5  10   3          4.35          1.10         3.87 o                         
  -4  10   3       1086.41       1068.86        17.89 o                         
  -3  10   3        809.88        725.37        21.54 o                         
  -2  10   3        268.71        307.91        10.01 o                         
  -1  10   3       1299.89       1194.76        15.56 o                         
   0  10   3         13.48         10.68         2.47 o                         
   1  10   3       3526.23       3529.92        30.96 o                         
   2  10   3         24.41          7.17         3.01 o                         
   3  10   3        715.26        756.99        16.80 o                         
   4  10   3        353.16        379.32        14.30 o                         
   5  10   3         65.39         62.68         7.06 o                         
   6  10   3         20.06          9.77         6.85 o                         
   7  10   3         78.58         91.33        10.62 o                         
   8  10   3          1.86          2.81         6.34 o                         
   9  10   3          2.11          9.65         7.23 o                         
  10  10   3          3.58          7.35         9.68 o                         
 -11  11   3         78.26         84.98        16.07 o                         
 -10  11   3         30.61         26.99        10.26 o                         
  -9  11   3        104.03        114.55        12.74 o                         
  -8  11   3         57.23         72.76        10.10 o                         
  -7  11   3         22.37         33.22         7.56 o                         
  -6  11   3         15.17         14.03         5.59 o                         
  -5  11   3         33.01         29.60         5.39 o                         
  -4  11   3       1519.10       1377.96        23.90 o                         
  -3  11   3         44.80         46.36         5.19 o                         
  -2  11   3        652.57        641.27        13.77 o                         
  -1  11   3        535.86        519.87        13.09 o                         
   0  11   3         92.44        115.58         5.57 o                         
   1  11   3          6.06          0.91         2.84 o                         
   2  11   3          4.11          1.74         3.52 o                         
   3  11   3        122.93        126.43        10.68 o                         
   4  11   3        830.36        851.14        19.35 o                         
   5  11   3        691.48        684.05        19.63 o                         
   6  11   3         65.49         72.84         9.73 o                         
   7  11   3          0.21          5.54         6.51 o                         
   8  11   3         71.71         68.43        10.17 o                         
   9  11   3          3.17         15.36         7.88 o                         
 -10  12   3         48.59         51.98        13.02 o                         
  -9  12   3         45.98         28.57         9.89 o                         
  -8  12   3          0.22          6.97         7.09 o                         
  -7  12   3          7.75          6.64         6.18 o                         
  -6  12   3         87.23         79.46         8.50 o                         
  -5  12   3         12.01          6.54         4.81 o                         
  -4  12   3        698.25        723.34        17.83 o                         
  -3  12   3         59.60         58.07         5.99 o                         
  -2  12   3         48.86         52.96         7.17 o                         
  -1  12   3          0.58          0.13         3.06 o                         
   0  12   3        552.01        602.87        10.94 o                         
   1  12   3         81.60         72.82         6.80 o                         
   2  12   3          4.74          0.23         5.09 o                         
   3  12   3        496.70        491.98        14.86 o                         
   4  12   3        468.30        471.06        16.02 o                         
   5  12   3        539.78        535.86        20.39 o                         
   6  12   3        186.67        144.82        12.33 o                         
   7  12   3         61.70         63.10         9.70 o                         
   8  12   3        139.61        129.56        13.46 o                         
   9  12   3          0.69          3.33         8.31 o                         
 -10  13   3          3.01         -1.33         9.99 o                         
  -9  13   3         57.24         47.32        11.25 o                         
  -8  13   3        471.05        454.11        23.01 o                         
  -7  13   3         99.74        112.63        12.58 o                         
  -6  13   3          0.41         -6.71         4.47 o                         
  -5  13   3          9.56          7.00         4.98 o                         
  -4  13   3        294.07        261.57        13.23 o                         
  -3  13   3        106.85        113.57         8.94 o                         
  -2  13   3         78.01         70.10         6.54 o                         
  -1  13   3        173.75        159.43         8.90 o                         
   0  13   3        793.53        720.91        28.86 o                         
   1  13   3          7.04         15.60         4.90 o                         
   2  13   3          6.97          5.15         5.43 o                         
   3  13   3        196.03        200.57        11.83 o                         
   4  13   3        325.90        339.31        15.64 o                         
   5  13   3        166.22        172.81        13.35 o                         
   6  13   3        710.82        687.79        23.28 o                         
   7  13   3         86.43         86.94        12.39 o                         
   8  13   3          0.79          7.91         8.09 o                         
   9  13   3        192.56        216.23        19.30 o                         
  -9  14   3         32.12         34.87        12.85 o                         
  -8  14   3         32.03         35.03         8.94 o                         
  -7  14   3         47.28         39.00         9.27 o                         
  -6  14   3          0.92         -4.30         6.24 o                         
  -5  14   3        157.41        114.61        10.02 o                         
  -4  14   3         22.75         24.69         6.04 o                         
  -3  14   3        520.71        506.27        17.09 o                         
  -2  14   3          1.75         -1.52         4.00 o                         
  -1  14   3          8.17          1.77         4.41 o                         
   0  14   3        383.86        396.70        17.89 o                         
   1  14   3        341.57        299.92        16.45 o                         
   2  14   3        111.45        120.30         9.49 o                         
   3  14   3         37.46         26.54         8.31 o                         
   4  14   3        425.69        493.44        18.11 o                         
   5  14   3        380.69        389.70        22.78 o                         
   6  14   3        181.55        176.88        14.53 o                         
   7  14   3        157.48        179.73        15.49 o                         
   8  14   3         56.85         41.66        10.28 o                         
  -9  15   3          0.52         -3.72         8.27 o                         
  -8  15   3         95.15        108.72        13.05 o                         
  -7  15   3          7.61         19.41        10.46 o                         
  -6  15   3         27.62         15.27         6.48 o                         
  -5  15   3        328.64        346.80        16.83 o                         
  -4  15   3        217.85        200.39        12.85 o                         
  -3  15   3         28.79         25.68         6.39 o                         
  -2  15   3        171.83        210.55        13.90 o                         
  -1  15   3         73.75         85.75         8.56 o                         
   0  15   3        935.94        946.12        24.42 o                         
   1  15   3          0.25         -2.26         7.43 o                         
   2  15   3          1.11          2.59         5.86 o                         
   3  15   3          6.54          9.86         5.39 o                         
   4  15   3          1.24          2.35         6.63 o                         
   5  15   3          6.68          3.47         6.66 o                         
   6  15   3         56.18         49.48         9.88 o                         
   7  15   3          3.77          5.82         9.06 o                         
   8  15   3         16.11         11.35         8.95 o                         
  -8  16   3         13.75         22.57         9.47 o                         
  -7  16   3          7.38         10.73         7.94 o                         
  -6  16   3         29.06         18.96         8.04 o                         
  -5  16   3        119.05        121.52        10.90 o                         
  -4  16   3        571.73        578.99        20.14 o                         
  -3  16   3         93.25         95.99        10.96 o                         
  -2  16   3        177.93        191.50        14.05 o                         
  -1  16   3         15.72         18.41         7.49 o                         
   0  16   3         33.88         23.48         7.34 o                         
   1  16   3         97.43        102.22        10.85 o                         
   2  16   3         13.91          8.87         6.37 o                         
   3  16   3          0.06         -0.02         6.00 o                         
   4  16   3        242.28        253.23        17.37 o                         
   5  16   3         17.01         20.34         9.10 o                         
   6  16   3         47.66         30.86         9.75 o                         
   7  16   3         13.28         20.09        12.81 o                         
  -8  17   3         68.45         77.05        12.83 o                         
  -7  17   3          2.37          4.53         7.78 o                         
  -6  17   3         47.45         53.67        14.69 o                         
  -5  17   3        129.02        148.50        12.51 o                         
  -4  17   3          3.04          8.92         7.25 o                         
  -3  17   3         12.44         10.68         7.18 o                         
  -2  17   3          3.43         -3.72         7.45 o                         
  -1  17   3        123.48        152.99        14.72 o                         
   0  17   3        139.74        129.42        12.47 o                         
   1  17   3        722.36        708.77        22.84 o                         
   2  17   3          4.51          6.08         6.68 o                         
   3  17   3        190.86        209.16        16.99 o                         
   4  17   3         26.18         19.05         8.98 o                         
   5  17   3        259.66        193.85        18.93 o                         
   6  17   3         12.26         -5.03         7.47 o                         
   7  17   3          7.96         -0.37         7.63 o                         
  -7  18   3        174.47        178.08        16.66 o                         
  -6  18   3          3.38         17.33         8.70 o                         
  -5  18   3         24.25         30.31         8.76 o                         
  -4  18   3         46.91         47.90         9.86 o                         
  -3  18   3         84.64         83.66        11.25 o                         
  -2  18   3         46.55         43.95        10.43 o                         
  -1  18   3          2.17         11.65         8.59 o                         
   0  18   3          8.42          8.07         8.27 o                         
   1  18   3         15.66          6.66         6.86 o                         
   2  18   3         61.38         29.99         8.45 o                         
   3  18   3         28.24         21.44         9.41 o                         
   4  18   3        316.73        307.61        22.19 o                         
   5  18   3          0.33          1.41         9.46 o                         
   6  18   3         31.52         50.97        12.19 o                         
  -6  19   3         78.49         69.52        14.26 o                         
  -5  19   3         82.40        119.06        13.96 o                         
  -4  19   3        135.64        144.64        14.08 o                         
  -3  19   3         27.40         31.25        10.03 o                         
  -2  19   3         12.35         16.53        14.08 o                         
  -1  19   3        399.21        458.82        27.79 o                         
   0  19   3        288.56        281.40        21.33 o                         
   1  19   3         53.93         38.42        10.52 o                         
   2  19   3         20.29         18.64         8.10 o                         
   3  19   3        110.85         92.37        13.89 o                         
   4  19   3          3.67         -2.10         9.57 o                         
   5  19   3         98.71        105.82        15.70 o                         
  -5  20   3          2.39          0.38         8.78 o                         
  -4  20   3          5.72          7.14         9.44 o                         
  -3  20   3         97.03         87.54        13.95 o                         
  -2  20   3         27.45         23.40        10.03 o                         
  -1  20   3          0.26          8.79         8.84 o                         
   0  20   3        584.52        644.46        31.66 o                         
   1  20   3         88.59         93.25        14.23 o                         
   2  20   3        108.71        151.79        23.30 o                         
   3  20   3          1.63         -6.19         8.90 o                         
   4  20   3        202.93        256.82        21.90 o                         
  -3  21   3         27.64         25.17        11.24 o                         
  -2  21   3         45.23         17.94        16.15 o                         
  -1  21   3        135.82        181.64        19.64 o                         
   0  21   3         36.57         55.02        12.38 o                         
   1  21   3        130.72        143.31        17.12 o                         
   2  21   3         23.91          8.42        21.78 o                         
 -12   0   4         49.60         26.52        16.00 o                         
 -10   0   4          0.34          3.53         7.28 o                         
  -8   0   4        128.57         96.76        12.15 o                         
  -6   0   4         57.98         92.61        12.33 o                         
  -4   0   4       3827.64       4430.41        44.83 o                         
  -2   0   4          7.30          2.28         1.80 o                         
   0   0   4      10876.37      10655.66        88.72 o                         
   2   0   4       3089.80       3056.40        33.50 o                         
   4   0   4       1153.78       1015.18        21.71 o                         
   6   0   4          1.39          1.88         3.86 o                         
   8   0   4         28.82         23.82        11.85 o                         
  10   0   4          8.96          0.81         9.49 o                         
 -12   1   4         17.60          2.29        10.59 o                         
 -11   1   4         77.47         59.08        10.71 o                         
 -10   1   4         14.97         11.84         6.08 o                         
  -9   1   4         17.92         10.56         5.35 o                         
  -8   1   4        137.70        135.92         9.65 o                         
  -7   1   4        272.31        262.98        10.84 o                         
  -6   1   4        354.27        338.14         8.40 o                         
  -5   1   4         76.07         80.69         6.37 o                         
  -4   1   4        725.79        754.45         9.49 o                         
  -3   1   4       1976.51       1977.06        18.55 o                         
  -2   1   4       5185.62       5377.60        34.86 o                         
  -1   1   4       1753.78       1639.50        13.89 o                         
   0   1   4        629.55        650.22         7.61 o                         
   1   1   4        315.30        253.94         5.74 o                         
   2   1   4       1909.29       1884.94        16.79 o                         
   3   1   4         15.04         37.07         3.29 o                         
   4   1   4        377.44        340.44         7.91 o                         
   5   1   4        821.06        874.33        13.75 o                         
   6   1   4          1.86          2.66         2.96 o                         
   7   1   4         30.11         26.83         5.35 o                         
   8   1   4         16.76         14.42         6.21 o                         
   9   1   4        196.64        219.20        21.39 o                         
  10   1   4         34.40         41.34         9.77 o                         
  11   1   4          0.65         13.12        12.01 o                         
 -12   2   4          0.01          2.34        10.09 o                         
 -11   2   4         27.68         36.10        10.34 o                         
 -10   2   4         75.09         86.44        10.59 o                         
  -9   2   4        134.96        124.93        11.13 o                         
  -8   2   4         18.92         10.18         6.49 o                         
  -7   2   4        209.25        249.11         9.67 o                         
  -6   2   4        367.36        395.59         8.47 o                         
  -5   2   4          5.57         11.57         3.70 o                         
  -4   2   4        580.73        500.37         9.90 o                         
  -3   2   4       1272.48       1177.76        11.79 o                         
  -2   2   4       1386.15       1552.71        13.85 o                         
  -1   2   4       7899.24       8341.09        51.09 o                         
   0   2   4       1813.64       1969.58        16.04 o                         
   1   2   4        329.72        272.26         6.16 o                         
   2   2   4       1365.37       1571.17        14.94 o                         
   3   2   4        388.96        370.10         7.42 o                         
   4   2   4        484.03        406.23         8.53 o                         
   5   2   4         65.23         68.82         4.35 o                         
   6   2   4        441.79        444.20        10.18 o                         
   7   2   4        250.66        210.80        10.60 o                         
   8   2   4         28.39         25.80         6.11 o                         
   9   2   4          1.83          6.22         8.11 o                         
  10   2   4        172.30        228.67        17.53 o                         
  11   2   4        400.95        464.09        49.32 o                         
 -12   3   4        120.11        123.88        32.23 o                         
 -11   3   4         61.59         49.82        13.12 o                         
 -10   3   4        170.26        189.57        16.39 o                         
  -9   3   4          1.87          4.64         5.52 o                         
  -8   3   4         90.78         72.64         7.39 o                         
  -7   3   4          4.46          0.57         2.95 o                         
  -6   3   4       1333.85       1244.14        17.25 o                         
  -5   3   4       6973.89       7256.88        50.44 o                         
  -4   3   4       1058.46       1223.14        13.48 o                         
  -3   3   4       2266.49       2221.52        18.13 o                         
  -2   3   4        732.49        793.63         9.61 o                         
  -1   3   4       1477.56       1632.64        14.79 o                         
   0   3   4        390.96        435.11         6.74 o                         
   1   3   4        691.41        751.74        10.43 o                         
   2   3   4          1.90          2.81         1.69 o                         
   3   3   4       1487.52       1746.68        18.15 o                         
   4   3   4         46.90         44.24         3.70 o                         
   5   3   4        358.83        337.20         9.34 o                         
   6   3   4          7.00         10.22         3.70 o                         
   7   3   4        746.61        725.13        17.58 o                         
   8   3   4         19.13         24.67         5.99 o                         
   9   3   4         20.83         28.82         6.98 o                         
  10   3   4         38.50         27.60        13.50 o                         
  11   3   4         37.04         18.15        14.42 o                         
 -12   4   4        112.15        121.97        16.49 o                         
 -11   4   4         25.81         28.65        10.33 o                         
 -10   4   4         57.47         54.90        10.72 o                         
  -9   4   4          1.10          8.68         6.98 o                         
  -8   4   4         40.92         43.67         6.35 o                         
  -7   4   4        285.88        289.67        15.09 o                         
  -6   4   4        226.49        252.85         8.22 o                         
  -5   4   4         37.32         20.75         2.90 o                         
  -4   4   4         83.34         98.16         6.08 o                         
  -3   4   4       1779.14       2122.90        19.09 o                         
  -2   4   4       1358.37       1438.34        18.19 o                         
  -1   4   4       1537.92       1479.53        19.47 o                         
   0   4   4        545.41        545.21         8.04 o                         
   1   4   4       1869.92       1786.08        15.47 o                         
   2   4   4         97.08        115.94         4.53 o                         
   3   4   4        385.12        405.63         7.42 o                         
   4   4   4        562.54        562.04         9.99 o                         
   5   4   4       2053.96       1944.28        24.06 o                         
   6   4   4         47.07         35.15         5.10 o                         
   7   4   4        139.53        136.27         9.55 o                         
   8   4   4         66.61         44.94         6.97 o                         
   9   4   4          1.47          1.38         7.16 o                         
  10   4   4        324.64        368.57        22.45 o                         
  11   4   4          0.35         18.79        13.05 o                         
 -12   5   4         42.32         46.10        11.72 o                         
 -11   5   4        221.63        271.44        21.18 o                         
 -10   5   4        104.53        114.56        13.83 o                         
  -9   5   4        170.16        156.15        14.71 o                         
  -8   5   4         73.96         71.02        10.55 o                         
  -7   5   4          0.75          4.80         3.43 o                         
  -6   5   4        117.67         99.50         7.84 o                         
  -5   5   4          7.63          6.77         2.40 o                         
  -4   5   4         14.43         41.28         3.48 o                         
  -3   5   4       2491.68       2431.36        21.54 o                         
  -2   5   4        702.21        798.47        10.54 o                         
  -1   5   4      10544.14      10722.83        66.48 o                         
   0   5   4        333.33        366.75         7.05 o                         
   1   5   4         19.43         42.88         3.20 o                         
   2   5   4         12.19         24.12         2.92 o                         
   3   5   4        848.60        868.67        11.00 o                         
   4   5   4        359.14        428.58        10.26 o                         
   5   5   4         66.06         52.55         5.14 o                         
   6   5   4       1568.50       1582.30        29.61 o                         
   7   5   4        108.35         88.08         7.99 o                         
   8   5   4        860.79        816.48        22.80 o                         
   9   5   4          3.28         10.26         6.49 o                         
  10   5   4          4.25         11.93         7.71 o                         
  11   5   4          7.32         -4.55        10.89 o                         
 -12   6   4         11.08         14.61        10.46 o                         
 -11   6   4         24.62         29.72        10.12 o                         
 -10   6   4         10.42          3.21         7.74 o                         
  -9   6   4        518.09        599.10        26.59 o                         
  -8   6   4        191.68        205.41        20.88 o                         
  -7   6   4        651.02        634.22        17.98 o                         
  -6   6   4          6.10         16.49         3.25 o                         
  -5   6   4        286.27        265.62         7.68 o                         
  -4   6   4          1.15         -0.73         1.98 o                         
  -3   6   4          7.50         26.36         2.90 o                         
  -2   6   4        512.26        518.16         8.69 o                         
  -1   6   4       2466.47       2670.42        23.06 o                         
   0   6   4       1392.64       1432.75        15.40 o                         
   1   6   4         38.56         82.27         4.31 o                         
   2   6   4        150.81        136.95         5.14 o                         
   3   6   4         89.70         80.42         5.34 o                         
   4   6   4         35.80         29.20         4.06 o                         
   5   6   4       1048.39       1089.44        17.94 o                         
   6   6   4         12.96          6.18         4.31 o                         
   7   6   4       1022.48        931.12        23.67 o                         
   8   6   4          9.44         10.00         6.13 o                         
   9   6   4        214.32        226.18        16.38 o                         
  10   6   4          1.95          3.74         6.59 o                         
 -12   7   4        186.65        214.40        30.87 o                         
 -11   7   4         43.84         61.95        12.59 o                         
 -10   7   4         97.35        103.62        13.80 o                         
  -9   7   4          0.00         -4.30         6.55 o                         
  -8   7   4         59.99         62.32        10.10 o                         
  -7   7   4          3.00          2.78         5.84 o                         
  -6   7   4         30.14         28.45         4.43 o                         
  -5   7   4        193.89        173.78         8.13 o                         
  -4   7   4       1347.88       1325.73        16.40 o                         
  -3   7   4         21.66         15.98         2.64 o                         
  -2   7   4       1007.05        973.86        13.20 o                         
  -1   7   4       1694.94       1771.32        18.21 o                         
   0   7   4       4393.06       4601.10        34.98 o                         
   1   7   4         26.67         33.07         3.19 o                         
   2   7   4        202.22        309.46         7.99 o                         
   3   7   4        101.36        101.17         6.12 o                         
   4   7   4        585.51        534.09        11.95 o                         
   5   7   4          8.34          5.36         3.55 o                         
   6   7   4        480.49        460.27        17.76 o                         
   7   7   4         77.23         58.23         8.48 o                         
   8   7   4         59.25         62.06         9.94 o                         
   9   7   4         10.41          5.19         6.94 o                         
  10   7   4         64.42         87.14        13.37 o                         
 -11   8   4         82.62         67.04        13.40 o                         
 -10   8   4         26.06         29.62         9.79 o                         
  -9   8   4         34.02         16.45         8.39 o                         
  -8   8   4        136.12        114.71        13.03 o                         
  -7   8   4        119.20        116.18        11.89 o                         
  -6   8   4         78.42         86.36         8.99 o                         
  -5   8   4        234.81        256.11         9.37 o                         
  -4   8   4         94.44         89.19         5.73 o                         
  -3   8   4        405.76        361.41        10.78 o                         
  -2   8   4        743.25        787.93        11.62 o                         
  -1   8   4          3.91         23.23         3.14 o                         
   0   8   4         85.66         73.38         4.58 o                         
   1   8   4        460.02        385.60         9.94 o                         
   2   8   4        840.64        883.66        14.13 o                         
   3   8   4       1245.04       1110.44        17.03 o                         
   4   8   4        212.19        204.10        11.11 o                         
   5   8   4        235.77        246.26        13.71 o                         
   6   8   4          5.39          3.84         5.73 o                         
   7   8   4         41.09         37.22         7.80 o                         
   8   8   4         26.77         19.60         7.29 o                         
   9   8   4        201.85        233.33        16.92 o                         
  10   8   4         29.36         44.28        11.33 o                         
 -11   9   4          2.15         10.57         9.33 o                         
 -10   9   4        141.28        175.00        28.15 o                         
  -9   9   4          6.86          0.47         7.43 o                         
  -8   9   4        114.00        111.29        11.55 o                         
  -7   9   4        211.57        211.84        14.33 o                         
  -6   9   4         37.05         18.29         4.49 o                         
  -5   9   4         12.81          5.89         3.33 o                         
  -4   9   4        958.96        912.29        16.07 o                         
  -3   9   4        685.54        667.10        14.08 o                         
  -2   9   4        994.15        964.20        13.35 o                         
  -1   9   4         21.33          9.92         2.72 o                         
   0   9   4       2893.26       2884.49        26.67 o                         
   1   9   4        280.92        262.91         7.65 o                         
   2   9   4       2240.73       2091.20        24.47 o                         
   3   9   4         80.54         84.80         6.03 o                         
   4   9   4        328.72        355.05        13.36 o                         
   5   9   4         10.51          4.21         5.15 o                         
   6   9   4       1533.80       1593.30        35.79 o                         
   7   9   4         87.64         85.62        15.39 o                         
   8   9   4          0.72         -7.98         5.95 o                         
   9   9   4        277.65        323.73        19.69 o                         
  10   9   4         30.89          6.23         9.29 o                         
 -11  10   4          5.24         -6.61         8.94 o                         
 -10  10   4        104.61        149.16        16.77 o                         
  -9  10   4          0.02         -1.48         7.36 o                         
  -8  10   4          5.50          3.13         6.01 o                         
  -7  10   4        412.75        377.41        16.92 o                         
  -6  10   4        851.41        877.54        19.51 o                         
  -5  10   4        107.01        113.19         8.52 o                         
  -4  10   4        869.05        836.03        16.02 o                         
  -3  10   4         83.74         73.48         6.08 o                         
  -2  10   4        227.22        216.83         8.80 o                         
  -1  10   4         51.07         44.86         4.09 o                         
   0  10   4        646.51        564.27        10.82 o                         
   1  10   4        183.86        190.84         7.14 o                         
   2  10   4          9.03         11.61         3.55 o                         
   3  10   4        527.64        513.30        14.06 o                         
   4  10   4         65.33         74.89         7.26 o                         
   5  10   4        397.31        463.50        18.98 o                         
   6  10   4        230.57        222.79        19.08 o                         
   7  10   4        209.83        179.21        14.27 o                         
   8  10   4        130.09         94.59        11.85 o                         
   9  10   4        111.94        100.57        12.61 o                         
 -11  11   4        179.61        209.53        21.15 o                         
 -10  11   4         37.80         60.92        12.82 o                         
  -9  11   4        156.59        166.19        16.74 o                         
  -8  11   4         28.04         21.31         8.36 o                         
  -7  11   4         71.39         71.78         8.71 o                         
  -6  11   4         91.95         77.87         8.21 o                         
  -5  11   4          4.02          4.28         4.37 o                         
  -4  11   4        531.62        519.47        13.26 o                         
  -3  11   4        361.80        347.87        11.88 o                         
  -2  11   4         16.89          6.53         3.49 o                         
  -1  11   4        248.80        280.38        10.77 o                         
   0  11   4         10.65         12.01         3.85 o                         
   1  11   4        630.72        613.78        14.40 o                         
   2  11   4        290.04        281.86        12.45 o                         
   3  11   4         31.43         18.95         4.87 o                         
   4  11   4        179.86        201.96        13.75 o                         
   5  11   4        224.20        224.94        14.50 o                         
   6  11   4        115.42        105.53        11.24 o                         
   7  11   4         12.21         15.32         7.09 o                         
   8  11   4         52.16         46.66        10.19 o                         
   9  11   4        115.73        118.92        14.89 o                         
 -10  12   4        339.46        392.02        38.34 o                         
  -9  12   4         20.75          3.11        11.21 o                         
  -8  12   4          1.38          1.73         6.14 o                         
  -7  12   4         76.65         74.61        11.11 o                         
  -6  12   4          4.79         19.63         6.57 o                         
  -5  12   4          0.20         -1.37         4.32 o                         
  -4  12   4         37.10         27.84         7.97 o                         
  -3  12   4         89.94        114.09         7.91 o                         
  -2  12   4          4.81          4.21         3.24 o                         
  -1  12   4         11.51         13.05         3.74 o                         
   0  12   4        954.51        922.76        15.48 o                         
   1  12   4        286.97        261.00        12.02 o                         
   2  12   4        274.92        303.53        13.35 o                         
   3  12   4        173.02        174.10        10.71 o                         
   4  12   4          1.38         11.28         5.92 o                         
   5  12   4        383.09        399.94        19.34 o                         
   6  12   4         47.38         50.76        10.42 o                         
   7  12   4         16.23          9.99         7.24 o                         
   8  12   4         15.86         20.99         8.46 o                         
   9  12   4         60.26         84.73        12.77 o                         
 -10  13   4          3.13         13.45         9.61 o                         
  -9  13   4         28.33         26.01        10.70 o                         
  -8  13   4        433.33        482.09        25.63 o                         
  -7  13   4          1.32          4.10         6.63 o                         
  -6  13   4          0.67          0.31         5.74 o                         
  -5  13   4        372.86        423.07        17.43 o                         
  -4  13   4        136.79        156.11        11.98 o                         
  -3  13   4        532.54        538.13        16.21 o                         
  -2  13   4         33.48         26.57         5.14 o                         
  -1  13   4       1489.89       1580.71        23.59 o                         
   0  13   4         20.58         15.15         5.74 o                         
   1  13   4          0.43          1.41         4.31 o                         
   2  13   4         17.88         10.46         5.07 o                         
   3  13   4        502.52        516.34        16.59 o                         
   4  13   4        999.00       1001.80        25.65 o                         
   5  13   4          7.30          3.62         6.15 o                         
   6  13   4         42.42         53.31         9.27 o                         
   7  13   4        397.30        401.67        21.83 o                         
   8  13   4        349.05        334.28        26.40 o                         
  -9  14   4          8.36         11.60         9.46 o                         
  -8  14   4         39.48         35.44         8.58 o                         
  -7  14   4        231.74        218.87        16.08 o                         
  -6  14   4        293.96        287.71        25.67 o                         
  -5  14   4        142.91        133.37        10.67 o                         
  -4  14   4        293.31        281.75        14.40 o                         
  -3  14   4         89.44         91.64         8.62 o                         
  -2  14   4          2.11         -2.53         3.96 o                         
  -1  14   4          0.31         -2.44         4.38 o                         
   0  14   4        909.65        941.35        23.44 o                         
   1  14   4        229.11        197.42        13.33 o                         
   2  14   4         90.03         77.66         8.17 o                         
   3  14   4        216.55        224.51        14.45 o                         
   4  14   4         46.26         65.68         9.28 o                         
   5  14   4          2.95          8.11         6.49 o                         
   6  14   4         56.12         58.58        10.18 o                         
   7  14   4        251.15        239.58        17.94 o                         
   8  14   4        248.73        246.17        18.97 o                         
  -9  15   4         48.81         66.43        13.47 o                         
  -8  15   4        372.38        342.41        19.40 o                         
  -7  15   4          0.02          4.49         7.03 o                         
  -6  15   4         38.50         18.39        12.05 o                         
  -5  15   4        409.94        401.73        17.89 o                         
  -4  15   4        295.24        302.85        15.38 o                         
  -3  15   4         53.90         70.22         8.20 o                         
  -2  15   4          0.87          0.44         5.68 o                         
  -1  15   4        340.17        332.55        17.18 o                         
   0  15   4          0.04         -0.07         5.22 o                         
   1  15   4         59.91         51.43         8.32 o                         
   2  15   4        150.26        159.90        22.38 o                         
   3  15   4        484.40        473.52        20.22 o                         
   4  15   4         22.60         21.01         7.22 o                         
   5  15   4        224.36        214.73        16.01 o                         
   6  15   4        222.58        260.79        18.01 o                         
   7  15   4         67.15         26.44         9.22 o                         
   8  15   4        234.03        239.55        18.75 o                         
  -8  16   4        156.37        157.87        15.61 o                         
  -7  16   4        177.62        149.81        13.45 o                         
  -6  16   4        149.21        141.38        13.42 o                         
  -5  16   4          0.68         -1.94         5.29 o                         
  -4  16   4          2.23         -1.60         5.44 o                         
  -3  16   4         98.51         90.59        11.60 o                         
  -2  16   4          9.87          0.80         5.82 o                         
  -1  16   4         66.87         60.06         9.10 o                         
   0  16   4        253.79        265.94        16.09 o                         
   1  16   4          0.85          5.45         6.33 o                         
   2  16   4          1.95         -0.86         5.89 o                         
   3  16   4         84.38        102.51        17.02 o                         
   4  16   4        231.47        239.81        19.03 o                         
   5  16   4        109.83        115.87        13.02 o                         
   6  16   4         92.39         87.84        14.19 o                         
   7  16   4        167.53        140.22        15.23 o                         
  -8  17   4         96.16         89.63        12.77 o                         
  -7  17   4          9.97         14.52         7.53 o                         
  -6  17   4         12.47          1.41         9.29 o                         
  -5  17   4         55.24         51.50         8.79 o                         
  -4  17   4         65.21         79.66        12.48 o                         
  -3  17   4         62.22         62.05         9.62 o                         
  -2  17   4        413.59        466.42        24.45 o                         
  -1  17   4        132.70        165.50        15.63 o                         
   0  17   4         21.53         51.53        10.61 o                         
   1  17   4         63.95         83.51        10.37 o                         
   2  17   4         70.67         71.95        12.07 o                         
   3  17   4         19.61          5.74         8.45 o                         
   4  17   4          8.30          5.90         8.34 o                         
   5  17   4         50.74         49.11        11.62 o                         
   6  17   4        454.92        493.63        25.35 o                         
  -7  18   4        151.90        163.48        14.37 o                         
  -6  18   4          8.02         10.40         7.80 o                         
  -5  18   4          6.61          0.56         7.62 o                         
  -4  18   4          0.06         -7.74         6.68 o                         
  -3  18   4        140.76        163.06        16.27 o                         
  -2  18   4        284.58        305.75        22.81 o                         
  -1  18   4          0.00          1.34         7.21 o                         
   0  18   4         44.79         49.71         9.73 o                         
   1  18   4        181.31        199.66        18.75 o                         
   2  18   4        104.43        146.87        15.74 o                         
   3  18   4         35.43         38.65        10.32 o                         
   4  18   4          0.29         12.88        10.68 o                         
   5  18   4         52.15         59.80        13.06 o                         
   6  18   4         13.37          7.39        10.79 o                         
  -6  19   4          0.54          4.58         8.96 o                         
  -5  19   4          0.04          2.29         7.52 o                         
  -4  19   4        257.53        289.90        17.38 o                         
  -3  19   4         36.56         31.28        10.22 o                         
  -2  19   4        218.83        230.72        19.84 o                         
  -1  19   4          0.01         11.98         8.36 o                         
   0  19   4        789.33        829.65        48.02 o                         
   1  19   4        213.62        211.37        17.07 o                         
   2  19   4        474.85        468.03        37.22 o                         
   3  19   4         14.16         27.07        10.38 o                         
   4  19   4          0.02         -0.91         9.14 o                         
   5  19   4          0.36        -10.05         9.26 o                         
  -5  20   4         81.71         69.90        14.24 o                         
  -4  20   4         47.77         49.13        12.23 o                         
  -3  20   4        118.55        153.95        17.07 o                         
  -2  20   4         27.88         14.66         9.70 o                         
  -1  20   4         31.95         21.67         9.87 o                         
   0  20   4         17.20         35.72        11.33 o                         
   1  20   4        609.77        622.75        36.70 o                         
   2  20   4          0.93         14.97         9.86 o                         
   3  20   4         67.43         61.04        12.39 o                         
  -3  21   4         11.47         12.81        10.67 o                         
  -2  21   4         58.27         81.04        13.68 o                         
  -1  21   4        211.24        240.15        20.88 o                         
   0  21   4         38.18         13.12        17.61 o                         
   1  21   4         50.97         52.66        35.53 o                         
   2  21   4        121.39        128.17        21.90 o                         
 -11   0   5        336.37        338.15        30.03 o                         
  -9   0   5       1566.11       1767.81        42.80 o                         
  -7   0   5        306.17        302.20        18.31 o                         
  -5   0   5        850.57        962.60        18.93 o                         
  -3   0   5       1724.97       1741.60        29.16 o                         
  -1   0   5       2253.29       2354.88        27.76 o                         
   1   0   5       1644.10       1513.61        28.84 o                         
   3   0   5       3485.72       3753.92        42.40 o                         
   5   0   5        414.79        284.38        13.02 o                         
   7   0   5        121.92        139.63        14.98 o                         
   9   0   5         62.17        105.75        21.77 o                         
  11   0   5         38.39         68.74        28.65 o                         
 -12   1   5        175.97        191.16        21.15 o                         
 -11   1   5        223.01        228.88        14.85 o                         
 -10   1   5        294.25        299.44        17.36 o                         
  -9   1   5        179.57        163.57        11.34 o                         
  -8   1   5        459.29        478.78        15.90 o                         
  -7   1   5         23.94         41.99         5.84 o                         
  -6   1   5        205.77        228.73        12.69 o                         
  -5   1   5        226.70        263.07         5.54 o                         
  -4   1   5        354.97        353.07         7.33 o                         
  -3   1   5         72.28         77.23         5.11 o                         
  -2   1   5       2359.60       2585.47        25.18 o                         
  -1   1   5       1946.26       1989.09        16.94 o                         
   0   1   5         51.90         38.96         2.50 o                         
   1   1   5         60.46         67.88         3.96 o                         
   2   1   5        460.90        527.46         8.03 o                         
   3   1   5       1322.13       1491.04        17.99 o                         
   4   1   5        909.54        833.69        12.66 o                         
   5   1   5         26.92         21.85         3.60 o                         
   6   1   5          7.56          3.43         3.41 o                         
   7   1   5         36.74         36.45         6.51 o                         
   8   1   5        578.14        546.56        21.82 o                         
   9   1   5         29.71         11.34         7.11 o                         
  10   1   5        284.14        283.18        19.69 o                         
  11   1   5          7.42         -4.96         8.25 o                         
 -12   2   5        173.80        174.71        20.68 o                         
 -11   2   5        100.67        112.10        14.39 o                         
 -10   2   5        355.93        408.50        20.37 o                         
  -9   2   5        314.29        335.72        17.78 o                         
  -8   2   5          0.17         -0.91         4.03 o                         
  -7   2   5         34.00         50.38         6.89 o                         
  -6   2   5         13.56          8.65         3.12 o                         
  -5   2   5          4.21         24.59         3.15 o                         
  -4   2   5        364.14        382.63         8.24 o                         
  -3   2   5       3743.14       3552.50        26.64 o                         
  -2   2   5         94.03         87.63         3.78 o                         
  -1   2   5       1503.49       1542.70        14.53 o                         
   0   2   5       1025.41       1073.03        11.33 o                         
   1   2   5       1449.51       1404.70        15.85 o                         
   2   2   5        837.51       1003.63        11.55 o                         
   3   2   5       1571.84       1580.62        16.84 o                         
   4   2   5        350.24        332.24        11.84 o                         
   5   2   5        618.28        610.36        14.28 o                         
   6   2   5          8.24         23.33         4.91 o                         
   7   2   5         47.09         40.96         8.74 o                         
   8   2   5        823.14        814.27        22.46 o                         
   9   2   5         25.97         20.41         9.23 o                         
  10   2   5         10.29         11.58         8.11 o                         
 -12   3   5        470.46        524.64        30.09 o                         
 -11   3   5        977.36       1056.57        42.26 o                         
 -10   3   5         44.31         19.41         9.62 o                         
  -9   3   5        983.78        991.21        22.41 o                         
  -8   3   5        885.33        778.15        17.45 o                         
  -7   3   5         97.84         80.87         7.66 o                         
  -6   3   5        415.07        465.11        10.92 o                         
  -5   3   5        325.31        316.39         7.05 o                         
  -4   3   5        108.65        126.39         6.51 o                         
  -3   3   5         81.12         51.21         3.24 o                         
  -2   3   5       1999.98       2085.77        18.42 o                         
  -1   3   5       1373.17       1419.31        14.25 o                         
   0   3   5        867.91        938.65        10.90 o                         
   1   3   5         24.77         43.64         4.51 o                         
   2   3   5        185.35        184.15         5.62 o                         
   3   3   5        654.10        754.51        10.99 o                         
   4   3   5        115.94        134.50         8.85 o                         
   5   3   5        630.30        562.71        12.47 o                         
   6   3   5         49.79         50.40         6.32 o                         
   7   3   5        372.16        396.00        20.23 o                         
   8   3   5          2.53          9.44         5.52 o                         
   9   3   5        538.63        528.73        25.10 o                         
  10   3   5        154.52        153.91        17.67 o                         
 -12   4   5        191.96        195.99        19.72 o                         
 -11   4   5        205.81        244.16        25.44 o                         
 -10   4   5        533.10        579.96        26.94 o                         
  -9   4   5        182.52        177.50        23.30 o                         
  -8   4   5         11.18          9.65         4.94 o                         
  -7   4   5        307.94        332.54        12.93 o                         
  -6   4   5        759.78        789.74        14.37 o                         
  -5   4   5          9.37         23.71         2.90 o                         
  -4   4   5        898.08        919.48        12.00 o                         
  -3   4   5         97.53        115.35         4.87 o                         
  -2   4   5         51.41         97.28         4.48 o                         
  -1   4   5        315.50        368.64         8.41 o                         
   0   4   5       4935.55       4767.29        34.14 o                         
   1   4   5       1649.96       1685.55        17.02 o                         
   2   4   5       4614.92       4560.11        33.85 o                         
   3   4   5        684.46        703.20        10.63 o                         
   4   4   5        606.28        592.19        10.66 o                         
   5   4   5        189.43        206.26        10.29 o                         
   6   4   5        107.04         99.07         8.23 o                         
   7   4   5        120.77        129.15         9.54 o                         
   8   4   5        131.26        162.13        12.44 o                         
   9   4   5         29.50          8.05         7.55 o                         
  10   4   5        211.35        226.95        21.43 o                         
 -12   5   5         18.17         19.98        10.36 o                         
 -11   5   5        115.02        110.31        14.55 o                         
 -10   5   5         16.64         13.72         8.83 o                         
  -9   5   5          0.72         -0.63         6.47 o                         
  -8   5   5         38.18         28.67         8.10 o                         
  -7   5   5          1.52          2.84         3.59 o                         
  -6   5   5          8.47          5.08         3.21 o                         
  -5   5   5        459.80        453.13         9.04 o                         
  -4   5   5        781.68        707.77        10.83 o                         
  -3   5   5        760.52        634.04         9.95 o                         
  -2   5   5          7.99          9.30         2.51 o                         
  -1   5   5         46.46         67.58         4.87 o                         
   0   5   5         72.61         76.24         4.22 o                         
   1   5   5        500.66        596.21         9.28 o                         
   2   5   5        160.59        136.39         5.96 o                         
   3   5   5         55.63         68.78         4.22 o                         
   4   5   5         24.67         21.03         3.57 o                         
   5   5   5        267.42        248.00        13.43 o                         
   6   5   5        561.10        599.69        15.28 o                         
   7   5   5        273.89        265.13        12.62 o                         
   8   5   5          0.72         -0.80         6.08 o                         
   9   5   5        714.16        678.58        28.62 o                         
  10   5   5        237.84        264.30        28.59 o                         
 -12   6   5         46.16         70.04        14.42 o                         
 -11   6   5          0.48         -1.24         8.44 o                         
 -10   6   5         15.41         19.19         8.95 o                         
  -9   6   5          4.21         -0.08         8.11 o                         
  -8   6   5        173.31        179.79        15.04 o                         
  -7   6   5         13.22          9.13         4.55 o                         
  -6   6   5         98.09        116.68         7.05 o                         
  -5   6   5         11.30         14.95         3.59 o                         
  -4   6   5         39.70         60.87         4.22 o                         
  -3   6   5       1485.79       1456.81        16.38 o                         
  -2   6   5        330.53        258.69         6.99 o                         
  -1   6   5        860.80        963.94        12.75 o                         
   0   6   5        585.39        468.26         8.73 o                         
   1   6   5        272.09        227.03         8.02 o                         
   2   6   5       4642.56       4840.85        36.80 o                         
   3   6   5        329.71        347.40        10.03 o                         
   4   6   5       1368.81       1347.98        19.11 o                         
   5   6   5        456.64        495.50        13.59 o                         
   6   6   5        755.87        729.47        15.63 o                         
   7   6   5        100.84         65.63         9.29 o                         
   8   6   5         98.48         82.97        10.20 o                         
   9   6   5         34.62         49.37        10.30 o                         
  10   6   5          3.33          0.48         8.08 o                         
 -12   7   5         29.76         20.40        16.46 o                         
 -11   7   5        258.10        255.70        21.51 o                         
 -10   7   5         60.00         51.47        11.55 o                         
  -9   7   5        217.46        168.54        22.83 o                         
  -8   7   5        691.12        692.46        24.75 o                         
  -7   7   5        161.13        121.92        10.29 o                         
  -6   7   5        162.04        191.51        10.35 o                         
  -5   7   5        435.35        401.42        10.84 o                         
  -4   7   5        793.99        767.62        18.61 o                         
  -3   7   5        624.71        690.12        11.04 o                         
  -2   7   5        935.56       1015.21        14.02 o                         
  -1   7   5         34.09         19.48         2.98 o                         
   0   7   5        698.37        784.68        11.85 o                         
   1   7   5       2513.38       2994.60        26.41 o                         
   2   7   5         34.49         45.34         3.71 o                         
   3   7   5        262.29        257.74         9.15 o                         
   4   7   5        105.38         71.42         6.16 o                         
   5   7   5       1008.88        945.65        19.57 o                         
   6   7   5        163.60        141.10        11.43 o                         
   7   7   5        260.43        237.46        15.53 o                         
   8   7   5         68.54         77.05        15.44 o                         
   9   7   5        264.10        273.81        20.03 o                         
  10   7   5          8.45         14.45         9.49 o                         
 -11   8   5          0.59         13.49        10.21 o                         
 -10   8   5        231.82        219.50        19.00 o                         
  -9   8   5          2.17         -1.09         6.97 o                         
  -8   8   5        348.69        338.15        21.02 o                         
  -7   8   5        163.59        131.72        12.95 o                         
  -6   8   5        382.58        376.64        16.27 o                         
  -5   8   5        428.49        449.34        13.52 o                         
  -4   8   5        951.23        823.89        15.00 o                         
  -3   8   5       1260.32       1166.76        15.15 o                         
  -2   8   5        294.07        354.57         8.14 o                         
  -1   8   5        303.30        355.91         9.73 o                         
   0   8   5          0.59         10.28         2.64 o                         
   1   8   5        140.03        126.54         6.02 o                         
   2   8   5       1298.66       1394.36        18.99 o                         
   3   8   5       2067.40       2015.13        23.01 o                         
   4   8   5       1586.47       1564.73        24.79 o                         
   5   8   5        700.57        705.47        19.95 o                         
   6   8   5        279.36        255.27        15.38 o                         
   7   8   5         24.46         19.75         7.14 o                         
   8   8   5         25.19         22.14         7.01 o                         
   9   8   5         49.91         75.43        11.07 o                         
  10   8   5        102.07        105.46        13.90 o                         
 -11   9   5        201.11        187.96        24.18 o                         
 -10   9   5         16.90         11.86         8.69 o                         
  -9   9   5         44.40         38.34        10.41 o                         
  -8   9   5         90.22         87.72        12.07 o                         
  -7   9   5        377.59        336.84        17.03 o                         
  -6   9   5          8.14         15.92         5.83 o                         
  -5   9   5          9.43         31.55         4.82 o                         
  -4   9   5       3586.78       3507.02        35.86 o                         
  -3   9   5         16.15         28.01         4.43 o                         
  -2   9   5        212.29        203.65         7.40 o                         
  -1   9   5        130.59        105.80         5.74 o                         
   0   9   5        568.88        555.85        10.66 o                         
   1   9   5        867.36        950.76        14.07 o                         
   2   9   5         27.38         39.37         7.18 o                         
   3   9   5        191.17        184.28         8.22 o                         
   4   9   5          0.96          1.37         6.09 o                         
   5   9   5       1899.01       1828.00        33.41 o                         
   6   9   5         52.30         48.71         7.96 o                         
   7   9   5          9.79          0.32         6.19 o                         
   8   9   5          6.40          2.18         6.56 o                         
   9   9   5        413.47        481.04        24.05 o                         
 -11  10   5          5.20         12.67         9.53 o                         
 -10  10   5         23.83         18.23         9.34 o                         
  -9  10   5          0.33         -0.25         7.75 o                         
  -8  10   5         17.88          5.84         7.22 o                         
  -7  10   5          1.84          6.70         8.05 o                         
  -6  10   5        346.89        347.61        16.97 o                         
  -5  10   5         81.81         97.29         7.24 o                         
  -4  10   5        132.20        102.06         7.35 o                         
  -3  10   5        680.77        631.69        13.90 o                         
  -2  10   5        106.06        116.24         7.13 o                         
  -1  10   5        887.84        850.27        13.78 o                         
   0  10   5        516.74        525.80        10.84 o                         
   1  10   5       1920.81       1955.93        24.26 o                         
   2  10   5         83.90         79.25         6.06 o                         
   3  10   5        332.37        293.68        13.37 o                         
   4  10   5         28.92         26.42         6.13 o                         
   5  10   5        544.99        545.66        19.29 o                         
   6  10   5        281.01        276.33        16.76 o                         
   7  10   5        363.44        358.83        20.29 o                         
   8  10   5         11.92         14.68        10.27 o                         
   9  10   5         46.92         61.21        15.43 o                         
 -11  11   5         16.81         13.08        24.81 o                         
 -10  11   5         19.91         19.95        10.40 o                         
  -9  11   5        179.46        161.44        16.86 o                         
  -8  11   5         16.05         28.38         8.91 o                         
  -7  11   5         42.07         33.80         9.96 o                         
  -6  11   5         65.69         44.12         7.69 o                         
  -5  11   5          0.00         -4.18         4.03 o                         
  -4  11   5          3.61          3.97         3.83 o                         
  -3  11   5        239.32        266.53        11.34 o                         
  -2  11   5        155.22        168.11         8.82 o                         
  -1  11   5         72.74         81.15         6.28 o                         
   0  11   5        107.39        115.08         6.46 o                         
   1  11   5        160.86        166.36         8.44 o                         
   2  11   5        109.27        109.58         8.71 o                         
   3  11   5         48.26         54.73         7.05 o                         
   4  11   5          0.21         -2.69         5.50 o                         
   5  11   5        314.24        336.47        18.03 o                         
   6  11   5         14.98          2.59         6.65 o                         
   7  11   5         65.55         63.04         9.77 o                         
   8  11   5          1.53          3.57         9.17 o                         
   9  11   5         17.43         15.46         8.07 o                         
 -10  12   5          0.00          9.44         9.48 o                         
  -9  12   5         11.53          1.35         8.33 o                         
  -8  12   5         17.98          6.29         8.59 o                         
  -7  12   5        130.28        117.55        11.68 o                         
  -6  12   5          1.35          6.07         5.62 o                         
  -5  12   5        214.83        236.83        12.86 o                         
  -4  12   5         29.01         41.08         6.60 o                         
  -3  12   5       1665.47       1607.01        24.25 o                         
  -2  12   5         90.64        144.90         8.65 o                         
  -1  12   5         12.51         19.39         4.49 o                         
   0  12   5          3.13          2.98         3.12 o                         
   1  12   5          0.93         -0.82         3.80 o                         
   2  12   5          7.71          4.69         4.12 o                         
   3  12   5        484.58        490.76        16.88 o                         
   4  12   5        307.49        306.51        20.96 o                         
   5  12   5         10.52         10.48         6.35 o                         
   6  12   5         25.06         15.93         7.16 o                         
   7  12   5          9.50          3.21         7.78 o                         
   8  12   5        140.61        147.35        14.58 o                         
 -10  13   5          2.72         17.20        10.81 o                         
  -9  13   5         50.75         26.16        10.56 o                         
  -8  13   5        261.78        298.57        22.08 o                         
  -7  13   5        173.72        152.13        13.67 o                         
  -6  13   5         70.20         67.95         9.73 o                         
  -5  13   5        470.68        459.89        17.61 o                         
  -4  13   5        356.95        400.43        16.59 o                         
  -3  13   5         92.11         93.82         7.76 o                         
  -2  13   5        252.02        241.91        11.51 o                         
  -1  13   5         69.38         54.32         6.29 o                         
   0  13   5          1.00         -0.85         5.16 o                         
   1  13   5          0.00          4.46         4.39 o                         
   2  13   5        226.10        228.21        12.80 o                         
   3  13   5         89.01        101.66        11.95 o                         
   4  13   5       1789.45       1716.93        34.28 o                         
   5  13   5         57.03         44.06         8.72 o                         
   6  13   5         43.33         69.59        10.65 o                         
   7  13   5         19.76         20.53         9.96 o                         
   8  13   5        107.90        108.64        11.81 o                         
  -9  14   5          6.38          6.60         9.38 o                         
  -8  14   5          0.13        -10.43         6.95 o                         
  -7  14   5        525.17        539.92        25.95 o                         
  -6  14   5        188.52        149.58        13.56 o                         
  -5  14   5        136.42        135.55        10.75 o                         
  -4  14   5       1549.36       1503.64        27.94 o                         
  -3  14   5        397.03        419.57        17.13 o                         
  -2  14   5        300.22        298.91        13.05 o                         
  -1  14   5        458.55        478.09        18.60 o                         
   0  14   5         59.61         38.77         9.99 o                         
   1  14   5          0.99         -3.37         4.99 o                         
   2  14   5        520.63        495.94        19.56 o                         
   3  14   5        372.16        356.18        22.12 o                         
   4  14   5         45.03         48.58         7.99 o                         
   5  14   5         51.63         40.74         8.86 o                         
   6  14   5         11.73         16.35         8.14 o                         
   7  14   5         68.25         88.47        12.37 o                         
   8  14   5         16.76         30.45         9.09 o                         
  -9  15   5          0.07         10.01        10.31 o                         
  -8  15   5        178.04        186.73        18.45 o                         
  -7  15   5          1.49          1.02         7.51 o                         
  -6  15   5         51.63         69.68        10.73 o                         
  -5  15   5        285.34        305.88        16.41 o                         
  -4  15   5         10.08          9.14         6.26 o                         
  -3  15   5         61.20         59.93         7.90 o                         
  -2  15   5        144.66        145.80        10.85 o                         
  -1  15   5        534.49        521.28        20.05 o                         
   0  15   5        492.36        421.29        19.60 o                         
   1  15   5         57.81         44.38         8.18 o                         
   2  15   5         85.88         93.37        12.25 o                         
   3  15   5        153.29        168.46        13.38 o                         
   4  15   5          3.47          6.14         5.97 o                         
   5  15   5        273.03        259.42        15.66 o                         
   6  15   5        224.01        242.38        15.89 o                         
   7  15   5          2.94          8.98         7.71 o                         
  -8  16   5         26.24         26.22        10.66 o                         
  -7  16   5        368.40        363.46        21.49 o                         
  -6  16   5         12.67         20.31         9.49 o                         
  -5  16   5          5.51          7.27         6.87 o                         
  -4  16   5        356.13        368.18        17.40 o                         
  -3  16   5          0.17          4.11         6.33 o                         
  -2  16   5         14.68          2.71         6.85 o                         
  -1  16   5        153.21        164.22        13.09 o                         
   0  16   5         10.71          2.94         5.96 o                         
   1  16   5          0.59          3.28         6.03 o                         
   2  16   5         99.65        101.51        12.94 o                         
   3  16   5         21.24         18.52         8.42 o                         
   4  16   5         43.34         43.69        12.69 o                         
   5  16   5        144.28        139.53        17.17 o                         
   6  16   5         33.83         28.93         8.33 o                         
   7  16   5          8.79          6.16         7.74 o                         
  -8  17   5          2.59          5.71        11.37 o                         
  -7  17   5        135.97        204.25        17.24 o                         
  -6  17   5         96.85        103.95        12.47 o                         
  -5  17   5          3.01         -0.05         7.05 o                         
  -4  17   5         72.57         80.42        10.81 o                         
  -3  17   5          0.67          2.19         6.50 o                         
  -2  17   5        171.43        179.57        15.88 o                         
  -1  17   5          1.84         -1.29         6.37 o                         
   0  17   5         16.14         13.65         7.21 o                         
   1  17   5        177.37        162.78        17.50 o                         
   2  17   5          6.79         10.43         7.97 o                         
   3  17   5          6.35          7.87         8.59 o                         
   4  17   5        121.52        128.03        15.45 o                         
   5  17   5        157.56        158.47        17.40 o                         
   6  17   5         11.00         -7.27         7.22 o                         
  -7  18   5          0.43          6.46         8.58 o                         
  -6  18   5        189.75        202.46        18.04 o                         
  -5  18   5         55.41         62.23        13.04 o                         
  -4  18   5          0.05         -2.63         7.28 o                         
  -3  18   5         33.58         31.49        12.01 o                         
  -2  18   5         47.06         47.53        11.02 o                         
  -1  18   5        345.37        346.03        22.15 o                         
   0  18   5        241.77        250.07        17.20 o                         
   1  18   5          7.68          3.70         8.15 o                         
   2  18   5         19.68         30.16         9.44 o                         
   3  18   5         36.30         37.17        10.34 o                         
   4  18   5        297.47        273.95        21.78 o                         
   5  18   5          1.11         19.30        10.99 o                         
  -6  19   5          0.12         -0.83         9.99 o                         
  -5  19   5        157.87        168.35        18.42 o                         
  -4  19   5        132.83        146.29        15.82 o                         
  -3  19   5         74.37         77.50        13.43 o                         
  -2  19   5          0.35         15.34        13.78 o                         
  -1  19   5         10.44          9.90        11.94 o                         
   0  19   5        479.00        446.18        30.45 o                         
   1  19   5         65.87         45.48        11.80 o                         
   2  19   5         43.73         66.75        12.42 o                         
   3  19   5         69.74         81.55        13.49 o                         
   4  19   5         30.30         12.42        10.64 o                         
  -5  20   5          0.01         -0.10        12.57 o                         
  -4  20   5         19.22         26.31        11.05 o                         
  -3  20   5        118.61        126.19        16.70 o                         
  -2  20   5        116.53        130.92        15.85 o                         
  -1  20   5          5.64          7.19         9.10 o                         
   0  20   5         54.74         45.55        13.23 o                         
   1  20   5         23.95         18.62        12.17 o                         
   2  20   5         23.07         21.18        11.15 o                         
   3  20   5          7.88         27.86        11.21 o                         
  -3  21   5         11.14         18.14        10.60 o                         
  -2  21   5         33.01         44.33        12.47 o                         
  -1  21   5        225.08        216.00        24.55 o                         
   0  21   5          7.34         19.14        11.66 o                         
   1  21   5         28.39         34.04        13.99 o                         
 -12   0   6        219.75        222.21        28.59 o                         
 -10   0   6         10.89         15.39         8.75 o                         
  -8   0   6        401.74        330.74        21.08 o                         
  -6   0   6      11063.63      11290.34       127.87 o                         
  -4   0   6          7.85          1.32         3.70 o                         
  -2   0   6        166.42        270.84        10.25 o                         
   0   0   6        456.26        390.61        11.29 o                         
   2   0   6        143.25        239.35         9.70 o                         
   4   0   6        994.66       1140.66        21.85 o                         
   6   0   6         21.36         19.13         6.85 o                         
   8   0   6         78.35         48.99        13.05 o                         
  10   0   6          0.13         -6.97        10.43 o                         
 -12   1   6        107.52         96.17        23.97 o                         
 -11   1   6        409.59        374.86        20.30 o                         
 -10   1   6         38.56         49.42         7.88 o                         
  -9   1   6         14.30          6.27         5.54 o                         
  -8   1   6        343.18        351.55        15.16 o                         
  -7   1   6       1297.99       1394.23        24.00 o                         
  -6   1   6        312.69        357.49        12.16 o                         
  -5   1   6       2931.58       2747.69        26.58 o                         
  -4   1   6         38.19         21.71         4.71 o                         
  -3   1   6        397.56        472.50         6.92 o                         
  -2   1   6        670.68        576.71         8.41 o                         
  -1   1   6       2547.08       2524.63        21.03 o                         
   0   1   6        341.55        352.74         6.40 o                         
   1   1   6       1256.06       1216.39        14.92 o                         
   2   1   6        130.78        153.33         4.72 o                         
   3   1   6        298.54        261.67         7.12 o                         
   4   1   6        195.34        207.85         9.26 o                         
   5   1   6        758.37        864.53        16.16 o                         
   6   1   6        194.82        179.52        11.00 o                         
   7   1   6        345.64        364.90        18.53 o                         
   8   1   6          5.06          1.66         6.44 o                         
   9   1   6         95.25        127.75        13.59 o                         
  10   1   6        101.66        124.28        14.64 o                         
 -12   2   6         59.63         50.57        15.43 o                         
 -11   2   6          5.22         10.09         7.87 o                         
 -10   2   6          4.86         -0.43         4.92 o                         
  -9   2   6          6.29         11.03         5.11 o                         
  -8   2   6          7.39          0.98         4.32 o                         
  -7   2   6        829.82        942.44        19.55 o                         
  -6   2   6       1090.99       1072.70        19.46 o                         
  -5   2   6       1176.87       1287.89        16.92 o                         
  -4   2   6        510.02        429.92        11.42 o                         
  -3   2   6        589.41        684.26         9.13 o                         
  -2   2   6       2147.64       1913.90        17.68 o                         
  -1   2   6         90.34         90.71         4.23 o                         
   0   2   6        880.25        860.02        10.43 o                         
   1   2   6         96.92         55.43         4.13 o                         
   2   2   6         23.58         32.91         3.66 o                         
   3   2   6         41.10         36.81         3.28 o                         
   4   2   6       1760.39       1733.71        23.55 o                         
   5   2   6        678.38        689.92        14.12 o                         
   6   2   6         11.70          5.66         4.46 o                         
   7   2   6        580.11        513.56        17.91 o                         
   8   2   6          0.06          0.91         6.58 o                         
   9   2   6         89.68         97.19        11.97 o                         
  10   2   6        134.74        148.83        15.17 o                         
 -12   3   6        351.40        325.10        32.04 o                         
 -11   3   6        154.95        153.45        16.47 o                         
 -10   3   6        159.01        202.19        25.76 o                         
  -9   3   6        197.60        185.41        16.47 o                         
  -8   3   6        357.47        343.05        14.91 o                         
  -7   3   6        359.66        339.45        13.46 o                         
  -6   3   6         15.14          7.34         3.31 o                         
  -5   3   6        100.14         68.71         4.86 o                         
  -4   3   6        878.94        779.60         9.92 o                         
  -3   3   6         29.02         51.42         5.00 o                         
  -2   3   6       4056.28       4472.18        33.06 o                         
  -1   3   6       1647.01       1765.88        17.14 o                         
   0   3   6        318.60        320.94         6.45 o                         
   1   3   6          1.39          6.11         2.48 o                         
   2   3   6        554.93        636.37        12.89 o                         
   3   3   6        109.24        115.04         4.83 o                         
   4   3   6         42.16         45.11         4.67 o                         
   5   3   6        199.82        177.91         9.81 o                         
   6   3   6        110.09        110.52         9.64 o                         
   7   3   6          0.93          3.89         5.00 o                         
   8   3   6        319.08        340.20        19.64 o                         
   9   3   6        102.03        105.94        12.23 o                         
  10   3   6          6.05          7.24         9.73 o                         
 -12   4   6          8.97         13.47         9.82 o                         
 -11   4   6          7.48         15.81         9.18 o                         
 -10   4   6         15.29         -1.98         7.63 o                         
  -9   4   6          1.78          5.04         8.17 o                         
  -8   4   6         51.78         60.27         8.58 o                         
  -7   4   6        612.12        620.15        15.94 o                         
  -6   4   6         11.16          4.27         2.91 o                         
  -5   4   6        482.57        508.19         9.48 o                         
  -4   4   6        215.52        147.38         5.44 o                         
  -3   4   6       2614.49       2639.40        23.31 o                         
  -2   4   6       2936.30       3133.31        26.03 o                         
  -1   4   6        153.78        141.00         5.62 o                         
   0   4   6      10907.60      11341.54        71.03 o                         
   1   4   6        836.39        729.18        12.16 o                         
   2   4   6       1316.64       1459.93        18.50 o                         
   3   4   6        180.14        174.02         7.43 o                         
   4   4   6         55.58         46.15         4.78 o                         
   5   4   6        182.25        175.26        10.06 o                         
   6   4   6        526.55        513.47        16.67 o                         
   7   4   6         65.26         55.36        10.94 o                         
   8   4   6         15.05          7.67         6.02 o                         
   9   4   6          1.92         -0.03         8.35 o                         
  10   4   6         65.34         85.48        14.79 o                         
 -12   5   6        823.31        888.51        36.02 o                         
 -11   5   6          1.48         13.86         9.32 o                         
 -10   5   6         21.03         13.67         8.88 o                         
  -9   5   6         23.70         30.24         8.77 o                         
  -8   5   6        490.82        573.78        19.70 o                         
  -7   5   6          0.13          2.82         4.06 o                         
  -6   5   6        223.08        216.96         9.34 o                         
  -5   5   6         75.49         80.51         5.53 o                         
  -4   5   6         17.14         34.22         3.38 o                         
  -3   5   6          1.19          0.52         2.25 o                         
  -2   5   6         13.58          9.44         2.58 o                         
  -1   5   6        337.39        355.86         7.68 o                         
   0   5   6        329.61        320.49        10.18 o                         
   1   5   6        503.03        484.02         8.07 o                         
   2   5   6        570.92        516.26        11.61 o                         
   3   5   6         22.55         11.19         3.51 o                         
   4   5   6         82.76        111.88         7.89 o                         
   5   5   6        567.10        569.82        15.07 o                         
   6   5   6          0.22         -5.57         3.93 o                         
   7   5   6         60.99         54.42        10.70 o                         
   8   5   6        390.91        431.26        23.70 o                         
   9   5   6         35.59         33.89         9.80 o                         
  10   5   6        244.28        263.18        19.94 o                         
 -12   6   6         72.35         92.79        15.23 o                         
 -11   6   6        101.96        103.58        14.82 o                         
 -10   6   6          4.88          3.14         7.34 o                         
  -9   6   6          4.00         18.57         7.56 o                         
  -8   6   6         79.95         68.84        10.78 o                         
  -7   6   6        849.65        830.55        21.68 o                         
  -6   6   6         27.09         36.51         4.69 o                         
  -5   6   6         91.13         74.03         4.87 o                         
  -4   6   6       2431.14       2588.02        24.70 o                         
  -3   6   6        755.62        899.16        12.93 o                         
  -2   6   6        353.05        404.33        10.18 o                         
  -1   6   6          3.68          5.21         2.44 o                         
   0   6   6        329.13        384.38         9.28 o                         
   1   6   6        335.52        282.84        11.47 o                         
   2   6   6       1055.80       1084.70        13.99 o                         
   3   6   6        124.84        133.31         7.60 o                         
   4   6   6        114.70        122.72         8.47 o                         
   5   6   6        946.00        959.16        19.94 o                         
   6   6   6        435.60        430.37        16.01 o                         
   7   6   6         18.33         16.09         6.47 o                         
   8   6   6         65.68         54.86         9.00 o                         
   9   6   6          1.72         -3.71         7.67 o                         
  10   6   6          2.64         14.57        10.62 o                         
 -12   7   6         45.85         35.77        12.42 o                         
 -11   7   6         22.30         17.84        10.57 o                         
 -10   7   6          9.26          7.68         7.70 o                         
  -9   7   6         28.88         42.94         9.67 o                         
  -8   7   6       1622.82       1541.48        36.96 o                         
  -7   7   6        338.12        337.44        16.83 o                         
  -6   7   6        218.40        257.39        12.06 o                         
  -5   7   6        158.30        123.89         6.98 o                         
  -4   7   6        103.31        153.80         6.47 o                         
  -3   7   6       3401.89       3489.85        30.46 o                         
  -2   7   6       1133.48       1101.64        14.76 o                         
  -1   7   6         63.35         83.85         5.14 o                         
   0   7   6         48.45         62.86         4.43 o                         
   1   7   6        684.48        722.21        12.51 o                         
   2   7   6         26.93         52.69         4.17 o                         
   3   7   6         99.19         88.44         8.26 o                         
   4   7   6        666.55        660.32        16.07 o                         
   5   7   6        213.64        177.97        11.21 o                         
   6   7   6       1472.26       1355.99        27.19 o                         
   7   7   6         11.92          9.53         6.27 o                         
   8   7   6        448.72        438.71        24.17 o                         
   9   7   6         56.25         44.94        10.77 o                         
  10   7   6         46.91         57.72        19.57 o                         
 -11   8   6         91.64         85.57        18.85 o                         
 -10   8   6         10.42          9.64         8.67 o                         
  -9   8   6        263.67        248.54        20.84 o                         
  -8   8   6          3.07         -8.73         5.82 o                         
  -7   8   6        437.47        423.60        30.36 o                         
  -6   8   6         34.08         22.96         5.24 o                         
  -5   8   6       1543.26       1468.11        21.35 o                         
  -4   8   6        668.21        639.17        14.75 o                         
  -3   8   6          5.92         24.90         3.46 o                         
  -2   8   6        100.01         72.22         4.93 o                         
  -1   8   6       1799.15       1884.55        20.81 o                         
   0   8   6       2548.80       2535.52        24.89 o                         
   1   8   6        341.46        331.38         8.76 o                         
   2   8   6         64.29         76.79         7.70 o                         
   3   8   6         13.07         17.68         4.69 o                         
   4   8   6        819.26        841.53        18.53 o                         
   5   8   6       2232.33       2270.93        42.96 o                         
   6   8   6         11.25         21.05         6.84 o                         
   7   8   6        536.92        540.47        26.17 o                         
   8   8   6          0.90          2.82         7.28 o                         
   9   8   6         22.59          4.36         9.42 o                         
 -11   9   6        281.58        342.66        25.38 o                         
 -10   9   6        222.21        246.13        20.50 o                         
  -9   9   6        125.02         93.21        12.95 o                         
  -8   9   6        228.76        223.39        26.64 o                         
  -7   9   6         15.89         19.11         9.83 o                         
  -6   9   6        571.58        532.40        16.78 o                         
  -5   9   6          9.20         24.75         5.62 o                         
  -4   9   6        137.94        120.93         7.56 o                         
  -3   9   6          4.94         -1.57         2.92 o                         
  -2   9   6         47.45         40.87         4.19 o                         
  -1   9   6        584.26        519.41        11.78 o                         
   0   9   6        755.80        823.33        15.51 o                         
   1   9   6        736.55        728.65        12.60 o                         
   2   9   6        100.61        130.52         8.70 o                         
   3   9   6         29.03         24.28         6.00 o                         
   4   9   6         79.08         87.16         9.16 o                         
   5   9   6        190.99        201.07        13.74 o                         
   6   9   6         85.02         62.84         9.81 o                         
   7   9   6         79.42         74.82        10.00 o                         
   8   9   6         55.99         30.22        12.49 o                         
   9   9   6        131.85        150.58        16.86 o                         
 -11  10   6         36.77         25.39        11.08 o                         
 -10  10   6         23.81         23.08        12.17 o                         
  -9  10   6         37.27         32.25         9.62 o                         
  -8  10   6        159.08        153.79        21.95 o                         
  -7  10   6        409.84        371.20        18.47 o                         
  -6  10   6        105.35         97.25        15.79 o                         
  -5  10   6         43.86         50.02         7.43 o                         
  -4  10   6          8.53         10.23         3.98 o                         
  -3  10   6          0.04         -3.03         3.31 o                         
  -2  10   6        647.96        679.38        14.29 o                         
  -1  10   6         51.49         47.47         4.58 o                         
   0  10   6       1044.18        994.07        15.38 o                         
   1  10   6        165.37        163.48         9.17 o                         
   2  10   6        126.98        135.93         8.71 o                         
   3  10   6        706.60        732.94        25.55 o                         
   4  10   6         48.56         26.14         6.51 o                         
   5  10   6         59.49         58.52         8.84 o                         
   6  10   6          2.07         -5.02         5.46 o                         
   7  10   6          2.09          2.87         5.88 o                         
   8  10   6        176.54        189.27        17.45 o                         
   9  10   6         28.66          3.80         9.01 o                         
 -11  11   6         98.74        133.66        17.87 o                         
 -10  11   6          1.04         22.10         9.74 o                         
  -9  11   6          8.95          6.62        11.29 o                         
  -8  11   6          0.48         13.96         7.62 o                         
  -7  11   6        214.50        247.47        15.92 o                         
  -6  11   6         92.54         71.15         9.13 o                         
  -5  11   6        277.80        274.59        15.26 o                         
  -4  11   6       1349.26       1306.92        21.78 o                         
  -3  11   6        638.11        615.90        14.60 o                         
  -2  11   6         85.55         77.01         6.54 o                         
  -1  11   6       1365.74       1302.00        18.48 o                         
   0  11   6        519.47        609.99        12.32 o                         
   1  11   6          9.94         18.61         4.46 o                         
   2  11   6         76.90         84.42         8.77 o                         
   3  11   6       1627.97       1556.19        30.19 o                         
   4  11   6         30.16         25.17         6.73 o                         
   5  11   6         34.98         31.11         8.11 o                         
   6  11   6        196.96        213.94        15.45 o                         
   7  11   6        127.87        111.62        12.50 o                         
   8  11   6         41.85         32.11        10.73 o                         
 -10  12   6        100.26        145.32        16.77 o                         
  -9  12   6          7.99         18.98        15.04 o                         
  -8  12   6        125.03        113.89        14.26 o                         
  -7  12   6          0.09          6.46         6.63 o                         
  -6  12   6        142.09        153.56        12.81 o                         
  -5  12   6       2119.82       2069.93        42.37 o                         
  -4  12   6        324.58        303.79        15.63 o                         
  -3  12   6        263.54        249.32        13.41 o                         
  -2  12   6        816.27        831.35        17.23 o                         
  -1  12   6        144.61        175.19         9.55 o                         
   0  12   6       1466.18       1430.89        21.71 o                         
   1  12   6         27.53         21.82         5.28 o                         
   2  12   6        268.17        274.32        14.99 o                         
   3  12   6          0.54          0.86         5.42 o                         
   4  12   6        339.49        407.32        19.47 o                         
   5  12   6          8.32          5.60         6.11 o                         
   6  12   6         88.30         76.29        10.44 o                         
   7  12   6         47.83         24.50         8.73 o                         
   8  12   6        107.68        139.74        14.62 o                         
 -10  13   6         51.97         65.58        14.15 o                         
  -9  13   6         35.84         37.85        12.69 o                         
  -8  13   6         50.12         23.78         9.77 o                         
  -7  13   6        609.67        618.93        24.04 o                         
  -6  13   6         47.59         37.34         8.51 o                         
  -5  13   6        515.63        491.73        23.45 o                         
  -4  13   6          1.29         -6.65         4.43 o                         
  -3  13   6        528.28        558.51        15.35 o                         
  -2  13   6         70.70         58.12         6.64 o                         
  -1  13   6       2694.03       2797.67        33.68 o                         
   0  13   6          1.29         -1.07         5.05 o                         
   1  13   6         75.39         74.33        12.28 o                         
   2  13   6        141.00        149.80        14.17 o                         
   3  13   6         45.85         41.21         9.71 o                         
   4  13   6         88.35         87.05        10.19 o                         
   5  13   6         73.15         65.20         9.66 o                         
   6  13   6          4.13          8.94         7.08 o                         
   7  13   6         11.25         -5.23         9.72 o                         
   8  13   6         57.00         57.02        11.59 o                         
  -9  14   6         35.31         30.91        10.88 o                         
  -8  14   6          2.11         -4.59         7.95 o                         
  -7  14   6        320.49        356.50        20.40 o                         
  -6  14   6        285.12        260.66        17.11 o                         
  -5  14   6          3.47          1.64         6.17 o                         
  -4  14   6         75.71         56.15         8.99 o                         
  -3  14   6        188.74        177.15        10.76 o                         
  -2  14   6          9.02          4.48         4.79 o                         
  -1  14   6         12.98         13.69         6.02 o                         
   0  14   6       1926.70       1870.71        34.26 o                         
   1  14   6         32.07         27.42         8.10 o                         
   2  14   6         81.30         66.67         9.26 o                         
   3  14   6         64.96         70.49         9.59 o                         
   4  14   6        374.95        428.77        20.78 o                         
   5  14   6         32.56         22.85         7.63 o                         
   6  14   6          1.57         -7.90         6.04 o                         
   7  14   6        195.32        164.15        15.61 o                         
  -9  15   6          4.91         14.47        10.41 o                         
  -8  15   6        274.30        270.72        22.29 o                         
  -7  15   6         84.97         78.17        12.67 o                         
  -6  15   6          9.65          6.13         7.42 o                         
  -5  15   6        333.00        304.09        18.11 o                         
  -4  15   6        552.56        525.52        18.69 o                         
  -3  15   6         37.29         32.28         6.79 o                         
  -2  15   6        139.70        164.72        12.84 o                         
  -1  15   6        333.35        330.20        17.59 o                         
   0  15   6         15.14         23.05         6.92 o                         
   1  15   6         17.59         26.14        12.17 o                         
   2  15   6         65.23         61.77        10.22 o                         
   3  15   6          0.02         -1.95         6.06 o                         
   4  15   6         21.59         18.13         7.22 o                         
   5  15   6          8.77         29.02         8.40 o                         
   6  15   6         68.31         55.85        10.73 o                         
   7  15   6        126.46        151.32        15.32 o                         
  -8  16   6         68.33         96.30        15.00 o                         
  -7  16   6         52.53         58.80        11.83 o                         
  -6  16   6        356.01        315.21        19.42 o                         
  -5  16   6        132.31        147.16        13.87 o                         
  -4  16   6          9.91         12.25         5.97 o                         
  -3  16   6         55.75         64.00         9.93 o                         
  -2  16   6          1.15          8.82         6.65 o                         
  -1  16   6         46.22         38.95         8.26 o                         
   0  16   6          6.73         11.00         7.44 o                         
   1  16   6         98.65         86.99        12.42 o                         
   2  16   6         25.31         40.42         9.90 o                         
   3  16   6          7.22          1.18         7.50 o                         
   4  16   6         77.11        112.96        14.57 o                         
   5  16   6         96.64        118.91        13.06 o                         
   6  16   6          3.21          0.02         8.08 o                         
  -8  17   6        568.21        598.93        33.10 o                         
  -7  17   6          2.65          2.81         8.65 o                         
  -6  17   6         18.82         26.49        17.74 o                         
  -5  17   6         13.65         12.82         7.60 o                         
  -4  17   6         67.06         83.85        11.01 o                         
  -3  17   6         24.52         18.19        14.63 o                         
  -2  17   6          2.58         12.99         8.36 o                         
  -1  17   6         15.07         12.28         7.81 o                         
   0  17   6        530.85        584.83        26.47 o                         
   1  17   6        205.70        197.38        17.49 o                         
   2  17   6          0.20          7.33         7.85 o                         
   3  17   6        128.28        144.11        16.55 o                         
   4  17   6         25.05         27.07        10.46 o                         
   5  17   6         36.86         40.87        11.99 o                         
  -7  18   6          1.76          1.64         8.67 o                         
  -6  18   6         26.37         18.67         9.53 o                         
  -5  18   6          0.24         11.41         9.28 o                         
  -4  18   6         46.97         21.74        12.41 o                         
  -3  18   6        151.77        173.02        16.66 o                         
  -2  18   6        156.27        154.97        15.60 o                         
  -1  18   6        197.01        182.37        17.55 o                         
   0  18   6        265.05        255.03        27.50 o                         
   1  18   6        316.46        323.16        22.37 o                         
   2  18   6         27.13         28.02        10.31 o                         
   3  18   6          6.40          6.94         8.68 o                         
   4  18   6         31.34         18.26        10.35 o                         
   5  18   6        112.06        123.55        16.14 o                         
  -6  19   6         14.75         18.21        12.23 o                         
  -5  19   6         12.57         15.35        13.74 o                         
  -4  19   6         82.28         80.79        16.12 o                         
  -3  19   6        251.79        288.93        24.88 o                         
  -2  19   6        102.40         98.34        13.94 o                         
  -1  19   6         93.52        100.96        26.26 o                         
   0  19   6          0.66          0.22         8.99 o                         
   1  19   6         22.66         13.94         9.62 o                         
   2  19   6          9.53         35.28        11.03 o                         
   3  19   6          0.00         -2.16         9.35 o                         
   4  19   6         49.97         41.59        12.54 o                         
  -4  20   6         49.76         64.76        15.36 o                         
  -3  20   6         20.54         14.75         9.64 o                         
  -2  20   6         18.65         12.85        11.56 o                         
  -1  20   6         32.13         23.55        13.93 o                         
   0  20   6        156.02        168.37        20.66 o                         
   1  20   6          1.66        -13.15         9.26 o                         
   2  20   6         25.49          9.55        10.05 o                         
  -2  21   6         13.54         37.71        13.82 o                         
  -1  21   6         13.67         26.02        12.70 o                         
   0  21   6         84.03         77.98        16.26 o                         
 -11   0   7        232.31        224.52        20.82 o                         
  -9   0   7        477.09        471.76        25.09 o                         
  -7   0   7         86.75         86.33        13.68 o                         
  -5   0   7       1946.29       1786.31        36.90 o                         
  -3   0   7        421.72        383.95        10.00 o                         
  -1   0   7        635.22        560.93        12.66 o                         
   1   0   7       7065.35       6780.40        65.23 o                         
   3   0   7        504.36        536.56        23.70 o                         
   5   0   7          2.87          5.91         5.55 o                         
   7   0   7         28.92         13.91         9.88 o                         
   9   0   7         25.96         67.93        16.92 o                         
 -12   1   7         35.17         46.24        11.44 o                         
 -11   1   7         18.78          9.83         6.92 o                         
 -10   1   7        465.32        458.35        19.51 o                         
  -9   1   7          2.39         -0.21         6.53 o                         
  -8   1   7        814.87        749.97        23.37 o                         
  -7   1   7        228.59        226.12        11.81 o                         
  -6   1   7         73.02         76.34         9.78 o                         
  -5   1   7         22.89         24.13         5.05 o                         
  -4   1   7       1946.15       1868.77        20.24 o                         
  -3   1   7         63.44         57.48         3.93 o                         
  -2   1   7       1769.94       1736.12        17.18 o                         
  -1   1   7       2268.31       2308.08        20.71 o                         
   0   1   7        254.69        216.59         5.80 o                         
   1   1   7         10.98         13.73         2.73 o                         
   2   1   7       2672.46       2565.97        26.08 o                         
   3   1   7         24.32         34.65         4.11 o                         
   4   1   7        510.27        478.78        12.95 o                         
   5   1   7        266.80        257.82        11.93 o                         
   6   1   7        499.72        525.73        17.03 o                         
   7   1   7          0.21          2.50         5.98 o                         
   8   1   7          6.91          8.11         7.12 o                         
   9   1   7         44.72         56.16        10.35 o                         
  10   1   7         30.91         35.67        10.61 o                         
 -12   2   7          3.19          4.86        12.01 o                         
 -11   2   7        179.73        190.38        15.79 o                         
 -10   2   7         10.27          8.61         6.03 o                         
  -9   2   7        129.08        151.92        11.09 o                         
  -8   2   7         82.47         62.63         7.45 o                         
  -7   2   7         14.85         21.13         5.06 o                         
  -6   2   7          3.27          1.42         3.53 o                         
  -5   2   7        241.60        226.26         7.50 o                         
  -4   2   7        233.09        238.01         7.64 o                         
  -3   2   7       1391.72       1403.26        14.98 o                         
  -2   2   7       3055.17       3082.85        25.71 o                         
  -1   2   7        320.86        309.29         6.81 o                         
   0   2   7       1270.09       1248.91        16.00 o                         
   1   2   7        136.88        102.47         5.67 o                         
   2   2   7          8.24         25.32         4.08 o                         
   3   2   7        661.42        613.59        12.32 o                         
   4   2   7        764.53        753.93        14.60 o                         
   5   2   7        516.50        516.22        15.97 o                         
   6   2   7        149.62        156.92        11.54 o                         
   7   2   7          1.01         -0.30         5.02 o                         
   8   2   7          0.14          3.99         6.78 o                         
   9   2   7          0.01          4.33         7.71 o                         
  10   2   7         91.88        120.46        14.32 o                         
 -12   3   7         99.58        121.49        16.78 o                         
 -11   3   7         94.24         98.63        13.95 o                         
 -10   3   7        149.50        133.60        21.16 o                         
  -9   3   7        371.36        374.87        15.69 o                         
  -8   3   7          0.65          3.36         4.52 o                         
  -7   3   7         87.24         79.38         7.56 o                         
  -6   3   7         61.25         58.19         6.30 o                         
  -5   3   7        303.25        286.70         8.88 o                         
  -4   3   7       1257.68       1181.13        13.24 o                         
  -3   3   7        604.16        679.86        11.61 o                         
  -2   3   7       3641.46       3816.09        31.37 o                         
  -1   3   7        353.20        314.91         7.15 o                         
   0   3   7       1302.33       1336.04        14.62 o                         
   1   3   7        428.97        397.85         9.34 o                         
   2   3   7        161.26        229.14         8.49 o                         
   3   3   7        385.51        414.39        10.29 o                         
   4   3   7       1523.89       1531.61        25.77 o                         
   5   3   7        161.83        156.18        10.84 o                         
   6   3   7         40.31         47.99        12.02 o                         
   7   3   7        217.81        205.18        13.82 o                         
   8   3   7         13.32         16.65         7.57 o                         
   9   3   7        305.19        340.84        22.08 o                         
  10   3   7         27.56         19.64        11.13 o                         
 -12   4   7        651.21        700.94        34.85 o                         
 -11   4   7         82.34         76.86        19.64 o                         
 -10   4   7        146.19        133.48        14.73 o                         
  -9   4   7         27.94         20.52         9.35 o                         
  -8   4   7         21.75         19.52         5.41 o                         
  -7   4   7        134.15        144.62        11.17 o                         
  -6   4   7        236.21        259.73        11.05 o                         
  -5   4   7        586.68        562.50        11.17 o                         
  -4   4   7          3.08          3.58         2.09 o                         
  -3   4   7       2220.32       2215.36        21.46 o                         
  -2   4   7        745.94        672.98        10.74 o                         
  -1   4   7       2174.49       2255.77        21.49 o                         
   0   4   7        295.68        388.00         9.37 o                         
   1   4   7        178.50        259.35         8.56 o                         
   2   4   7          1.46          8.51         2.88 o                         
   3   4   7        758.25        703.58        16.97 o                         
   4   4   7          1.39          1.56         3.51 o                         
   5   4   7        646.53        582.23        17.29 o                         
   6   4   7        232.58        178.60        12.15 o                         
   7   4   7         68.69         64.36         9.21 o                         
   8   4   7         88.50         82.98        10.06 o                         
   9   4   7          2.07          4.86         7.92 o                         
  10   4   7         34.30         55.32        13.92 o                         
 -12   5   7        308.67        296.85        23.68 o                         
 -11   5   7       1374.97       1400.52        40.13 o                         
 -10   5   7          6.44          1.31         8.06 o                         
  -9   5   7        284.91        283.08        19.89 o                         
  -8   5   7         69.07         65.99         9.09 o                         
  -7   5   7        127.00        147.38         9.87 o                         
  -6   5   7         57.34         68.85         6.65 o                         
  -5   5   7       1140.86       1196.32        18.89 o                         
  -4   5   7          1.87          2.85         2.40 o                         
  -3   5   7       1256.16       1363.18        16.32 o                         
  -2   5   7        382.96        474.34         9.61 o                         
  -1   5   7          4.56         40.73         3.73 o                         
   0   5   7        170.69        151.90         5.92 o                         
   1   5   7        123.22         99.12         5.65 o                         
   2   5   7          4.31          9.61         3.14 o                         
   3   5   7        190.51        210.70         8.73 o                         
   4   5   7        280.08        286.06        16.97 o                         
   5   5   7        347.86        348.59        14.46 o                         
   6   5   7        271.06        280.61        15.26 o                         
   7   5   7         73.61         73.00         9.24 o                         
   8   5   7         24.38         32.82         9.38 o                         
   9   5   7        237.21        244.97        22.34 o                         
 -12   6   7        694.64        622.49        33.41 o                         
 -11   6   7        115.57        130.65        16.05 o                         
 -10   6   7        583.41        539.71        28.50 o                         
  -9   6   7         26.43         29.05         9.62 o                         
  -8   6   7        320.12        339.72        17.97 o                         
  -7   6   7          3.71          0.54         5.78 o                         
  -6   6   7        378.40        412.15        15.31 o                         
  -5   6   7         70.93         48.67         5.13 o                         
  -4   6   7       1583.10       1592.58        22.36 o                         
  -3   6   7        138.07        147.51         6.59 o                         
  -2   6   7        363.50        490.11         9.80 o                         
  -1   6   7        121.58        138.86         7.29 o                         
   0   6   7        133.23        196.36         8.36 o                         
   1   6   7        605.91        598.57        10.12 o                         
   2   6   7        348.28        348.47         9.44 o                         
   3   6   7         94.21         95.28         7.34 o                         
   4   6   7        386.28        380.55        13.63 o                         
   5   6   7          6.08          2.93         4.28 o                         
   6   6   7         90.76         72.23        11.18 o                         
   7   6   7         41.03         42.62         9.13 o                         
   8   6   7         17.88         36.72         8.20 o                         
   9   6   7          0.83          1.12        14.00 o                         
 -12   7   7         33.84         32.57        12.39 o                         
 -11   7   7        493.38        461.91        32.40 o                         
 -10   7   7          6.81          4.79         7.44 o                         
  -9   7   7         14.44          6.36         7.25 o                         
  -8   7   7        252.39        250.53        20.43 o                         
  -7   7   7        166.95        166.33        12.63 o                         
  -6   7   7        137.89        127.26         9.17 o                         
  -5   7   7         20.11         17.01         4.06 o                         
  -4   7   7        172.33        142.67         6.67 o                         
  -3   7   7       1529.34       1633.42        19.27 o                         
  -2   7   7        201.99        217.15         7.87 o                         
  -1   7   7       2087.24       2087.78        22.15 o                         
   0   7   7        174.31        219.50         8.85 o                         
   1   7   7       1089.68       1127.20        15.51 o                         
   2   7   7        120.89        140.14         8.56 o                         
   3   7   7        198.95        218.10        10.90 o                         
   4   7   7       1191.99       1153.03        22.05 o                         
   5   7   7        155.64        144.74        10.20 o                         
   6   7   7        346.80        335.65        17.69 o                         
   7   7   7         19.52          8.47        10.74 o                         
   8   7   7        116.89        109.53        13.42 o                         
   9   7   7        168.82        188.71        17.85 o                         
 -11   8   7          0.25         -9.14         8.23 o                         
 -10   8   7        191.18        166.50        18.05 o                         
  -9   8   7        133.13        129.88        14.97 o                         
  -8   8   7         88.74         81.20        11.66 o                         
  -7   8   7          2.20          7.19         5.91 o                         
  -6   8   7       1039.35       1027.80        21.28 o                         
  -5   8   7         69.97         79.46         7.24 o                         
  -4   8   7        285.94        264.78        10.74 o                         
  -3   8   7         33.60         49.75         4.44 o                         
  -2   8   7          3.77         10.62         3.07 o                         
  -1   8   7        199.64        216.37         8.20 o                         
   0   8   7         94.42        104.09         6.82 o                         
   1   8   7          0.18          6.43         3.21 o                         
   2   8   7        608.99        605.29        14.89 o                         
   3   8   7        356.22        354.07        13.54 o                         
   4   8   7        847.89        809.05        18.82 o                         
   5   8   7        275.67        310.92        14.88 o                         
   6   8   7        127.82        141.19        16.57 o                         
   7   8   7         14.96          1.44         6.98 o                         
   8   8   7         51.70         32.12         9.71 o                         
   9   8   7         35.02         24.17         9.83 o                         
 -11   9   7         94.98        137.26        16.78 o                         
 -10   9   7         12.33          4.92         8.50 o                         
  -9   9   7         58.68         36.92        10.19 o                         
  -8   9   7        182.07        184.45        16.45 o                         
  -7   9   7        133.81        157.83        14.62 o                         
  -6   9   7         25.53         26.62         6.00 o                         
  -5   9   7       1910.47       1863.68        28.95 o                         
  -4   9   7         41.72         41.81         5.24 o                         
  -3   9   7        211.19        207.55         9.56 o                         
  -2   9   7         91.38         80.60         5.61 o                         
  -1   9   7          4.46          1.94         2.83 o                         
   0   9   7        142.85        151.65         7.62 o                         
   1   9   7        244.65        241.53        11.15 o                         
   2   9   7        479.64        497.48        15.32 o                         
   3   9   7          5.37          9.22         4.44 o                         
   4   9   7         30.82         14.43         6.08 o                         
   5   9   7        485.23        447.12        20.09 o                         
   6   9   7         11.03         18.91         6.88 o                         
   7   9   7          0.02          2.99         7.48 o                         
   8   9   7        122.99        112.65        14.39 o                         
   9   9   7         25.25         12.83         9.44 o                         
 -11  10   7         13.64         23.56        11.32 o                         
 -10  10   7        209.73        197.99        19.39 o                         
  -9  10   7        183.69        181.78        17.73 o                         
  -8  10   7        218.11        183.43        16.98 o                         
  -7  10   7         77.09         78.21        11.46 o                         
  -6  10   7       1383.30       1347.53        40.88 o                         
  -5  10   7        628.92        562.67        16.41 o                         
  -4  10   7        677.95        675.88        22.45 o                         
  -3  10   7        265.19        281.73        11.55 o                         
  -2  10   7         24.87         46.58         4.89 o                         
  -1  10   7        386.40        384.29        10.41 o                         
   0  10   7        348.25        352.24        10.16 o                         
   1  10   7        928.25        821.94        17.61 o                         
   2  10   7        229.58        239.74        11.88 o                         
   3  10   7        169.67        169.98        12.14 o                         
   4  10   7       1374.11       1299.98        28.48 o                         
   5  10   7          1.23         -0.25         5.93 o                         
   6  10   7        166.02        157.51        13.11 o                         
   7  10   7          7.36         13.92         8.45 o                         
   8  10   7         32.34         11.14         9.35 o                         
 -11  11   7         25.52         12.67        16.86 o                         
 -10  11   7         49.39         46.22        12.16 o                         
  -9  11   7         33.22         44.90        10.82 o                         
  -8  11   7         24.72         28.38         9.62 o                         
  -7  11   7          0.70          7.87         6.88 o                         
  -6  11   7        194.70        167.01        12.97 o                         
  -5  11   7        132.98        134.10        10.31 o                         
  -4  11   7       1905.70       1818.34        26.81 o                         
  -3  11   7        393.98        418.90        13.78 o                         
  -2  11   7       1174.38       1188.77        20.28 o                         
  -1  11   7        100.99         87.16         6.31 o                         
   0  11   7        133.68        153.83         8.52 o                         
   1  11   7         35.34         49.39         6.33 o                         
   2  11   7       1302.89       1232.09        26.21 o                         
   3  11   7       1576.28       1410.56        34.27 o                         
   4  11   7         67.63         62.87         9.01 o                         
   5  11   7         40.43         28.90         7.65 o                         
   6  11   7        123.34        146.18        16.27 o                         
   7  11   7        159.25        135.51        15.01 o                         
   8  11   7         25.45         35.20        10.50 o                         
 -10  12   7          0.09         -9.71         8.76 o                         
  -9  12   7         48.19         68.82        12.90 o                         
  -8  12   7         65.22         55.64        13.52 o                         
  -7  12   7         19.26         12.29         9.46 o                         
  -6  12   7         29.90         14.24         9.93 o                         
  -5  12   7       1946.35       1935.75        38.03 o                         
  -4  12   7        170.85        177.43        10.26 o                         
  -3  12   7       1335.00       1257.26        21.85 o                         
  -2  12   7        371.52        356.69        13.63 o                         
  -1  12   7        124.88        113.91         7.97 o                         
   0  12   7         91.74         97.31         7.93 o                         
   1  12   7        334.98        311.74        16.36 o                         
   2  12   7         52.19         57.49         8.22 o                         
   3  12   7       1443.49       1385.86        29.61 o                         
   4  12   7         58.59         50.16         8.65 o                         
   5  12   7         68.91        104.79        14.67 o                         
   6  12   7         52.27         46.81         9.51 o                         
   7  12   7          6.45         -1.06         7.32 o                         
   8  12   7         39.36         53.52        12.47 o                         
 -10  13   7         40.03         42.79        20.44 o                         
  -9  13   7        149.27        160.82        17.82 o                         
  -8  13   7        204.79        236.15        19.74 o                         
  -7  13   7         42.28         49.43        10.98 o                         
  -6  13   7         51.57         31.78         8.28 o                         
  -5  13   7        279.95        318.23        20.97 o                         
  -4  13   7       1133.19       1071.68        22.11 o                         
  -3  13   7         20.86         14.37         4.92 o                         
  -2  13   7       1510.41       1500.78        24.48 o                         
  -1  13   7       1419.43       1307.46        24.37 o                         
   0  13   7        391.46        477.37        22.95 o                         
   1  13   7          4.76          9.11         5.52 o                         
   2  13   7         82.49         46.50        10.34 o                         
   3  13   7         42.01         44.92         8.07 o                         
   4  13   7          3.02         -3.97         5.87 o                         
   5  13   7         12.40         10.71         6.70 o                         
   6  13   7         49.55         56.99        10.34 o                         
   7  13   7         38.15         22.51         9.91 o                         
  -9  14   7        119.08        121.49        16.56 o                         
  -8  14   7          0.67          9.10         8.98 o                         
  -7  14   7        587.72        533.45        28.63 o                         
  -6  14   7         28.01         29.94         8.05 o                         
  -5  14   7        419.77        420.93        20.45 o                         
  -4  14   7         39.10         38.06         7.41 o                         
  -3  14   7        607.29        578.71        16.67 o                         
  -2  14   7        173.65        150.85        10.07 o                         
  -1  14   7        302.85        281.59        15.65 o                         
   0  14   7         58.12         36.94        11.53 o                         
   1  14   7        438.20        435.16        22.87 o                         
   2  14   7        602.55        602.73        21.37 o                         
   3  14   7        463.88        480.36        20.68 o                         
   4  14   7        266.95        250.36        16.80 o                         
   5  14   7         27.89         16.25         7.76 o                         
   6  14   7          4.06         12.39         7.47 o                         
   7  14   7        329.58        362.63        22.33 o                         
  -9  15   7          0.35         16.00        11.14 o                         
  -8  15   7         33.70         28.38        16.62 o                         
  -7  15   7        180.53        160.51        17.14 o                         
  -6  15   7        118.76         77.64        11.32 o                         
  -5  15   7        307.87        337.83        18.93 o                         
  -4  15   7        194.27        206.78        15.14 o                         
  -3  15   7         42.53         38.54         6.74 o                         
  -2  15   7        318.41        303.99        17.06 o                         
  -1  15   7        108.86         90.53        10.47 o                         
   0  15   7        279.13        289.81        19.95 o                         
   1  15   7         13.95         11.27         8.27 o                         
   2  15   7        770.85        741.63        26.81 o                         
   3  15   7       1153.38       1185.36        34.60 o                         
   4  15   7         26.37         20.36         7.78 o                         
   5  15   7         70.34         63.39        10.47 o                         
   6  15   7         39.11         42.50        10.50 o                         
  -8  16   7        116.93         92.60        17.97 o                         
  -7  16   7         28.32         40.45        11.37 o                         
  -6  16   7        624.92        610.33        27.04 o                         
  -5  16   7          0.09          0.69         7.59 o                         
  -4  16   7        116.47        119.63        12.13 o                         
  -3  16   7         46.35         31.43         9.12 o                         
  -2  16   7        140.75        137.63        12.41 o                         
  -1  16   7        100.90         85.61        11.87 o                         
   0  16   7        208.36        177.82        16.04 o                         
   1  16   7         91.65         86.75        12.34 o                         
   2  16   7         88.72         78.67        12.24 o                         
   3  16   7         71.74         50.01        10.99 o                         
   4  16   7        863.98        906.64        31.91 o                         
   5  16   7         21.73         25.01        13.15 o                         
   6  16   7         23.29         10.45         9.09 o                         
  -7  17   7        194.30        209.69        27.44 o                         
  -6  17   7          7.95         27.04         8.92 o                         
  -5  17   7        271.31        269.78        18.38 o                         
  -4  17   7        149.28        169.12        17.18 o                         
  -3  17   7         17.59         14.54         8.86 o                         
  -2  17   7         14.66         29.41         9.09 o                         
  -1  17   7        657.30        689.28        32.37 o                         
   0  17   7        163.66        178.98        16.55 o                         
   1  17   7         45.04         55.19        11.26 o                         
   2  17   7         35.71         16.48         8.94 o                         
   3  17   7        186.99        185.47        18.11 o                         
   4  17   7         35.86         36.10        11.19 o                         
   5  17   7        104.64         82.04        14.10 o                         
  -6  18   7        296.88        315.84        20.67 o                         
  -5  18   7          0.01         -4.88         8.51 o                         
  -4  18   7         50.13         58.19        15.12 o                         
  -3  18   7         84.99         84.39        12.69 o                         
  -2  18   7         21.24         20.92        10.32 o                         
  -1  18   7          2.26         -6.62         8.05 o                         
   0  18   7        156.74        172.18        16.66 o                         
   1  18   7         51.63         47.41        11.45 o                         
   2  18   7          9.53          5.91         8.91 o                         
   3  18   7         44.66         44.90        11.89 o                         
   4  18   7         16.60         -1.77        11.69 o                         
  -5  19   7         36.90         21.73        12.87 o                         
  -4  19   7         46.84         77.61        16.47 o                         
  -3  19   7          9.81          7.69         9.31 o                         
  -2  19   7         11.41         18.62        11.16 o                         
  -1  19   7        327.42        343.96        26.93 o                         
   0  19   7         24.83         12.67         9.06 o                         
   1  19   7        184.95        210.88        30.88 o                         
   2  19   7        120.41        109.43        16.15 o                         
   3  19   7          3.29          2.20         9.65 o                         
  -4  20   7         31.06         53.93        14.83 o                         
  -3  20   7         76.89         47.67        24.52 o                         
  -2  20   7          9.43         24.98        12.65 o                         
  -1  20   7         58.81         49.13        19.85 o                         
   0  20   7        132.79        136.38        29.55 o                         
   1  20   7        138.21        154.46        17.43 o                         
 -12   0   8        110.37        117.92        31.41 o                         
 -10   0   8        140.97        148.69        16.99 o                         
  -8   0   8        761.68        752.58        27.02 o                         
  -6   0   8       1019.55       1107.90        29.39 o                         
  -4   0   8        187.49        145.16        13.76 o                         
  -2   0   8       2351.06       2477.43        32.05 o                         
   0   0   8       4074.14       4289.40        46.90 o                         
   2   0   8       3029.64       2949.02        47.79 o                         
   4   0   8       1248.37       1233.03        30.94 o                         
   6   0   8        212.20        153.57        33.34 o                         
   8   0   8         58.34         59.99        14.42 o                         
 -12   1   8         10.87          5.40         7.96 o                         
 -11   1   8        312.54        310.48        17.29 o                         
 -10   1   8          6.94          6.92         5.59 o                         
  -9   1   8         41.98         31.07         6.52 o                         
  -8   1   8         91.75         78.67         8.36 o                         
  -7   1   8       2516.79       2496.46        53.83 o                         
  -6   1   8       1055.95       1090.29        20.58 o                         
  -5   1   8        956.95        871.89        17.45 o                         
  -4   1   8         96.19         82.77         4.94 o                         
  -3   1   8        570.02        418.15         7.92 o                         
  -2   1   8          2.18          3.43         3.12 o                         
  -1   1   8       2385.10       2626.29        23.55 o                         
   0   1   8         55.79         56.89         3.76 o                         
   1   1   8        114.19         94.26         5.43 o                         
   2   1   8         45.17         32.34         3.85 o                         
   3   1   8        772.99        699.78        15.58 o                         
   4   1   8        421.36        438.62        13.15 o                         
   5   1   8        860.94        817.98        18.51 o                         
   6   1   8        201.61        199.42        13.16 o                         
   7   1   8         95.58        113.40        12.35 o                         
   8   1   8        105.59         82.20        11.42 o                         
   9   1   8       1048.26       1023.45        32.20 o                         
 -12   2   8         40.15         54.42        12.07 o                         
 -11   2   8         18.20         19.85         8.44 o                         
 -10   2   8          7.45          0.39         5.47 o                         
  -9   2   8          7.02          7.53         5.33 o                         
  -8   2   8        135.70        139.19        10.34 o                         
  -7   2   8        396.90        410.78        15.39 o                         
  -6   2   8        722.90        725.12        16.93 o                         
  -5   2   8          4.54          5.82         3.53 o                         
  -4   2   8        409.91        446.01         7.63 o                         
  -3   2   8        557.52        562.01         9.45 o                         
  -2   2   8       1655.75       1710.44        18.15 o                         
  -1   2   8        755.11        894.07        12.36 o                         
   0   2   8       2133.78       2357.62        24.83 o                         
   1   2   8       1419.42       1446.45        18.72 o                         
   2   2   8          0.34         -2.06         2.54 o                         
   3   2   8        292.54        302.54        14.10 o                         
   4   2   8       1135.62       1124.14        25.50 o                         
   5   2   8        343.16        362.20        16.52 o                         
   6   2   8          3.51          1.11         4.81 o                         
   7   2   8         52.53         33.13         8.38 o                         
   8   2   8          2.49          2.60         7.15 o                         
   9   2   8         92.82        120.46        15.08 o                         
 -12   3   8        245.26        259.12        21.86 o                         
 -11   3   8        167.67        161.71        16.76 o                         
 -10   3   8         22.76         20.33         7.41 o                         
  -9   3   8        137.03        143.43        11.28 o                         
  -8   3   8       1378.91       1299.50        28.67 o                         
  -7   3   8       2159.97       2016.44        30.63 o                         
  -6   3   8         73.36         95.65         7.71 o                         
  -5   3   8        169.54        197.94        10.13 o                         
  -4   3   8         24.80         53.24         4.40 o                         
  -3   3   8        203.93        148.38         5.80 o                         
  -2   3   8        129.78        127.38         5.66 o                         
  -1   3   8        458.33        580.24         9.97 o                         
   0   3   8         62.13         55.61         3.67 o                         
   1   3   8        597.38        667.58        12.55 o                         
   2   3   8        338.01        309.50        11.51 o                         
   3   3   8         13.37         29.28         4.34 o                         
   4   3   8         15.12         13.52         5.09 o                         
   5   3   8        610.61        572.75        20.30 o                         
   6   3   8        320.79        250.25        14.65 o                         
   7   3   8        188.26        166.38        13.22 o                         
   8   3   8        391.98        470.26        24.42 o                         
   9   3   8         44.50         42.09        10.45 o                         
 -12   4   8        176.48        187.45        19.46 o                         
 -11   4   8         58.41         78.05        13.36 o                         
 -10   4   8         91.97         89.87        13.26 o                         
  -9   4   8        154.14        170.56        13.91 o                         
  -8   4   8        146.71        155.43        14.13 o                         
  -7   4   8        488.39        482.26        14.61 o                         
  -6   4   8         69.66         57.70         8.06 o                         
  -5   4   8         37.91         71.93         5.61 o                         
  -4   4   8         38.06         37.43         3.29 o                         
  -3   4   8         71.50         79.37         4.80 o                         
  -2   4   8        990.86       1040.56        14.22 o                         
  -1   4   8        881.34        928.05        13.13 o                         
   0   4   8        842.60        870.42        12.03 o                         
   1   4   8       2255.26       2201.85        25.07 o                         
   2   4   8        233.63        176.05         8.26 o                         
   3   4   8        103.28         82.54         6.18 o                         
   4   4   8        343.03        334.55        21.14 o                         
   5   4   8       2493.33       2529.32        39.35 o                         
   6   4   8        366.23        281.93        15.62 o                         
   7   4   8         15.24         20.90         6.88 o                         
   8   4   8          7.25          2.95         7.16 o                         
   9   4   8          0.73         -0.96         8.59 o                         
 -12   5   8        143.74        143.05        18.37 o                         
 -11   5   8         41.75         64.83        12.89 o                         
 -10   5   8        481.82        430.88        25.51 o                         
  -9   5   8        115.13        115.00        11.92 o                         
  -8   5   8       1483.71       1431.56        31.11 o                         
  -7   5   8         77.32         94.08         8.46 o                         
  -6   5   8        101.91         85.13         9.40 o                         
  -5   5   8        106.13        120.50         7.16 o                         
  -4   5   8       4078.09       3861.36        38.18 o                         
  -3   5   8          0.75          4.52         2.48 o                         
  -2   5   8       1193.73       1220.19        15.85 o                         
  -1   5   8        607.77        702.74        11.66 o                         
   0   5   8        380.11        403.25         9.54 o                         
   1   5   8         41.52         40.62         6.50 o                         
   2   5   8         22.35         37.53         4.52 o                         
   3   5   8         86.09         91.58         7.41 o                         
   4   5   8          2.16          5.46         4.18 o                         
   5   5   8         62.19         81.62         9.58 o                         
   6   5   8        826.04        832.41        22.72 o                         
   7   5   8          6.15         -1.94         5.80 o                         
   8   5   8        482.05        530.80        27.01 o                         
   9   5   8          1.54         -1.93         8.87 o                         
 -12   6   8         36.88         37.19        11.61 o                         
 -11   6   8        222.78        192.33        18.57 o                         
 -10   6   8         18.35         26.87         9.88 o                         
  -9   6   8        646.60        626.28        27.80 o                         
  -8   6   8         28.52         21.98         7.98 o                         
  -7   6   8       1743.82       1538.49        35.99 o                         
  -6   6   8        227.61        249.90        12.03 o                         
  -5   6   8        201.86        244.11         9.81 o                         
  -4   6   8         16.42         16.65         3.13 o                         
  -3   6   8       4561.35       4592.68        37.84 o                         
  -2   6   8        131.30        155.87         6.95 o                         
  -1   6   8        102.05        127.99         6.56 o                         
   0   6   8          1.54         -0.27         2.34 o                         
   1   6   8        600.85        585.51        12.62 o                         
   2   6   8        560.19        551.53        12.61 o                         
   3   6   8         24.07         22.13         4.82 o                         
   4   6   8        735.20        727.85        17.69 o                         
   5   6   8        281.88        306.84        15.99 o                         
   6   6   8         23.50         17.27         6.49 o                         
   7   6   8        230.38        228.80        18.53 o                         
   8   6   8         12.15          9.45         7.49 o                         
   9   6   8          3.41         -6.85        13.56 o                         
 -11   7   8        176.19        154.85        24.73 o                         
 -10   7   8        397.29        371.83        24.53 o                         
  -9   7   8         20.63         11.17         7.99 o                         
  -8   7   8       2194.12       2038.73        43.34 o                         
  -7   7   8        144.85        146.28        12.09 o                         
  -6   7   8          7.13          7.20         5.17 o                         
  -5   7   8        163.23        165.85         8.67 o                         
  -4   7   8        386.03        372.80         9.79 o                         
  -3   7   8        255.01        259.65         8.67 o                         
  -2   7   8       1094.82       1126.54        16.00 o                         
  -1   7   8          6.08         10.85         3.16 o                         
   0   7   8        283.79        332.07        12.09 o                         
   1   7   8         51.33         59.95         5.52 o                         
   2   7   8          0.89         -1.12         3.40 o                         
   3   7   8          2.34          0.87         3.83 o                         
   4   7   8        972.74        953.32        20.56 o                         
   5   7   8        710.89        678.93        20.02 o                         
   6   7   8         29.67         27.08         6.96 o                         
   7   7   8         23.05         31.15         9.78 o                         
   8   7   8        178.86        185.16        17.24 o                         
   9   7   8         19.32         21.11         9.87 o                         
 -11   8   8          7.73          2.65         9.27 o                         
 -10   8   8          0.61         -2.26         7.67 o                         
  -9   8   8        329.29        319.58        22.39 o                         
  -8   8   8          1.47         11.49         7.61 o                         
  -7   8   8       1572.51       1545.09        33.81 o                         
  -6   8   8          0.20         -7.32         4.88 o                         
  -5   8   8         81.01         78.36         7.64 o                         
  -4   8   8       1672.89       1612.03        24.25 o                         
  -3   8   8        369.84        303.57         9.62 o                         
  -2   8   8        447.04        459.96        10.47 o                         
  -1   8   8        212.22        211.54         8.45 o                         
   0   8   8        151.39        129.75         7.52 o                         
   1   8   8       1018.23        972.99        18.13 o                         
   2   8   8         13.01         15.32         4.72 o                         
   3   8   8        510.48        505.62        16.11 o                         
   4   8   8        265.75        244.11        13.55 o                         
   5   8   8          0.05          2.29         4.94 o                         
   6   8   8        159.19        189.57        16.30 o                         
   7   8   8         29.50         32.31         8.99 o                         
   8   8   8          1.07          6.62         8.17 o                         
 -11   9   8        116.45        116.19        16.16 o                         
 -10   9   8        240.95        248.02        21.19 o                         
  -9   9   8         93.21         75.49        12.44 o                         
  -8   9   8        332.32        342.52        24.01 o                         
  -7   9   8        645.22        571.12        26.68 o                         
  -6   9   8        267.49        250.99        15.17 o                         
  -5   9   8       2064.41       2028.57        31.33 o                         
  -4   9   8       1109.83       1071.80        21.20 o                         
  -3   9   8        868.16        761.08        14.24 o                         
  -2   9   8        115.44        113.81         6.74 o                         
  -1   9   8        969.56        954.97        15.68 o                         
   0   9   8         25.09         21.20         4.14 o                         
   1   9   8        845.60        853.01        18.24 o                         
   2   9   8        411.56        409.11        14.12 o                         
   3   9   8        430.86        428.88        15.43 o                         
   4   9   8         37.04         34.63         6.57 o                         
   5   9   8          0.04          3.49         5.73 o                         
   6   9   8         28.44         12.81         8.28 o                         
   7   9   8          0.02         -5.55         6.53 o                         
   8   9   8         13.89          4.87         8.11 o                         
 -11  10   8          1.17         -7.24         9.42 o                         
 -10  10   8         13.94         17.95        10.34 o                         
  -9  10   8         31.89         20.52        11.77 o                         
  -8  10   8        135.78        129.20        14.80 o                         
  -7  10   8        156.59        168.48        15.67 o                         
  -6  10   8       2013.47       1951.40        36.29 o                         
  -5  10   8        373.51        390.52        18.48 o                         
  -4  10   8          8.43          5.65         5.11 o                         
  -3  10   8          0.10         -3.15         3.37 o                         
  -2  10   8       2466.66       2452.56        27.53 o                         
  -1  10   8        462.29        430.80        11.06 o                         
   0  10   8       1969.62       1788.39        26.94 o                         
   1  10   8          0.30         -0.32         3.85 o                         
   2  10   8          7.71          4.63         4.52 o                         
   3  10   8          7.68          4.86         4.90 o                         
   4  10   8         99.25        113.67        11.08 o                         
   5  10   8        148.89        137.73        12.53 o                         
   6  10   8         23.60         36.33        11.06 o                         
   7  10   8          7.79          2.39         7.71 o                         
   8  10   8          0.02          9.20         8.83 o                         
 -10  11   8         29.81         27.44        11.04 o                         
  -9  11   8         61.62         72.08        12.52 o                         
  -8  11   8         48.48         42.01        11.06 o                         
  -7  11   8       1061.47        993.75        33.67 o                         
  -6  11   8         23.84         24.67         7.31 o                         
  -5  11   8         18.72         19.53         6.01 o                         
  -4  11   8        223.92        246.38        16.71 o                         
  -3  11   8       1305.07       1268.19        22.47 o                         
  -2  11   8        145.08        130.06         8.43 o                         
  -1  11   8       1318.30       1335.14        19.86 o                         
   0  11   8         31.67         21.05         5.14 o                         
   1  11   8        534.13        485.99        16.51 o                         
   2  11   8         43.84         45.01         6.87 o                         
   3  11   8        350.68        394.82        18.83 o                         
   4  11   8        174.60        181.39        14.43 o                         
   5  11   8        395.28        341.13        23.37 o                         
   6  11   8          1.15         -5.06         6.73 o                         
   7  11   8         15.04         13.16         9.00 o                         
   8  11   8         67.04         67.87        12.91 o                         
 -10  12   8         52.15         80.68        14.76 o                         
  -9  12   8          2.98          1.59         9.62 o                         
  -8  12   8          0.35          7.16        10.10 o                         
  -7  12   8         19.68         35.19         9.41 o                         
  -6  12   8        102.05         79.30        10.25 o                         
  -5  12   8        173.06        197.39        12.66 o                         
  -4  12   8         82.36         77.57         8.51 o                         
  -3  12   8          1.71          0.41         4.43 o                         
  -2  12   8       1898.66       1809.22        27.20 o                         
  -1  12   8        101.94        104.60         9.69 o                         
   0  12   8       1010.93        960.52        28.59 o                         
   1  12   8        198.14        196.26        12.21 o                         
   2  12   8         15.85         18.24         6.44 o                         
   3  12   8         12.13         12.17         6.38 o                         
   4  12   8        439.57        452.60        28.46 o                         
   5  12   8        232.13        250.81        17.06 o                         
   6  12   8         34.95         38.52         9.35 o                         
   7  12   8         48.38         36.61        16.94 o                         
 -10  13   8         61.78         69.69        13.90 o                         
  -9  13   8          7.92          3.32        10.98 o                         
  -8  13   8        155.13        155.99        17.32 o                         
  -7  13   8         86.21         90.38        12.91 o                         
  -6  13   8         32.79         30.53         7.97 o                         
  -5  13   8        284.34        302.93        17.28 o                         
  -4  13   8          0.90          0.68         5.15 o                         
  -3  13   8         10.43         16.06         5.26 o                         
  -2  13   8        174.22        189.38        10.65 o                         
  -1  13   8        250.84        242.01        14.40 o                         
   0  13   8        170.45        149.39        13.80 o                         
   1  13   8        270.20        234.65        14.66 o                         
   2  13   8          0.00          1.35         5.61 o                         
   3  13   8        127.17        125.78        12.23 o                         
   4  13   8         23.11         21.74         7.72 o                         
   5  13   8        153.60        115.01        12.38 o                         
   6  13   8          5.11          2.81         7.19 o                         
   7  13   8         11.38          4.34         8.47 o                         
  -9  14   8        109.91        163.16        18.50 o                         
  -8  14   8          2.71         10.07         9.17 o                         
  -7  14   8        261.55        247.15        20.21 o                         
  -6  14   8        126.76        160.48        17.32 o                         
  -5  14   8          3.75          2.99         6.45 o                         
  -4  14   8          0.21         -0.01         8.67 o                         
  -3  14   8         35.41         39.69         6.82 o                         
  -2  14   8        214.82        208.87        12.59 o                         
  -1  14   8          0.89         -7.14         9.07 o                         
   0  14   8        359.67        408.71        36.35 o                         
   1  14   8         87.04         81.58        11.91 o                         
   2  14   8          9.02         10.75         7.07 o                         
   3  14   8          1.34          0.85         6.16 o                         
   4  14   8        190.55        168.38        17.67 o                         
   5  14   8         20.68         21.12         8.42 o                         
   6  14   8         15.01         13.65         8.15 o                         
  -9  15   8        167.40        191.63        27.36 o                         
  -8  15   8        172.14        211.37        24.81 o                         
  -7  15   8         19.55         26.80        10.45 o                         
  -6  15   8         63.33         59.74        14.17 o                         
  -5  15   8          0.44         -2.31         7.08 o                         
  -4  15   8        161.24        149.16        13.03 o                         
  -3  15   8         31.17         29.39         6.35 o                         
  -2  15   8         95.98        106.51        12.37 o                         
  -1  15   8         53.63         59.19        14.08 o                         
   0  15   8        119.57        121.97        18.40 o                         
   1  15   8         69.49         86.51        12.47 o                         
   2  15   8         90.28        105.79        21.32 o                         
   3  15   8         85.76         96.90        13.53 o                         
   4  15   8          9.20         -7.21         6.88 o                         
   5  15   8        110.25        100.74        12.42 o                         
   6  15   8        425.04        394.80        23.45 o                         
  -8  16   8          0.18          1.68         9.39 o                         
  -7  16   8         80.20        102.79        15.04 o                         
  -6  16   8        273.14        262.04        18.19 o                         
  -5  16   8         56.54         61.64        10.18 o                         
  -4  16   8          0.02         -4.09         6.92 o                         
  -3  16   8        622.55        627.76        39.45 o                         
  -2  16   8         71.15         83.06        11.84 o                         
  -1  16   8         99.06         88.84        23.14 o                         
   0  16   8         80.04         66.60        14.22 o                         
   1  16   8        288.96        275.77        19.97 o                         
   2  16   8          3.08         -5.15         8.35 o                         
   3  16   8         61.05         83.54        13.01 o                         
   4  16   8        132.30        105.74        14.76 o                         
   5  16   8         90.04         89.70        12.88 o                         
  -7  17   8          8.23         20.78        10.50 o                         
  -6  17   8         21.11         13.11         8.71 o                         
  -5  17   8        244.82        260.71        18.09 o                         
  -4  17   8         39.23         35.49        12.29 o                         
  -3  17   8         28.46         16.69        11.02 o                         
  -2  17   8        113.62        136.18        14.87 o                         
  -1  17   8        106.82        112.12        13.70 o                         
   0  17   8          6.15          4.62         8.49 o                         
   1  17   8          4.93          2.75         7.68 o                         
   2  17   8        159.15        142.59        16.48 o                         
   3  17   8          7.62         17.17         9.28 o                         
   4  17   8         11.27          2.62         8.91 o                         
  -6  18   8         21.98         17.76         9.30 o                         
  -5  18   8          9.20          9.03         9.89 o                         
  -4  18   8         12.94         21.85        11.52 o                         
  -3  18   8        153.12        220.67        28.32 o                         
  -2  18   8          1.35         13.90         9.73 o                         
  -1  18   8          4.00         -4.47         7.92 o                         
   0  18   8         30.94         32.37        10.35 o                         
   1  18   8         49.15         64.06        12.47 o                         
   2  18   8        106.67        131.47        16.48 o                         
   3  18   8         99.71        104.17        15.18 o                         
  -5  19   8         35.06         34.21        14.40 o                         
  -4  19   8         82.76        101.03        20.65 o                         
  -3  19   8         48.97         37.81        46.01 o                         
  -2  19   8         56.84         48.88        13.49 o                         
  -1  19   8          1.05         17.40        10.83 o                         
   0  19   8          0.50         12.72         9.23 o                         
   1  19   8        199.74        193.91        18.81 o                         
   2  19   8         25.51         20.83        12.28 o                         
  -3  20   8        172.97        158.25        26.85 o                         
  -2  20   8        254.14        271.46        25.16 o                         
  -1  20   8         19.78          3.96        11.13 o                         
   0  20   8         71.46         52.19        13.03 o                         
 -11   0   9        139.25        162.13        19.38 o                         
  -9   0   9         14.39         15.15         8.38 o                         
  -7   0   9         94.01        105.59        12.95 o                         
  -5   0   9       1690.99       1752.86        60.06 o                         
  -3   0   9         42.43         43.19         7.32 o                         
  -1   0   9         95.21        116.41         9.19 o                         
   1   0   9        171.21        174.24        12.92 o                         
   3   0   9       1006.56        951.21        27.03 o                         
   5   0   9        575.42        539.36        22.57 o                         
   7   0   9        263.98        277.43        27.03 o                         
   9   0   9        106.68        108.88        19.93 o                         
 -12   1   9        204.05        280.28        22.28 o                         
 -11   1   9          7.11         11.30         6.76 o                         
 -10   1   9        155.68        161.81        15.41 o                         
  -9   1   9          5.15          2.27         5.07 o                         
  -8   1   9        297.98        293.43        14.72 o                         
  -7   1   9         26.46         25.96         5.72 o                         
  -6   1   9        403.23        397.07        14.33 o                         
  -5   1   9          2.64         -1.15         3.50 o                         
  -4   1   9       1273.72       1264.80        17.94 o                         
  -3   1   9         59.98         87.96         4.84 o                         
  -2   1   9        625.12        735.22        11.64 o                         
  -1   1   9          6.52          6.87         2.47 o                         
   0   1   9       1316.02       1355.73        17.20 o                         
   1   1   9         72.13         93.72         5.75 o                         
   2   1   9       1685.22       1677.89        25.07 o                         
   3   1   9        383.13        357.21        15.60 o                         
   4   1   9         40.45         45.33         6.18 o                         
   5   1   9          2.13          0.87         4.92 o                         
   6   1   9         47.83         69.24         9.97 o                         
   7   1   9          0.13          1.27         6.67 o                         
   8   1   9        297.21        324.69        21.20 o                         
   9   1   9          1.46         -1.06        12.41 o                         
 -12   2   9          0.01          6.86         9.23 o                         
 -11   2   9         55.68         44.84         9.71 o                         
 -10   2   9          3.01          6.24         6.89 o                         
  -9   2   9         67.99         62.40         8.42 o                         
  -8   2   9          9.84          9.51         5.19 o                         
  -7   2   9          0.04         -2.59         4.18 o                         
  -6   2   9        119.63        109.06         8.41 o                         
  -5   2   9        317.67        378.94        18.32 o                         
  -4   2   9        395.96        390.32        10.46 o                         
  -3   2   9       1455.39       1438.01        16.90 o                         
  -2   2   9        486.49        555.89        11.41 o                         
  -1   2   9          4.79          4.71         2.43 o                         
   0   2   9         19.06         45.50         4.45 o                         
   1   2   9       1033.19       1064.91        16.53 o                         
   2   2   9         27.68         24.14         4.76 o                         
   3   2   9       2247.58       2209.89        30.45 o                         
   4   2   9         53.57         56.58         6.63 o                         
   5   2   9        334.70        372.90        22.80 o                         
   6   2   9         67.31         79.65         9.39 o                         
   7   2   9          1.28          9.87         7.11 o                         
   8   2   9         52.40         61.42        11.57 o                         
   9   2   9         16.59         22.44        10.24 o                         
 -12   3   9         26.29         11.96         9.65 o                         
 -11   3   9        267.08        304.84        22.26 o                         
 -10   3   9        184.50        211.48        14.72 o                         
  -9   3   9          2.16         -2.36         4.86 o                         
  -8   3   9        153.22        163.40        11.91 o                         
  -7   3   9        416.52        417.09        16.31 o                         
  -6   3   9         88.38        108.53         8.30 o                         
  -5   3   9        375.16        353.98        12.81 o                         
  -4   3   9        535.59        535.66        11.50 o                         
  -3   3   9         27.87         63.61         4.45 o                         
  -2   3   9        894.48        949.59        13.67 o                         
  -1   3   9        861.51        783.79        12.29 o                         
   0   3   9       1295.71       1333.40        18.74 o                         
   1   3   9          6.07          7.35         3.07 o                         
   2   3   9        164.79        186.13        13.72 o                         
   3   3   9         51.93         63.96         6.59 o                         
   4   3   9         95.27         99.47         9.45 o                         
   5   3   9         78.36         90.70         9.65 o                         
   6   3   9         19.18         24.56         7.74 o                         
   7   3   9        263.28        218.34        15.59 o                         
   8   3   9        137.59        165.97        17.10 o                         
   9   3   9        478.25        653.70        31.22 o                         
 -12   4   9        101.43         97.63        15.83 o                         
 -11   4   9         79.03         58.13        12.35 o                         
 -10   4   9         23.73         23.65         8.35 o                         
  -9   4   9         92.88         87.02        10.62 o                         
  -8   4   9         19.63         17.06         5.37 o                         
  -7   4   9        388.82        433.82        15.25 o                         
  -6   4   9        447.26        422.63        15.07 o                         
  -5   4   9        287.38        355.02        13.00 o                         
  -4   4   9         54.87         51.70         4.68 o                         
  -3   4   9        295.53        284.37         8.08 o                         
  -2   4   9        412.95        392.18         9.15 o                         
  -1   4   9         40.48         33.37         4.79 o                         
   0   4   9         83.18         55.69         5.00 o                         
   1   4   9        425.48        466.78        11.36 o                         
   2   4   9          1.51          3.44         3.33 o                         
   3   4   9        133.30        158.09         9.97 o                         
   4   4   9        891.96        882.67        22.03 o                         
   5   4   9        555.10        524.21        18.97 o                         
   6   4   9        145.75        110.02        10.98 o                         
   7   4   9          9.30          4.52         6.64 o                         
   8   4   9        245.03        283.69        19.94 o                         
   9   4   9         30.54         39.13        14.28 o                         
 -12   5   9         35.75         50.75        13.05 o                         
 -11   5   9        498.20        475.04        32.05 o                         
 -10   5   9          2.69          9.31         8.49 o                         
  -9   5   9         47.10         36.62         8.82 o                         
  -8   5   9         63.19         66.82        10.87 o                         
  -7   5   9        440.88        403.61        18.85 o                         
  -6   5   9         34.06         39.67         6.13 o                         
  -5   5   9        576.39        500.30        14.66 o                         
  -4   5   9        658.54        674.89        15.13 o                         
  -3   5   9        945.82        863.29        13.67 o                         
  -2   5   9        639.26        685.57        12.18 o                         
  -1   5   9       1491.45       1466.58        18.10 o                         
   0   5   9         25.02          7.35         3.24 o                         
   1   5   9        839.40        897.56        16.03 o                         
   2   5   9          1.84          6.24         3.55 o                         
   3   5   9       1645.41       1629.35        29.19 o                         
   4   5   9        204.32        187.44        12.41 o                         
   5   5   9        505.35        534.42        19.12 o                         
   6   5   9        210.35        155.79        12.46 o                         
   7   5   9          1.67         18.41         7.35 o                         
   8   5   9          1.67          3.59         9.30 o                         
   9   5   9        290.97        304.36        26.18 o                         
 -12   6   9        398.49        442.25        29.06 o                         
 -11   6   9         20.31         45.68        12.10 o                         
 -10   6   9         45.60         25.56        12.96 o                         
  -9   6   9          7.71         15.45         8.69 o                         
  -8   6   9          2.48         -3.61         6.31 o                         
  -7   6   9          2.28         -0.21         5.49 o                         
  -6   6   9       1158.90       1020.43        21.04 o                         
  -5   6   9        268.20        261.37        12.15 o                         
  -4   6   9          0.02          2.07         3.04 o                         
  -3   6   9        320.02        311.38        12.75 o                         
  -2   6   9        962.90        953.11        14.80 o                         
  -1   6   9        407.68        405.59         9.56 o                         
   0   6   9       1893.51       1787.47        23.46 o                         
   1   6   9          0.12          1.06         2.87 o                         
   2   6   9        146.72        127.89         8.60 o                         
   3   6   9        562.03        589.95        15.81 o                         
   4   6   9       3462.82       3630.09        49.09 o                         
   5   6   9        232.26        241.26        16.57 o                         
   6   6   9          3.76          5.41         5.95 o                         
   7   6   9          0.34          6.34         7.65 o                         
   8   6   9         52.49         24.73        12.63 o                         
 -11   7   9        405.90        438.70        46.29 o                         
 -10   7   9         35.17         32.74        11.21 o                         
  -9   7   9         11.39         -5.22        13.12 o                         
  -8   7   9         58.43         60.31         9.55 o                         
  -7   7   9       1942.37       1879.30        35.66 o                         
  -6   7   9         53.95         58.31         8.37 o                         
  -5   7   9       3145.25       3027.77        34.22 o                         
  -4   7   9         69.93         73.72         6.90 o                         
  -3   7   9          3.28         11.98         3.29 o                         
  -2   7   9         33.46         29.56         4.01 o                         
  -1   7   9        887.39        879.57        16.07 o                         
   0   7   9          0.25         -1.55         3.02 o                         
   1   7   9        123.89        103.61         7.29 o                         
   2   7   9        150.69        139.08         9.44 o                         
   3   7   9        278.59        287.39        13.44 o                         
   4   7   9        155.24        145.97        10.53 o                         
   5   7   9        426.81        462.32        25.79 o                         
   6   7   9         41.78         38.99         7.64 o                         
   7   7   9         57.89         66.93        11.43 o                         
   8   7   9         36.99         29.24        15.28 o                         
 -11   8   9          0.45          6.51         8.68 o                         
 -10   8   9         19.97         42.89        12.67 o                         
  -9   8   9         27.85         28.06         9.09 o                         
  -8   8   9        123.66        145.86        14.94 o                         
  -7   8   9         49.93         55.06        10.98 o                         
  -6   8   9       1958.77       1877.59        34.84 o                         
  -5   8   9        552.56        504.98        15.68 o                         
  -4   8   9       1573.76       1481.46        22.72 o                         
  -3   8   9        562.04        606.32        12.54 o                         
  -2   8   9        104.80         83.87         5.94 o                         
  -1   8   9        195.02        193.46         9.41 o                         
   0   8   9        873.23        906.21        16.95 o                         
   1   8   9        112.15        104.68         8.22 o                         
   2   8   9        246.47        231.77        11.98 o                         
   3   8   9       1159.23       1132.94        22.92 o                         
   4   8   9        496.97        566.32        24.79 o                         
   5   8   9         28.07         22.69         7.00 o                         
   6   8   9          7.11         -0.78         6.79 o                         
   7   8   9         37.37         15.06         8.60 o                         
   8   8   9         41.57         45.80        11.60 o                         
 -11   9   9         93.11         69.95        14.00 o                         
 -10   9   9         77.03         89.79        13.83 o                         
  -9   9   9         20.02         12.72         8.73 o                         
  -8   9   9         74.76         87.23        16.11 o                         
  -7   9   9        306.84        319.79        18.21 o                         
  -6   9   9        285.77        293.05        16.71 o                         
  -5   9   9         12.08         12.77         5.28 o                         
  -4   9   9       1725.77       1622.89        27.00 o                         
  -3   9   9        211.98        230.72        11.11 o                         
  -2   9   9        512.92        465.50        11.65 o                         
  -1   9   9         55.27         62.58         5.92 o                         
   0   9   9        121.08         87.60         6.97 o                         
   1   9   9        587.12        633.24        16.36 o                         
   2   9   9       1771.53       1800.64        28.85 o                         
   3   9   9          2.64          2.26         4.53 o                         
   4   9   9         84.65         71.86         8.21 o                         
   5   9   9          8.58         12.40         7.44 o                         
   6   9   9         65.03         68.41        11.94 o                         
   7   9   9         29.48         39.96        10.98 o                         
   8   9   9         44.22         18.53        11.79 o                         
 -11  10   9         15.82         10.12        10.54 o                         
 -10  10   9          9.75         10.61         9.36 o                         
  -9  10   9        101.43        130.37        16.38 o                         
  -8  10   9         45.84         44.96        15.27 o                         
  -7  10   9         82.93        101.91        12.96 o                         
  -6  10   9          0.03          2.28         8.33 o                         
  -5  10   9        524.71        522.50        16.42 o                         
  -4  10   9         24.21         14.59         5.35 o                         
  -3  10   9       1335.84       1359.90        22.17 o                         
  -2  10   9        521.72        499.37        12.42 o                         
  -1  10   9         61.82         40.34         5.42 o                         
   0  10   9         25.17         28.26         5.56 o                         
   1  10   9       1836.31       1797.59        28.62 o                         
   2  10   9         28.11         12.22         5.25 o                         
   3  10   9        532.61        519.51        32.11 o                         
   4  10   9         16.18         42.17         8.23 o                         
   5  10   9         96.60         70.74        11.04 o                         
   6  10   9          6.79          5.86         7.45 o                         
   7  10   9        106.70        120.55        14.97 o                         
 -10  11   9        226.06        243.87        30.93 o                         
  -9  11   9          0.37         -2.49         8.26 o                         
  -8  11   9        260.73        242.27        19.85 o                         
  -7  11   9         20.75         37.36         9.45 o                         
  -6  11   9        485.08        489.23        26.73 o                         
  -5  11   9        101.82         81.41         8.87 o                         
  -4  11   9        518.13        566.24        17.14 o                         
  -3  11   9        542.97        553.44        15.70 o                         
  -2  11   9        898.04        813.14        18.90 o                         
  -1  11   9         87.77         89.65         9.44 o                         
   0  11   9        931.81        877.47        19.53 o                         
   1  11   9        141.61        107.07         8.90 o                         
   2  11   9        255.45        218.18        14.78 o                         
   3  11   9        137.64         98.94        14.30 o                         
   4  11   9          1.53          5.95         6.07 o                         
   5  11   9          8.37          4.39         7.09 o                         
   6  11   9        214.53        229.91        19.24 o                         
   7  11   9         18.18         30.27        10.58 o                         
 -10  12   9          7.06         12.36        10.00 o                         
  -9  12   9        442.50        504.62        29.71 o                         
  -8  12   9         34.38         32.40         9.66 o                         
  -7  12   9          4.47         -2.18         7.44 o                         
  -6  12   9        132.15        124.95        13.87 o                         
  -5  12   9        173.66        200.50        13.09 o                         
  -4  12   9         53.34         52.76         7.67 o                         
  -3  12   9       1211.82       1158.43        21.69 o                         
  -2  12   9          8.00          4.93         5.14 o                         
  -1  12   9          2.57          8.96         5.42 o                         
   0  12   9          0.01         -1.93         4.47 o                         
   1  12   9        635.01        586.85        17.81 o                         
   2  12   9        274.25        273.51        16.25 o                         
   3  12   9         94.95        107.84        11.12 o                         
   4  12   9         93.26        131.56        12.57 o                         
   5  12   9        289.94        308.68        21.49 o                         
   6  12   9         49.91         74.25        14.87 o                         
   7  12   9        175.64        201.09        28.00 o                         
  -9  13   9          1.60         -7.57         9.28 o                         
  -8  13   9        128.44        106.43        20.92 o                         
  -7  13   9          0.06         -0.15         6.98 o                         
  -6  13   9        410.34        410.05        24.32 o                         
  -5  13   9         49.73         44.76         8.31 o                         
  -4  13   9        438.64        480.92        19.16 o                         
  -3  13   9         35.15         35.66         6.37 o                         
  -2  13   9        104.01         90.04         9.77 o                         
  -1  13   9         89.84         63.13         8.65 o                         
   0  13   9        853.63        829.59        38.04 o                         
   1  13   9          0.04         -5.44         5.02 o                         
   2  13   9          2.64          2.13         6.01 o                         
   3  13   9         73.13         78.84        20.56 o                         
   4  13   9         69.77         48.67         9.31 o                         
   5  13   9         38.18         22.59         8.53 o                         
   6  13   9         96.16         82.51        19.17 o                         
  -9  14   9          9.21         19.83        10.03 o                         
  -8  14   9         35.00         36.64        11.66 o                         
  -7  14   9          0.14          8.01         8.74 o                         
  -6  14   9         56.27         68.08        12.20 o                         
  -5  14   9        202.15        202.33        14.88 o                         
  -4  14   9         87.31         98.80         9.90 o                         
  -3  14   9         18.80         17.41         6.65 o                         
  -2  14   9        114.37        126.78        11.31 o                         
  -1  14   9        235.32        193.30        26.09 o                         
   0  14   9        153.51        142.19        15.03 o                         
   1  14   9        215.12        208.19        17.04 o                         
   2  14   9        265.23        283.24        20.16 o                         
   3  14   9          1.51         -0.79         6.20 o                         
   4  14   9        122.75        117.21        12.47 o                         
   5  14   9        128.29        175.11        15.61 o                         
   6  14   9         52.66         40.81        11.64 o                         
  -8  15   9          7.82         18.15        10.14 o                         
  -7  15   9        159.18        192.12        18.85 o                         
  -6  15   9         54.77         33.72         9.96 o                         
  -5  15   9         16.51         24.83         7.92 o                         
  -4  15   9         46.24         43.26         9.06 o                         
  -3  15   9         65.73         61.49        10.50 o                         
  -2  15   9         28.80         36.32         8.91 o                         
  -1  15   9          4.94          6.70         7.21 o                         
   0  15   9        142.28        141.97        14.87 o                         
   1  15   9         10.24          9.29         7.94 o                         
   2  15   9         14.70          1.80         7.62 o                         
   3  15   9        249.93        271.53        20.99 o                         
   4  15   9        193.58        198.64        19.81 o                         
   5  15   9        127.31        136.81        14.52 o                         
  -8  16   9         93.91        108.30        16.10 o                         
  -7  16   9          0.51          4.92         9.59 o                         
  -6  16   9         70.87        116.06        14.89 o                         
  -5  16   9         40.61         34.29         8.64 o                         
  -4  16   9         57.67         40.28        10.92 o                         
  -3  16   9         58.13         52.30        12.30 o                         
  -2  16   9         21.83         23.27         8.32 o                         
  -1  16   9         51.42         46.54        10.31 o                         
   0  16   9         55.28         74.65        12.03 o                         
   1  16   9         17.28         19.64         9.75 o                         
   2  16   9        203.28        194.35        18.44 o                         
   3  16   9        283.15        291.26        22.69 o                         
   4  16   9         90.38        112.66        15.48 o                         
  -7  17   9        477.28        403.62        32.04 o                         
  -6  17   9         22.48         21.13        10.60 o                         
  -5  17   9         99.73        111.42        12.89 o                         
  -4  17   9         52.00         24.99        14.03 o                         
  -3  17   9         69.25         68.63        17.21 o                         
  -2  17   9        106.24        108.93        13.96 o                         
  -1  17   9         98.08        101.15        13.32 o                         
   0  17   9         81.30        102.73        14.13 o                         
   1  17   9         64.07         75.19        12.62 o                         
   2  17   9        186.93        186.47        18.16 o                         
   3  17   9         16.58         39.60        11.66 o                         
   4  17   9          0.73         17.01         9.92 o                         
  -6  18   9        317.16        274.05        22.90 o                         
  -5  18   9          7.98         -4.54        14.90 o                         
  -4  18   9         14.66         10.52        14.61 o                         
  -3  18   9        116.17        134.81        31.13 o                         
  -2  18   9        177.08        185.53        20.25 o                         
  -1  18   9         11.64         10.08         9.81 o                         
   0  18   9        255.75        266.78        21.49 o                         
   1  18   9          1.91         -2.52        12.10 o                         
   2  18   9        127.49        118.44        15.55 o                         
  -4  19   9        173.14        165.40        26.30 o                         
  -3  19   9         98.07        104.02        31.41 o                         
  -2  19   9          0.11         -6.63        10.19 o                         
  -1  19   9        162.43        163.04        25.45 o                         
   0  19   9         23.53         22.23        10.46 o                         
   1  19   9          0.30          0.12         9.58 o                         
 -12   0  10        308.88        230.33        37.74 o                         
 -10   0  10         16.90          7.65         8.66 o                         
  -8   0  10          3.29          6.19         7.00 o                         
  -6   0  10         57.06         45.32         9.32 o                         
  -4   0  10         79.78         77.28         9.66 o                         
  -2   0  10       1766.14       1893.23        29.39 o                         
   0   0  10        330.21        322.57        17.79 o                         
   2   0  10        897.52        848.15        25.75 o                         
   4   0  10         30.86         54.61         9.98 o                         
   6   0  10          3.57         -0.96         9.00 o                         
   8   0  10          0.06          5.87        11.25 o                         
 -12   1  10         55.44         25.51        10.97 o                         
 -11   1  10        343.43        337.10        26.22 o                         
 -10   1  10         36.00         29.55         7.36 o                         
  -9   1  10         14.27         16.61         6.13 o                         
  -8   1  10        332.13        317.67        15.58 o                         
  -7   1  10        599.14        578.32        16.82 o                         
  -6   1  10        139.39        130.75         9.69 o                         
  -5   1  10        266.74        246.62        11.90 o                         
  -4   1  10        234.26        278.81        13.75 o                         
  -3   1  10        445.24        409.57         9.35 o                         
  -2   1  10         46.22         49.30         5.21 o                         
  -1   1  10       3368.16       3392.54        30.18 o                         
   0   1  10         24.70         26.19         4.19 o                         
   1   1  10          0.23         -2.37         3.98 o                         
   2   1  10        246.69        268.10        12.30 o                         
   3   1  10        566.97        577.42        15.69 o                         
   4   1  10         25.87         10.85         4.86 o                         
   5   1  10        135.77        115.05        10.74 o                         
   6   1  10          0.13          2.42         6.14 o                         
   7   1  10        143.62        139.71        14.40 o                         
   8   1  10          0.16          1.27         7.68 o                         
 -12   2  10        107.77         72.43        13.79 o                         
 -11   2  10          1.25          5.49         7.25 o                         
 -10   2  10          6.01          2.91         5.96 o                         
  -9   2  10         20.72         15.50         6.15 o                         
  -8   2  10         86.54         94.55         9.37 o                         
  -7   2  10        198.47        211.04        12.39 o                         
  -6   2  10        179.53        181.05        10.88 o                         
  -5   2  10          2.43         -0.94         3.76 o                         
  -4   2  10        116.77        123.38         8.49 o                         
  -3   2  10         17.84         15.63         3.06 o                         
  -2   2  10       2712.78       2852.65        27.27 o                         
  -1   2  10       1419.17       1445.53        18.12 o                         
   0   2  10        273.21        329.54         9.95 o                         
   1   2  10        157.27        203.92        10.35 o                         
   2   2  10         16.70         17.56         5.45 o                         
   3   2  10        264.88        271.04        12.81 o                         
   4   2  10        150.03        191.21        12.66 o                         
   5   2  10         42.00         50.90         9.22 o                         
   6   2  10          0.44          2.27         6.08 o                         
   7   2  10         12.37          3.95         7.35 o                         
   8   2  10        156.42        128.56        17.23 o                         
 -12   3  10          3.61          3.99         9.98 o                         
 -11   3  10         51.16         48.19        11.49 o                         
 -10   3  10        356.51        384.44        19.85 o                         
  -9   3  10         61.02         74.29         8.82 o                         
  -8   3  10         89.43         74.03         9.61 o                         
  -7   3  10        998.05        966.28        24.27 o                         
  -6   3  10        657.06        642.94        16.91 o                         
  -5   3  10        607.90        579.76        15.92 o                         
  -4   3  10        643.74        575.73        14.65 o                         
  -3   3  10        149.57        180.34         7.08 o                         
  -2   3  10         13.47          6.07         2.69 o                         
  -1   3  10        598.58        616.72        12.84 o                         
   0   3  10        475.43        496.06        12.19 o                         
   1   3  10          8.88         15.76         4.31 o                         
   2   3  10        129.19        130.40         9.01 o                         
   3   3  10         56.07         50.37         6.39 o                         
   4   3  10         85.13        127.18        10.61 o                         
   5   3  10        312.88        289.63        16.05 o                         
   6   3  10        350.04        349.40        18.54 o                         
   7   3  10         48.76         26.42         9.94 o                         
   8   3  10          6.59          3.63         8.43 o                         
 -12   4  10          5.97          1.81         9.95 o                         
 -11   4  10        322.94        298.86        22.67 o                         
 -10   4  10         15.58          2.53         7.25 o                         
  -9   4  10        112.11        115.35        12.32 o                         
  -8   4  10        373.43        388.50        16.04 o                         
  -7   4  10         11.39         13.88         6.04 o                         
  -6   4  10        445.25        471.53        20.47 o                         
  -5   4  10        134.36        120.42        12.00 o                         
  -4   4  10        287.23        331.93        10.75 o                         
  -3   4  10       1000.11       1021.64        15.24 o                         
  -2   4  10        144.24        139.47         8.12 o                         
  -1   4  10       1383.81       1414.00        20.18 o                         
   0   4  10        940.20        919.30        16.40 o                         
   1   4  10        698.28        621.05        15.17 o                         
   2   4  10         69.25         71.90         6.92 o                         
   3   4  10          3.82          3.21         4.78 o                         
   4   4  10        129.45        141.47        12.60 o                         
   5   4  10        307.04        279.87        16.30 o                         
   6   4  10          5.42          8.46         6.45 o                         
   7   4  10        109.31        129.74        12.95 o                         
   8   4  10        157.96        169.96        16.88 o                         
 -12   5  10          2.44         10.81        10.49 o                         
 -11   5  10          2.95        -12.94         8.63 o                         
 -10   5  10        501.73        500.45        28.01 o                         
  -9   5  10         32.68         33.34         8.44 o                         
  -8   5  10        776.34        773.53        23.88 o                         
  -7   5  10         27.26         28.42         6.82 o                         
  -6   5  10          3.34          0.68         4.27 o                         
  -5   5  10        106.47        108.09         9.61 o                         
  -4   5  10        866.53        785.58        15.42 o                         
  -3   5  10        155.28        159.51         7.38 o                         
  -2   5  10         89.80        111.82         6.32 o                         
  -1   5  10         56.89         63.66         5.68 o                         
   0   5  10       1134.17       1119.18        18.36 o                         
   1   5  10          0.16          3.50         3.40 o                         
   2   5  10       2086.05       1902.24        28.63 o                         
   3   5  10        635.61        622.86        18.63 o                         
   4   5  10        114.14        162.18        12.31 o                         
   5   5  10         69.15         68.83         9.17 o                         
   6   5  10        686.33        608.66        22.84 o                         
   7   5  10          0.02          1.33         6.83 o                         
   8   5  10        316.62        363.78        27.89 o                         
 -11   6  10        108.63         98.26        18.32 o                         
 -10   6  10         71.38         91.63        21.55 o                         
  -9   6  10        560.27        530.85        24.74 o                         
  -8   6  10         90.73        102.52        15.92 o                         
  -7   6  10         27.07         21.28         7.39 o                         
  -6   6  10         24.29         24.18         5.93 o                         
  -5   6  10        392.68        390.68        14.80 o                         
  -4   6  10        104.01         92.63         6.87 o                         
  -3   6  10        562.40        547.54        12.63 o                         
  -2   6  10          1.29          2.80         2.98 o                         
  -1   6  10        234.30        242.41        10.44 o                         
   0   6  10         52.47         79.58         6.49 o                         
   1   6  10        855.79        796.25        16.31 o                         
   2   6  10        270.95        300.32        13.74 o                         
   3   6  10        365.31        362.85        17.20 o                         
   4   6  10       1280.80       1206.31        27.15 o                         
   5   6  10        281.87        259.39        15.77 o                         
   6   6  10         25.15          1.31         6.27 o                         
   7   6  10        235.40        282.34        22.73 o                         
   8   6  10          7.70          7.76        10.03 o                         
 -11   7  10          0.44         -1.07         8.65 o                         
 -10   7  10        111.00        134.29        16.04 o                         
  -9   7  10         71.39         56.23        11.32 o                         
  -8   7  10        516.26        500.15        24.64 o                         
  -7   7  10        804.10        792.38        23.50 o                         
  -6   7  10       1335.35       1243.40        29.02 o                         
  -5   7  10        870.40        863.61        19.71 o                         
  -4   7  10         37.13         37.59         5.29 o                         
  -3   7  10        375.33        376.08        14.92 o                         
  -2   7  10        208.31        226.80        10.07 o                         
  -1   7  10         61.94         49.39         5.54 o                         
   0   7  10       1003.93       1052.00        18.67 o                         
   1   7  10        837.66        838.03        18.45 o                         
   2   7  10        812.99        787.07        18.58 o                         
   3   7  10          6.85         -3.93         4.13 o                         
   4   7  10         33.53         51.81         7.34 o                         
   5   7  10         23.56         25.01         6.53 o                         
   6   7  10        404.44        431.11        21.19 o                         
   7   7  10         13.10         24.61         9.28 o                         
   8   7  10        282.49        248.65        20.48 o                         
 -11   8  10         84.99         84.30        21.79 o                         
 -10   8  10         87.36         67.10        12.39 o                         
  -9   8  10        107.36        117.76        14.36 o                         
  -8   8  10        514.05        510.14        23.45 o                         
  -7   8  10         38.01         29.83        10.75 o                         
  -6   8  10          8.90          2.85         5.75 o                         
  -5   8  10       1178.63       1198.21        28.94 o                         
  -4   8  10        904.30        913.85        19.49 o                         
  -3   8  10       1066.84        979.31        16.87 o                         
  -2   8  10        365.89        350.69        11.99 o                         
  -1   8  10        147.65        135.32         8.31 o                         
   0   8  10        554.37        523.12        13.65 o                         
   1   8  10        423.03        452.02        15.22 o                         
   2   8  10        412.81        401.12        15.54 o                         
   3   8  10        426.99        415.33        18.76 o                         
   4   8  10        252.39        281.85        16.23 o                         
   5   8  10        273.77        314.22        17.89 o                         
   6   8  10        128.41        120.73        20.46 o                         
   7   8  10        249.53        283.91        21.43 o                         
 -11   9  10         65.86         87.89        30.38 o                         
 -10   9  10        121.88        121.69        16.11 o                         
  -9   9  10         34.76         34.22        10.67 o                         
  -8   9  10         14.45         11.35        15.27 o                         
  -7   9  10        242.72        265.03        22.36 o                         
  -6   9  10         79.21         60.12         9.01 o                         
  -5   9  10          6.43          5.10         5.54 o                         
  -4   9  10        276.26        247.45        12.81 o                         
  -3   9  10        823.39        894.99        18.01 o                         
  -2   9  10        194.72        178.48         9.51 o                         
  -1   9  10         50.11         30.82         5.11 o                         
   0   9  10        355.09        347.61        14.43 o                         
   1   9  10          1.77         -1.42         5.59 o                         
   2   9  10         21.30         24.30         6.08 o                         
   3   9  10       1883.45       1946.32        32.76 o                         
   4   9  10        143.39        141.77        12.08 o                         
   5   9  10        496.39        411.44        23.64 o                         
   6   9  10         99.82        127.13        17.66 o                         
   7   9  10          0.93         -5.18         8.23 o                         
 -10  10  10          2.35         19.49        10.73 o                         
  -9  10  10        248.77        294.66        22.29 o                         
  -8  10  10         68.92         58.54        11.37 o                         
  -7  10  10         71.81         79.04        10.71 o                         
  -6  10  10        404.77        376.37        19.48 o                         
  -5  10  10          3.43          7.81         6.27 o                         
  -4  10  10         17.18          7.70         5.45 o                         
  -3  10  10        534.98        519.82        19.96 o                         
  -2  10  10        416.49        432.04        14.07 o                         
  -1  10  10        307.40        320.23        12.88 o                         
   0  10  10        286.36        237.98        12.42 o                         
   1  10  10         85.71         93.34         8.94 o                         
   2  10  10        300.44        283.35        16.13 o                         
   3  10  10        371.98        366.56        16.57 o                         
   4  10  10        302.76        285.80        19.60 o                         
   5  10  10         39.88         54.07        10.86 o                         
   6  10  10        113.36        121.74        22.03 o                         
   7  10  10         98.31        128.46        16.11 o                         
 -10  11  10          1.30         -6.06         9.70 o                         
  -9  11  10         15.14         29.02        10.30 o                         
  -8  11  10          4.05          8.84         8.65 o                         
  -7  11  10        238.51        265.04        19.97 o                         
  -6  11  10         96.90        120.75        15.38 o                         
  -5  11  10        657.56        700.62        20.82 o                         
  -4  11  10        241.18        211.44        12.66 o                         
  -3  11  10        109.39        111.41        10.61 o                         
  -2  11  10        232.91        288.18        15.76 o                         
  -1  11  10       1123.53       1044.85        22.72 o                         
   0  11  10        206.88        180.51        11.05 o                         
   1  11  10         10.20         15.86         5.42 o                         
   2  11  10         71.59         46.74         7.52 o                         
   3  11  10          1.19         -2.56         6.03 o                         
   4  11  10          9.73          9.08         7.84 o                         
   5  11  10        218.86        222.75        18.21 o                         
   6  11  10         22.00          6.13         8.47 o                         
 -10  12  10          3.42          6.41        10.05 o                         
  -9  12  10          3.20         12.20         9.89 o                         
  -8  12  10        112.43         78.25        13.19 o                         
  -7  12  10          5.34         18.77         8.39 o                         
  -6  12  10        402.53        382.38        22.95 o                         
  -5  12  10         12.09          9.64         5.81 o                         
  -4  12  10          9.02         11.12         5.72 o                         
  -3  12  10         62.15         54.02         9.70 o                         
  -2  12  10        951.93        919.16        21.29 o                         
  -1  12  10         19.99         24.30         6.52 o                         
   0  12  10        411.21        399.54        17.05 o                         
   1  12  10          9.33          7.23         5.02 o                         
   2  12  10         28.42         19.35         6.99 o                         
   3  12  10          7.19          2.71         6.34 o                         
   4  12  10        459.58        444.33        25.14 o                         
   5  12  10         45.41         36.18        10.52 o                         
   6  12  10          7.29          6.55        11.77 o                         
  -9  13  10         20.07         24.40        13.60 o                         
  -8  13  10          0.25          0.78         7.88 o                         
  -7  13  10        333.88        331.35        22.91 o                         
  -6  13  10          9.63          3.22         7.60 o                         
  -5  13  10         16.27          5.57         5.63 o                         
  -4  13  10        130.28        130.12        11.24 o                         
  -3  13  10         57.48         72.13         9.48 o                         
  -2  13  10        480.73        487.54        19.97 o                         
  -1  13  10        801.38        807.87        26.56 o                         
   0  13  10          3.85          2.31         6.20 o                         
   1  13  10          3.15          7.88         7.43 o                         
   2  13  10          9.62          7.05         6.52 o                         
   3  13  10        195.25        176.29        14.55 o                         
   4  13  10          1.67         -1.22         6.75 o                         
   5  13  10         33.04         26.39         9.42 o                         
   6  13  10        106.37         94.87        14.52 o                         
  -9  14  10        126.36        118.15        16.80 o                         
  -8  14  10         12.20         15.99        10.19 o                         
  -7  14  10         11.74          5.84         8.98 o                         
  -6  14  10        333.04        385.35        24.28 o                         
  -5  14  10         25.20         23.05         8.40 o                         
  -4  14  10        127.23        113.30        11.60 o                         
  -3  14  10         18.04         22.93         8.12 o                         
  -2  14  10         38.10         67.61         9.35 o                         
  -1  14  10         26.12          8.66         9.23 o                         
   0  14  10        140.74        144.02        17.00 o                         
   1  14  10        281.46        248.53        18.68 o                         
   2  14  10        156.37        141.27        15.26 o                         
   3  14  10         11.87          3.13         6.87 o                         
   4  14  10        292.90        279.93        32.60 o                         
   5  14  10        130.16        121.15        15.31 o                         
  -8  15  10        139.90        172.24        18.75 o                         
  -7  15  10          6.72         12.33         9.80 o                         
  -6  15  10         99.01        116.75        14.65 o                         
  -5  15  10         95.74        112.35        12.34 o                         
  -4  15  10        424.89        449.81        35.42 o                         
  -3  15  10         18.72          5.86         7.65 o                         
  -2  15  10         21.36         19.24         8.08 o                         
  -1  15  10         23.55         27.99         9.60 o                         
   0  15  10         12.92          7.32         9.23 o                         
   1  15  10          4.34          0.37         8.35 o                         
   2  15  10         33.05         16.73         9.46 o                         
   3  15  10        103.07         94.71        14.38 o                         
   4  15  10          6.44         11.13         7.97 o                         
  -7  16  10        189.82        222.36        20.82 o                         
  -6  16  10         95.88        132.84        20.12 o                         
  -5  16  10          0.87         -6.66         8.23 o                         
  -4  16  10          2.89         -3.85        10.26 o                         
  -3  16  10        245.86        258.70        22.63 o                         
  -2  16  10         73.06         67.16        14.62 o                         
  -1  16  10          5.98         -4.18         7.42 o                         
   0  16  10         21.84         28.23         9.62 o                         
   1  16  10        305.75        315.69        22.36 o                         
   2  16  10          7.12          3.34         8.08 o                         
   3  16  10         37.07         31.12        10.72 o                         
   4  16  10         62.09         65.46        13.44 o                         
  -6  17  10          4.79          1.71         9.76 o                         
  -5  17  10          0.19          1.09         9.02 o                         
  -4  17  10         93.28        110.34        24.52 o                         
  -3  17  10         59.87         46.84        24.52 o                         
  -2  17  10         57.48         46.20        13.49 o                         
  -1  17  10         98.46         94.88        13.63 o                         
   0  17  10        319.85        338.55        23.55 o                         
   1  17  10         17.78         27.03         9.88 o                         
   2  17  10        244.96        258.64        24.88 o                         
   3  17  10        267.89        234.86        21.31 o                         
  -5  18  10        610.23        637.67        94.50 o                         
  -4  18  10          0.29         24.97        13.63 o                         
  -3  18  10         81.55         81.07        19.15 o                         
  -2  18  10          6.69         11.93        11.18 o                         
  -1  18  10          3.65          4.86         9.17 o                         
   0  18  10          2.90         -0.79         9.57 o                         
   1  18  10        406.11        400.00        26.67 o                         
  -3  19  10        139.48        150.80        24.08 o                         
  -2  19  10          0.76         -9.85        12.84 o                         
  -1  19  10         24.30         22.12        10.99 o                         
 -11   0  11         26.77         17.38        10.96 o                         
  -9   0  11         64.00         60.76        12.38 o                         
  -7   0  11        112.21        132.45        31.61 o                         
  -5   0  11       1193.00       1188.15        32.08 o                         
  -3   0  11       3762.46       3960.54        49.24 o                         
  -1   0  11          4.75          2.30         4.75 o                         
   1   0  11       1994.33       1841.92        39.22 o                         
   3   0  11       1298.98       1237.27        36.81 o                         
   5   0  11         45.71         62.91        14.03 o                         
   7   0  11         43.55         57.80        14.81 o                         
 -12   1  11        113.83        123.50        14.58 o                         
 -11   1  11         32.60         14.44         8.18 o                         
 -10   1  11        173.34        182.14        13.54 o                         
  -9   1  11         12.74          0.93         5.43 o                         
  -8   1  11        978.57        960.30        24.56 o                         
  -7   1  11        141.90        146.70        10.85 o                         
  -6   1  11       1057.27       1015.70        21.69 o                         
  -5   1  11         23.55         18.74         5.04 o                         
  -4   1  11       2903.85       2680.34        54.46 o                         
  -3   1  11          1.33          6.57         3.80 o                         
  -2   1  11        143.00        187.62         8.85 o                         
  -1   1  11         47.32         42.81         4.92 o                         
   0   1  11         27.18         17.76         4.89 o                         
   1   1  11        212.15        216.81        11.27 o                         
   2   1  11       1231.03       1217.77        23.33 o                         
   3   1  11        455.13        440.36        17.01 o                         
   4   1  11          8.51          4.97         4.74 o                         
   5   1  11        246.78        229.76        14.82 o                         
   6   1  11        268.97        361.30        31.50 o                         
   7   1  11         44.43         79.06        12.55 o                         
   8   1  11        128.08        117.17        14.85 o                         
 -12   2  11         96.08         72.62        12.73 o                         
 -11   2  11         47.06         33.08        10.47 o                         
 -10   2  11         19.72         22.04         8.37 o                         
  -9   2  11          4.38         -4.88         5.14 o                         
  -8   2  11         80.01         78.65         9.51 o                         
  -7   2  11          7.59         13.08         5.44 o                         
  -6   2  11          7.46          3.88         4.52 o                         
  -5   2  11         32.86         36.11         8.05 o                         
  -4   2  11        354.33        379.56        13.50 o                         
  -3   2  11        935.76        894.04        20.01 o                         
  -2   2  11        521.03        536.42        11.27 o                         
  -1   2  11          2.32          4.25         3.22 o                         
   0   2  11        123.82        127.01         8.48 o                         
   1   2  11        730.45        674.65        16.41 o                         
   2   2  11       2566.89       2519.71        34.56 o                         
   3   2  11         82.68         55.68         7.02 o                         
   4   2  11        627.51        592.78        19.23 o                         
   5   2  11        933.36        947.46        25.27 o                         
   6   2  11         33.45         52.83        12.25 o                         
   7   2  11         29.53         30.25         9.86 o                         
   8   2  11          4.92         -9.22         8.37 o                         
 -12   3  11         11.83         24.67        11.11 o                         
 -11   3  11        191.87        186.01        20.47 o                         
 -10   3  11         30.40         28.73         8.43 o                         
  -9   3  11         75.23         33.75         7.60 o                         
  -8   3  11        104.93        115.30        13.96 o                         
  -7   3  11       1142.33       1022.49        22.98 o                         
  -6   3  11        967.33       1013.23        21.91 o                         
  -5   3  11         73.46         72.02         7.41 o                         
  -4   3  11         14.77         25.40         5.01 o                         
  -3   3  11        330.73        283.91        10.20 o                         
  -2   3  11        108.96        113.11         7.02 o                         
  -1   3  11          0.13         -2.98         2.88 o                         
   0   3  11        264.68        281.50        12.40 o                         
   1   3  11        175.00        166.92        10.18 o                         
   2   3  11         62.51         58.08         7.00 o                         
   3   3  11       1010.34        985.73        23.76 o                         
   4   3  11        441.96        449.69        19.71 o                         
   5   3  11        639.70        592.72        23.13 o                         
   6   3  11         60.21         36.69        12.42 o                         
   7   3  11         51.10         37.58        10.54 o                         
   8   3  11          7.53          7.64        10.60 o                         
 -11   4  11        110.09        140.70        17.00 o                         
 -10   4  11         21.20         15.98         8.99 o                         
  -9   4  11        167.75        178.33        15.05 o                         
  -8   4  11          6.90         15.36         5.59 o                         
  -7   4  11          4.22          8.30         5.60 o                         
  -6   4  11       1023.07       1117.29        22.91 o                         
  -5   4  11        217.32        199.25        11.30 o                         
  -4   4  11         89.23        106.96         7.77 o                         
  -3   4  11         16.62          7.32         3.48 o                         
  -2   4  11        384.99        404.69        15.63 o                         
  -1   4  11        391.80        381.38        11.51 o                         
   0   4  11         24.92         29.62         4.67 o                         
   1   4  11       1300.66       1267.36        23.06 o                         
   2   4  11        332.02        334.16        20.98 o                         
   3   4  11        559.45        496.30        18.25 o                         
   4   4  11       1368.89       1299.18        31.40 o                         
   5   4  11         34.63         24.02         7.33 o                         
   6   4  11         66.48         86.08        12.44 o                         
   7   4  11         55.99         65.93        14.40 o                         
   8   4  11         62.22         76.31        13.28 o                         
 -11   5  11        412.24        469.13        29.14 o                         
 -10   5  11         38.74         25.42         8.85 o                         
  -9   5  11         20.93         15.91         9.10 o                         
  -8   5  11         27.64         18.63         9.38 o                         
  -7   5  11       2878.84       2705.91        39.16 o                         
  -6   5  11         89.55         99.49         8.92 o                         
  -5   5  11        225.32        246.51        12.71 o                         
  -4   5  11        103.88        121.31         8.89 o                         
  -3   5  11        456.66        397.83        18.76 o                         
  -2   5  11         25.84         18.37         4.16 o                         
  -1   5  11        321.47        366.73        10.95 o                         
   0   5  11        406.50        427.24        12.79 o                         
   1   5  11         12.11         13.89         4.91 o                         
   2   5  11          0.07          5.33         5.11 o                         
   3   5  11        659.00        619.32        19.20 o                         
   4   5  11         12.17          8.50         5.82 o                         
   5   5  11        484.24        435.37        20.63 o                         
   6   5  11        138.97        137.50        13.39 o                         
   7   5  11         23.15         33.64         9.01 o                         
 -11   6  11          7.88          2.20        12.49 o                         
 -10   6  11          5.00        -11.52        13.03 o                         
  -9   6  11         92.96        105.38        12.46 o                         
  -8   6  11        272.55        246.72        18.05 o                         
  -7   6  11         12.82          9.38         6.72 o                         
  -6   6  11        133.24        126.33        10.05 o                         
  -5   6  11         59.86         61.98         7.23 o                         
  -4   6  11        104.85        107.28         8.48 o                         
  -3   6  11        111.49         97.62         7.19 o                         
  -2   6  11        814.51        780.00        15.83 o                         
  -1   6  11         36.05         28.98         4.84 o                         
   0   6  11        104.04        116.08         8.49 o                         
   1   6  11        919.22        943.57        20.16 o                         
   2   6  11       1170.56       1070.40        24.70 o                         
   3   6  11         88.25         83.27         9.37 o                         
   4   6  11        564.95        553.16        20.89 o                         
   5   6  11          2.66          2.66         7.45 o                         
   6   6  11         43.42         67.41        10.43 o                         
   7   6  11         79.94         82.30        13.38 o                         
 -11   7  11         80.03         91.89        18.69 o                         
 -10   7  11         63.25         67.29        12.85 o                         
  -9   7  11          2.32         -4.21         7.97 o                         
  -8   7  11          2.25          9.72         7.27 o                         
  -7   7  11        155.37        130.10        12.42 o                         
  -6   7  11        614.39        611.56        21.59 o                         
  -5   7  11       1896.31       1685.34        28.49 o                         
  -4   7  11        378.09        338.14        12.84 o                         
  -3   7  11        652.79        638.81        16.21 o                         
  -2   7  11         29.63         32.36         6.68 o                         
  -1   7  11        697.13        786.99        18.91 o                         
   0   7  11        711.97        649.98        15.22 o                         
   1   7  11        645.53        650.65        18.69 o                         
   2   7  11         85.80        102.92         9.94 o                         
   3   7  11        583.71        583.28        27.34 o                         
   4   7  11        124.39        120.03        10.21 o                         
   5   7  11         72.34         63.41         8.64 o                         
   6   7  11         42.25         48.38         9.93 o                         
   7   7  11          0.79          2.90        10.98 o                         
 -11   8  11         50.48         57.55        13.42 o                         
 -10   8  11          6.53         20.86        10.17 o                         
  -9   8  11          8.56         30.30         9.86 o                         
  -8   8  11         15.99          1.86         7.70 o                         
  -7   8  11        206.14        209.65        21.74 o                         
  -6   8  11          6.75          0.52         5.58 o                         
  -5   8  11         17.97         28.54         7.35 o                         
  -4   8  11       1191.66       1159.90        24.66 o                         
  -3   8  11        850.28        784.51        22.65 o                         
  -2   8  11       1580.93       1504.48        23.32 o                         
  -1   8  11        274.90        274.85        11.92 o                         
   0   8  11         65.14         87.25         8.03 o                         
   1   8  11        321.77        317.74        14.51 o                         
   2   8  11       1026.61        999.13        24.60 o                         
   3   8  11        161.18        178.91        13.33 o                         
   4   8  11        406.76        471.15        21.41 o                         
   5   8  11         73.48         69.17        10.99 o                         
   6   8  11          4.62         -1.14         7.82 o                         
   7   8  11          0.91          0.99         8.67 o                         
 -10   9  11        241.47        254.38        31.81 o                         
  -9   9  11          4.07          6.47         8.61 o                         
  -8   9  11          5.75          4.29         7.51 o                         
  -7   9  11        139.52        152.13        13.46 o                         
  -6   9  11        644.90        622.81        23.21 o                         
  -5   9  11        188.98        150.40        12.84 o                         
  -4   9  11        804.63        750.99        18.99 o                         
  -3   9  11        525.31        505.90        18.21 o                         
  -2   9  11         43.18         35.41         6.11 o                         
  -1   9  11        180.03        181.63        11.11 o                         
   0   9  11        148.49        166.32        15.84 o                         
   1   9  11         14.42         19.95         5.41 o                         
   2   9  11         57.87         65.49         9.51 o                         
   3   9  11        216.56        267.74        16.01 o                         
   4   9  11          5.33         11.52         6.75 o                         
   5   9  11         14.30         13.94         9.32 o                         
   6   9  11         96.59        104.47        14.22 o                         
   7   9  11          0.42          9.13         9.10 o                         
 -10  10  11         11.79          6.53         9.81 o                         
  -9  10  11         29.17         12.77         9.73 o                         
  -8  10  11         35.50         43.36        11.11 o                         
  -7  10  11          8.14          4.10         6.58 o                         
  -6  10  11        819.09        750.49        23.85 o                         
  -5  10  11        551.02        540.37        22.02 o                         
  -4  10  11        166.05        160.30        12.44 o                         
  -3  10  11        248.66        250.82        14.93 o                         
  -2  10  11        452.27        483.44        15.61 o                         
  -1  10  11         51.15         60.59         7.25 o                         
   0  10  11         33.50         38.29         8.67 o                         
   1  10  11        361.97        347.91        15.79 o                         
   2  10  11        260.39        254.66        13.90 o                         
   3  10  11        162.64        166.99        13.40 o                         
   4  10  11        341.53        352.61        22.29 o                         
   5  10  11        467.97        457.64        26.19 o                         
   6  10  11         43.18         20.23        15.75 o                         
 -10  11  11         29.31         59.96        13.39 o                         
  -9  11  11         13.86         17.25        10.26 o                         
  -8  11  11        146.75        119.88        15.91 o                         
  -7  11  11          0.52          1.50         7.44 o                         
  -6  11  11        118.51        123.60        12.42 o                         
  -5  11  11        112.83        106.54        11.50 o                         
  -4  11  11        277.29        264.40        15.87 o                         
  -3  11  11        308.57        294.12        16.45 o                         
  -2  11  11        159.88        131.65        11.29 o                         
  -1  11  11         63.20         87.05        10.14 o                         
   0  11  11        129.78        138.14        10.44 o                         
   1  11  11        159.09        115.43         9.88 o                         
   2  11  11        328.99        326.57        17.97 o                         
   3  11  11          5.64          3.63         7.16 o                         
   4  11  11          0.24          0.97         7.60 o                         
   5  11  11        254.02        260.47        20.34 o                         
   6  11  11        291.23        307.65        29.73 o                         
  -9  12  11         15.33         21.77         9.90 o                         
  -8  12  11          4.31          4.14         8.06 o                         
  -7  12  11         19.73         18.10         9.18 o                         
  -6  12  11         24.09         24.73         8.05 o                         
  -5  12  11         59.58         50.75         9.64 o                         
  -4  12  11          0.01         -1.91         5.55 o                         
  -3  12  11        151.24        137.60        12.30 o                         
  -2  12  11         47.85         32.55         7.99 o                         
  -1  12  11        383.76        384.99        21.03 o                         
   0  12  11         12.98         24.61         6.64 o                         
   1  12  11        337.00        341.25        16.21 o                         
   2  12  11        226.73        210.72        14.94 o                         
   3  12  11         99.77         96.13        13.12 o                         
   4  12  11          5.94         -3.09         7.77 o                         
   5  12  11        172.71        176.99        25.21 o                         
  -9  13  11         46.26         35.46        11.75 o                         
  -8  13  11         46.55         41.14        11.13 o                         
  -7  13  11         36.45         34.80        11.53 o                         
  -6  13  11          7.20          8.82         8.94 o                         
  -5  13  11         48.57         42.21        10.51 o                         
  -4  13  11         39.55         34.61         8.07 o                         
  -3  13  11         94.93         76.23         9.98 o                         
  -2  13  11         26.76         20.19         8.06 o                         
  -1  13  11         54.85         44.97         8.39 o                         
   0  13  11         72.67         81.92        10.35 o                         
   1  13  11         13.35         -0.95         7.11 o                         
   2  13  11          0.50          5.01         6.42 o                         
   3  13  11          0.31          4.24         7.80 o                         
   4  13  11         22.78         20.33         9.51 o                         
   5  13  11          6.50          3.57         8.91 o                         
  -8  14  11          1.50          5.16        10.47 o                         
  -7  14  11         25.79         26.71        10.84 o                         
  -6  14  11          5.16          3.36         8.53 o                         
  -5  14  11        246.10        275.41        20.33 o                         
  -4  14  11          1.77         -0.61         6.52 o                         
  -3  14  11        411.14        396.16        26.48 o                         
  -2  14  11        138.05        154.99        15.45 o                         
  -1  14  11         10.36         12.71         8.25 o                         
   0  14  11         41.91         52.68        10.27 o                         
   1  14  11        244.11        274.02        25.04 o                         
   2  14  11          0.97          9.27         7.62 o                         
   3  14  11          7.37          6.46         7.84 o                         
   4  14  11         29.35         30.27        11.52 o                         
  -7  15  11          4.57         -2.96         9.07 o                         
  -6  15  11         23.53         12.53        11.09 o                         
  -5  15  11         67.07         56.52        13.65 o                         
  -4  15  11         68.51         78.21        11.58 o                         
  -3  15  11         61.56         73.27        11.93 o                         
  -2  15  11        132.51        124.46        16.64 o                         
  -1  15  11        169.50        203.88        17.69 o                         
   0  15  11         66.70         47.94        10.51 o                         
   1  15  11          2.45         22.68         9.45 o                         
   2  15  11        211.62        204.98        18.72 o                         
   3  15  11          0.23         -3.09         9.32 o                         
   4  15  11         51.27         46.01        14.24 o                         
  -7  16  11          6.33         10.33         9.85 o                         
  -6  16  11         66.45         41.95        13.93 o                         
  -5  16  11         16.24          8.94        15.35 o                         
  -4  16  11          3.72         12.18         9.47 o                         
  -3  16  11          2.82         13.86        10.35 o                         
  -2  16  11        285.46        304.22        25.52 o                         
  -1  16  11         11.74          2.97         8.25 o                         
   0  16  11         80.05         93.19        12.95 o                         
   1  16  11         15.17         17.10        10.31 o                         
   2  16  11          7.73          9.27         8.61 o                         
   3  16  11          9.02          3.96         9.01 o                         
  -5  17  11          5.33         10.96        13.62 o                         
  -4  17  11          7.35        -16.53        11.02 o                         
  -3  17  11         60.33         55.33        13.23 o                         
  -2  17  11          0.99          7.42        11.23 o                         
  -1  17  11         73.28         61.69        12.03 o                         
   0  17  11          1.10          2.72         9.25 o                         
   1  17  11         76.06        108.67        15.39 o                         
   2  17  11         20.32          6.59         9.86 o                         
  -4  18  11          6.79         15.37        15.18 o                         
  -3  18  11          6.96          8.59        13.18 o                         
  -2  18  11         91.36        101.16        26.16 o                         
  -1  18  11          3.84         10.37        12.36 o                         
   0  18  11          0.20        -12.82         8.54 o                         
 -10   0  12        172.95        213.90        21.31 o                         
  -8   0  12        109.32        129.45        27.41 o                         
  -6   0  12        135.32        139.45        14.87 o                         
  -4   0  12          0.17          4.79         6.07 o                         
  -2   0  12        701.46        672.46        21.91 o                         
   0   0  12       1872.82       1800.49        39.40 o                         
   2   0  12       1050.17       1096.16        32.01 o                         
   4   0  12        601.41        557.69        25.83 o                         
   6   0  12         85.89         75.75        16.95 o                         
 -11   1  12         32.56         34.80        10.39 o                         
 -10   1  12         34.13         31.41         7.79 o                         
  -9   1  12          2.04         -1.27         5.27 o                         
  -8   1  12         34.00         29.90         6.81 o                         
  -7   1  12        392.53        371.44        16.91 o                         
  -6   1  12        204.16        233.32        12.87 o                         
  -5   1  12          2.87         -0.58         3.78 o                         
  -4   1  12        192.43        205.19        13.18 o                         
  -3   1  12       1305.26       1218.29        31.25 o                         
  -2   1  12        315.69        324.14        18.26 o                         
  -1   1  12       1543.45       1591.35        25.30 o                         
   0   1  12        207.20        216.36        11.56 o                         
   1   1  12        539.68        522.35        15.64 o                         
   2   1  12         31.64         26.61         6.75 o                         
   3   1  12        162.43        165.84        13.55 o                         
   4   1  12         35.58         30.25         7.36 o                         
   5   1  12          1.07          3.35         6.42 o                         
   6   1  12        294.64        317.66        21.09 o                         
   7   1  12          2.81         -6.50         7.94 o                         
 -11   2  12         65.19         56.73        10.78 o                         
 -10   2  12          0.08          8.42         7.22 o                         
  -9   2  12        194.92        197.14        13.90 o                         
  -8   2  12        115.90        102.66        10.23 o                         
  -7   2  12         76.19         76.54         8.67 o                         
  -6   2  12         78.50         82.84         8.38 o                         
  -5   2  12        539.20        551.55        16.55 o                         
  -4   2  12          7.96          8.02         4.22 o                         
  -3   2  12         91.06         86.41         7.75 o                         
  -2   2  12        978.05        944.54        16.87 o                         
  -1   2  12         11.82         17.46         4.73 o                         
   0   2  12        176.21        174.60        10.29 o                         
   1   2  12         31.91         23.90         5.25 o                         
   2   2  12        197.41        211.48        12.19 o                         
   3   2  12         43.03         32.05         6.39 o                         
   4   2  12        269.47        286.68        16.71 o                         
   5   2  12        260.64        247.37        16.16 o                         
   6   2  12         96.10         46.75         9.96 o                         
   7   2  12        162.04        180.56        17.35 o                         
 -11   3  12          4.17          8.24         8.90 o                         
 -10   3  12        286.58        319.01        20.14 o                         
  -9   3  12         32.99         21.02         8.26 o                         
  -8   3  12        767.21        796.23        21.69 o                         
  -7   3  12        638.23        642.94        19.31 o                         
  -6   3  12          0.85          0.05         4.50 o                         
  -5   3  12          0.71          3.63         4.57 o                         
  -4   3  12         14.03         10.82         7.39 o                         
  -3   3  12        217.01        183.56        10.65 o                         
  -2   3  12        169.54        179.51         9.10 o                         
  -1   3  12        220.21        204.04        10.89 o                         
   0   3  12        369.22        323.01        13.95 o                         
   1   3  12        498.45        521.26        22.79 o                         
   2   3  12        281.96        345.72        15.30 o                         
   3   3  12         30.46         28.33         6.74 o                         
   4   3  12         88.27         92.21        10.60 o                         
   5   3  12          0.26          0.99         6.26 o                         
   6   3  12        290.96        292.97        22.90 o                         
   7   3  12         74.75        100.63        13.88 o                         
 -11   4  12         59.71         36.39        12.09 o                         
 -10   4  12          4.33         -7.79         7.13 o                         
  -9   4  12        154.42        155.26        14.15 o                         
  -8   4  12          9.76         21.67         6.11 o                         
  -7   4  12          0.51          9.11         5.78 o                         
  -6   4  12        488.83        494.82        17.09 o                         
  -5   4  12        752.34        719.13        18.45 o                         
  -4   4  12          1.69         -3.34         4.17 o                         
  -3   4  12         75.24         68.54         6.91 o                         
  -2   4  12        248.70        256.64        11.84 o                         
  -1   4  12          0.98          4.99         4.05 o                         
   0   4  12       1089.20       1129.18        22.06 o                         
   1   4  12        610.71        561.42        16.39 o                         
   2   4  12        906.41        901.30        22.98 o                         
   3   4  12         80.77         61.98         8.66 o                         
   4   4  12        161.52        194.61        14.26 o                         
   5   4  12        555.14        544.27        23.65 o                         
   6   4  12         39.30         44.10         8.75 o                         
   7   4  12        118.14        142.51        16.22 o                         
 -11   5  12          1.47         -0.94         8.76 o                         
 -10   5  12         20.32         26.09         9.38 o                         
  -9   5  12         24.55         23.44         9.83 o                         
  -8   5  12          0.03         -6.87         5.92 o                         
  -7   5  12          6.52         -2.40         5.47 o                         
  -6   5  12          4.67         14.61         5.75 o                         
  -5   5  12        309.25        309.18        21.07 o                         
  -4   5  12        170.03        157.15        10.76 o                         
  -3   5  12          7.28          7.70         4.45 o                         
  -2   5  12        336.17        377.08        12.30 o                         
  -1   5  12        105.71        112.40        11.41 o                         
   0   5  12       1089.52       1049.83        21.40 o                         
   1   5  12        103.81        137.43        10.11 o                         
   2   5  12        174.11        198.94        13.36 o                         
   3   5  12        164.90        142.82        12.21 o                         
   4   5  12        394.13        417.50        25.89 o                         
   5   5  12         14.31         15.52         7.04 o                         
   6   5  12        207.09        213.79        16.09 o                         
   7   5  12         63.66         36.95        10.89 o                         
 -11   6  12         17.37         10.63        10.74 o                         
 -10   6  12         11.62          0.19         8.64 o                         
  -9   6  12         79.54         67.49        11.88 o                         
  -8   6  12          0.08          0.59         6.45 o                         
  -7   6  12         10.76         12.16        11.08 o                         
  -6   6  12          4.32          4.88         6.20 o                         
  -5   6  12         28.85         26.38         6.06 o                         
  -4   6  12        458.19        463.40        17.91 o                         
  -3   6  12         16.06         12.22         4.81 o                         
  -2   6  12        133.96        126.33         8.47 o                         
  -1   6  12       1184.88       1226.81        21.14 o                         
   0   6  12        136.85        139.15         9.85 o                         
   1   6  12        110.83         95.05         9.50 o                         
   2   6  12        122.03        123.69        11.03 o                         
   3   6  12          1.41          6.50         6.33 o                         
   4   6  12         35.98         50.15         8.89 o                         
   5   6  12        626.55        554.20        24.27 o                         
   6   6  12          0.75         -3.84         6.37 o                         
   7   6  12        215.17        231.30        20.26 o                         
 -11   7  12          0.06         10.81         9.96 o                         
 -10   7  12         12.07         18.99        10.05 o                         
  -9   7  12         29.30         45.50        10.38 o                         
  -8   7  12         31.07         32.64         8.25 o                         
  -7   7  12         11.17         11.00         7.38 o                         
  -6   7  12        104.97        107.98        11.43 o                         
  -5   7  12          6.06          9.74         5.42 o                         
  -4   7  12        300.63        345.11        20.08 o                         
  -3   7  12        199.03        200.38        11.49 o                         
  -2   7  12         72.56         71.20         6.87 o                         
  -1   7  12         78.84         60.86         6.69 o                         
   0   7  12        657.00        638.59        16.27 o                         
   1   7  12        237.82        242.86        14.43 o                         
   2   7  12         83.58         72.96         9.10 o                         
   3   7  12         95.22         62.64         8.12 o                         
   4   7  12        161.21        195.44        13.26 o                         
   5   7  12         54.25         69.85        13.16 o                         
   6   7  12        330.42        368.20        21.52 o                         
 -10   8  12          6.42         24.18        10.52 o                         
  -9   8  12         79.03         76.71        13.12 o                         
  -8   8  12          4.61         -0.01         6.80 o                         
  -7   8  12         52.10         57.28         9.93 o                         
  -6   8  12          2.36         -0.33         5.53 o                         
  -5   8  12        714.34        705.68        22.46 o                         
  -4   8  12         67.95         84.95        10.39 o                         
  -3   8  12         73.10         82.34         8.28 o                         
  -2   8  12        406.56        434.08        15.13 o                         
  -1   8  12        548.48        520.13        15.18 o                         
   0   8  12         15.98          3.87         4.81 o                         
   1   8  12        269.61        287.97        16.84 o                         
   2   8  12         16.31          6.61         6.28 o                         
   3   8  12        122.09        114.52        12.02 o                         
   4   8  12          3.44          0.33         6.32 o                         
   5   8  12        611.41        695.37        29.28 o                         
   6   8  12         60.20         23.73         9.67 o                         
 -10   9  12         15.83         10.21        10.38 o                         
  -9   9  12         11.21          2.93        11.37 o                         
  -8   9  12         28.15         41.14        10.14 o                         
  -7   9  12         27.93         25.22         8.59 o                         
  -6   9  12        560.48        541.18        29.55 o                         
  -5   9  12         68.17         66.37         9.67 o                         
  -4   9  12         71.82         78.84        10.97 o                         
  -3   9  12        446.48        408.70        18.75 o                         
  -2   9  12         21.10         31.51         6.45 o                         
  -1   9  12        490.08        432.57        15.49 o                         
   0   9  12        295.49        316.84        14.85 o                         
   1   9  12         59.06         76.50         9.58 o                         
   2   9  12        180.73        158.48        18.55 o                         
   3   9  12          0.06          6.63         5.92 o                         
   4   9  12        495.51        466.12        23.13 o                         
   5   9  12         33.50         26.55        10.02 o                         
   6   9  12        102.28        126.09        15.62 o                         
 -10  10  12         14.40          5.84        11.04 o                         
  -9  10  12          5.70          9.46         9.30 o                         
  -8  10  12        100.57         85.07        13.86 o                         
  -7  10  12        159.18        155.47        14.30 o                         
  -6  10  12         11.98          9.61         6.84 o                         
  -5  10  12        619.72        598.44        26.93 o                         
  -4  10  12         27.80          9.57         8.19 o                         
  -3  10  12        195.08        204.51        13.88 o                         
  -2  10  12        241.29        231.96        14.62 o                         
  -1  10  12        295.67        332.86        15.29 o                         
   0  10  12         84.93         74.04        10.17 o                         
   1  10  12        146.25        152.66        12.37 o                         
   2  10  12        314.11        369.84        19.01 o                         
   3  10  12         35.00         26.24         8.13 o                         
   4  10  12        106.85        129.41        14.94 o                         
   5  10  12        125.26        144.32        15.82 o                         
   6  10  12          2.05        -10.01         7.97 o                         
  -9  11  12          3.59          1.71         9.88 o                         
  -8  11  12          9.15         11.44         9.25 o                         
  -7  11  12        501.59        444.80        23.18 o                         
  -6  11  12          2.30         -5.52         6.84 o                         
  -5  11  12         61.76         66.25        11.27 o                         
  -4  11  12         37.94         35.65         9.58 o                         
  -3  11  12          4.91          7.13         6.06 o                         
  -2  11  12         29.84         59.48         9.73 o                         
  -1  11  12         51.70         38.45         7.70 o                         
   0  11  12          1.78          6.02         5.14 o                         
   1  11  12        280.20        268.34        14.78 o                         
   2  11  12        290.65        262.96        16.91 o                         
   3  11  12        907.99        999.31        42.11 o                         
   4  11  12         11.44          0.62         8.06 o                         
   5  11  12         17.10         14.89         9.01 o                         
  -9  12  12          4.46         15.93         9.77 o                         
  -8  12  12        270.15        270.41        21.82 o                         
  -7  12  12          3.90          4.87         8.91 o                         
  -6  12  12        646.52        631.95        32.77 o                         
  -5  12  12         31.60         28.30         9.50 o                         
  -4  12  12          9.36          3.70         8.00 o                         
  -3  12  12         15.64          8.29         5.98 o                         
  -2  12  12        121.26        145.76        18.21 o                         
  -1  12  12         58.68         47.70        14.46 o                         
   0  12  12          0.61         -1.07         5.86 o                         
   1  12  12         70.69         47.83         8.95 o                         
   2  12  12        228.15        210.91        17.19 o                         
   3  12  12        274.02        266.09        22.01 o                         
   4  12  12        438.47        461.79        26.90 o                         
   5  12  12          1.83          4.17         9.13 o                         
  -8  13  12         15.21          8.08         9.37 o                         
  -7  13  12        742.42        754.23        31.66 o                         
  -6  13  12         30.77         35.07        11.35 o                         
  -5  13  12         83.50         78.24        12.96 o                         
  -4  13  12         22.40         30.53         8.82 o                         
  -3  13  12          8.26         16.60         8.10 o                         
  -2  13  12         22.58         30.82         8.64 o                         
  -1  13  12        139.05        152.36        12.92 o                         
   0  13  12         13.04         11.52        11.29 o                         
   1  13  12          1.73         -3.87         6.93 o                         
   2  13  12         10.06         12.00         8.27 o                         
   3  13  12        212.65        186.30        25.86 o                         
   4  13  12          8.94          4.23         8.80 o                         
  -8  14  12        239.73        303.48        23.99 o                         
  -7  14  12          1.68          0.72         9.92 o                         
  -6  14  12        523.54        575.44        39.67 o                         
  -5  14  12         83.84         81.11        12.93 o                         
  -4  14  12         25.23         24.19         8.98 o                         
  -3  14  12         17.26         11.76         7.42 o                         
  -2  14  12        778.22        757.82        27.20 o                         
  -1  14  12         16.19         14.94         8.67 o                         
   0  14  12         12.90         16.46         8.68 o                         
   1  14  12         80.39         64.84        14.79 o                         
   2  14  12         15.58         23.18        11.42 o                         
   3  14  12          3.54          4.51         9.04 o                         
  -7  15  12        137.52        149.07        21.31 o                         
  -6  15  12         60.68         43.94        13.91 o                         
  -5  15  12          3.84          0.36         9.33 o                         
  -4  15  12         19.82         12.96         9.15 o                         
  -3  15  12        263.60        268.31        22.73 o                         
  -2  15  12         52.63         70.59        14.55 o                         
  -1  15  12        208.22        216.97        22.13 o                         
   0  15  12         92.36         99.87        14.13 o                         
   1  15  12          0.01         -3.94         9.33 o                         
   2  15  12        104.63        120.81        15.98 o                         
   3  15  12         89.66         71.57        25.31 o                         
  -6  16  12         54.79         50.37        13.88 o                         
  -5  16  12        117.29        119.77        23.03 o                         
  -4  16  12          0.43          2.03         9.31 o                         
  -3  16  12         62.91         79.32        17.53 o                         
  -2  16  12        279.07        300.95        25.58 o                         
  -1  16  12         15.81         18.33        10.64 o                         
   0  16  12          4.53        -10.99         8.35 o                         
   1  16  12        338.43        392.55        25.62 o                         
   2  16  12         21.13         34.30        12.41 o                         
  -4  17  12         21.95         26.75        17.26 o                         
  -3  17  12          0.28          2.73        11.33 o                         
  -2  17  12        120.42        128.54        19.55 o                         
  -1  17  12        196.09        211.00        23.28 o                         
   0  17  12        180.49        159.51        17.74 o                         
 -11   0  13          2.96          3.16        11.02 o                         
  -9   0  13         69.09         64.61        13.08 o                         
  -7   0  13         45.46         19.34         8.83 o                         
  -5   0  13        784.39        768.29        49.03 o                         
  -3   0  13        162.67        188.83        21.02 o                         
  -1   0  13         46.97         27.47         7.77 o                         
   1   0  13        245.79        279.53        20.16 o                         
   3   0  13        342.63        295.96        21.59 o                         
   5   0  13         10.51         -1.65         9.35 o                         
   7   0  13         16.06         13.02        13.78 o                         
 -11   1  13         14.71         12.45         9.08 o                         
 -10   1  13        123.70        165.03        15.03 o                         
  -9   1  13         17.93         15.54         6.69 o                         
  -8   1  13          9.10          7.45         5.62 o                         
  -7   1  13        202.28        207.29        13.44 o                         
  -6   1  13       1872.42       1725.24        30.41 o                         
  -5   1  13        324.08        329.88        15.05 o                         
  -4   1  13        581.93        548.20        16.59 o                         
  -3   1  13          2.30         -0.58         5.77 o                         
  -2   1  13          0.97          5.95         5.40 o                         
  -1   1  13         54.94         52.48         6.76 o                         
   0   1  13        505.13        528.23        16.40 o                         
   1   1  13         10.22         11.31         5.20 o                         
   2   1  13          0.88          1.49         4.69 o                         
   3   1  13        587.20        590.18        18.47 o                         
   4   1  13        119.91        140.39        12.52 o                         
   5   1  13          8.62         23.13         9.19 o                         
   6   1  13          7.91         -5.77         7.90 o                         
   7   1  13         11.93         13.36         9.12 o                         
 -11   2  13         49.13         29.37        10.40 o                         
 -10   2  13          7.97          7.65         7.94 o                         
  -9   2  13         22.16         16.54         9.94 o                         
  -8   2  13        348.43        321.23        16.96 o                         
  -7   2  13        292.46        287.67        15.44 o                         
  -6   2  13        171.04        197.39        12.49 o                         
  -5   2  13        576.40        558.56        22.37 o                         
  -4   2  13          0.85         -1.03         5.07 o                         
  -3   2  13       1090.19       1126.21        24.97 o                         
  -2   2  13         23.10         23.43         5.79 o                         
  -1   2  13        804.27        736.51        17.88 o                         
   0   2  13         52.58         73.96         7.63 o                         
   1   2  13        717.27        690.95        18.37 o                         
   2   2  13       1102.79       1058.45        23.28 o                         
   3   2  13         23.13         19.08         6.51 o                         
   4   2  13         20.42         20.67         8.18 o                         
   5   2  13          8.70         25.15         8.68 o                         
   6   2  13         24.30         11.14         9.15 o                         
 -11   3  13        137.01        196.03        21.09 o                         
 -10   3  13         43.67         66.66        11.47 o                         
  -9   3  13        201.57        229.13        26.15 o                         
  -8   3  13          1.72         10.35         6.38 o                         
  -7   3  13        865.97        879.46        34.25 o                         
  -6   3  13        642.25        611.39        18.72 o                         
  -5   3  13         11.38         18.24         5.99 o                         
  -4   3  13         99.62         86.60        12.52 o                         
  -3   3  13         73.80         75.05        13.62 o                         
  -2   3  13        276.05        294.52        15.99 o                         
  -1   3  13         32.80         26.92         6.02 o                         
   0   3  13        587.70        572.12        21.27 o                         
   1   3  13        764.22        800.72        19.81 o                         
   2   3  13        751.26        697.41        19.20 o                         
   3   3  13        903.50        882.97        28.54 o                         
   4   3  13          1.66         10.51         6.45 o                         
   5   3  13          3.77          4.58         6.46 o                         
   6   3  13        118.67        113.50        14.94 o                         
 -11   4  13         16.02         -1.01         8.79 o                         
 -10   4  13         37.08         36.69         9.93 o                         
  -9   4  13          0.06          0.75         7.02 o                         
  -8   4  13         11.75          4.79         6.09 o                         
  -7   4  13         21.68         11.43         5.87 o                         
  -6   4  13         61.92         59.12         9.12 o                         
  -5   4  13        102.45        115.92         9.00 o                         
  -4   4  13         56.20         44.68         7.62 o                         
  -3   4  13        213.60        204.13        15.13 o                         
  -2   4  13         42.75         46.41         7.44 o                         
  -1   4  13         21.87         16.43         5.39 o                         
   0   4  13       1550.84       1544.03        32.21 o                         
   1   4  13        231.87        223.51        13.34 o                         
   2   4  13        554.52        465.35        19.48 o                         
   3   4  13          0.12          2.26         5.45 o                         
   4   4  13         83.75         92.97        11.01 o                         
   5   4  13         13.53         16.77        11.38 o                         
   6   4  13          4.80          7.68         8.14 o                         
 -11   5  13        208.02        203.54        20.39 o                         
 -10   5  13          2.53          3.00         7.87 o                         
  -9   5  13         58.28         52.12         9.88 o                         
  -8   5  13        358.88        369.89        21.02 o                         
  -7   5  13          0.43          6.96         6.41 o                         
  -6   5  13        338.69        353.47        17.75 o                         
  -5   5  13          0.02         -0.13         4.93 o                         
  -4   5  13         49.41         52.11         8.95 o                         
  -3   5  13         96.58        106.31        10.10 o                         
  -2   5  13         12.46          3.78         4.55 o                         
  -1   5  13        590.07        501.76        15.87 o                         
   0   5  13        312.79        307.60        14.39 o                         
   1   5  13        926.68        900.80        29.48 o                         
   2   5  13          0.61         -7.51         5.01 o                         
   3   5  13        510.00        500.01        22.16 o                         
   4   5  13          5.10          0.67         5.94 o                         
   5   5  13         19.14         12.87         7.49 o                         
   6   5  13         43.41         29.52         8.74 o                         
 -11   6  13          1.69         -7.23         9.89 o                         
 -10   6  13         46.42         44.90        10.99 o                         
  -9   6  13        160.14        175.57        16.07 o                         
  -8   6  13        168.55        174.79        15.58 o                         
  -7   6  13        154.70        137.45        13.13 o                         
  -6   6  13         17.38         15.88         7.47 o                         
  -5   6  13        393.12        381.38        18.60 o                         
  -4   6  13          1.09          3.85         5.38 o                         
  -3   6  13         27.73         23.14         6.63 o                         
  -2   6  13        151.82        180.01        11.17 o                         
  -1   6  13         28.52         24.78         5.86 o                         
   0   6  13        236.99        234.60        11.69 o                         
   1   6  13         58.48         31.80         8.17 o                         
   2   6  13        279.51        253.70        15.75 o                         
   3   6  13         53.39         50.24        11.84 o                         
   4   6  13        296.44        307.95        21.98 o                         
   5   6  13         33.32         41.43         8.95 o                         
   6   6  13         86.78         54.87        10.38 o                         
 -10   7  13          1.61          6.97        13.44 o                         
  -9   7  13         68.69         79.99        12.07 o                         
  -8   7  13         15.16          2.56         6.75 o                         
  -7   7  13        350.86        356.16        19.99 o                         
  -6   7  13        463.79        439.81        21.48 o                         
  -5   7  13         45.34         46.91         9.49 o                         
  -4   7  13        234.29        220.53        14.48 o                         
  -3   7  13          1.94          3.70         5.41 o                         
  -2   7  13          0.00          7.31         5.02 o                         
  -1   7  13         43.45         52.41         7.37 o                         
   0   7  13         20.50         15.48         6.84 o                         
   1   7  13         57.88         49.96        10.45 o                         
   2   7  13         27.84          6.48         6.03 o                         
   3   7  13        561.18        575.58        21.19 o                         
   4   7  13         58.00         70.49         9.46 o                         
   5   7  13          5.36         20.80         6.96 o                         
   6   7  13         23.51         34.58         9.56 o                         
 -10   8  13          4.07          8.62        11.69 o                         
  -9   8  13          1.90          4.88         7.83 o                         
  -8   8  13         67.96         73.30        13.17 o                         
  -7   8  13         46.90         51.34        11.12 o                         
  -6   8  13         63.22         65.17        10.25 o                         
  -5   8  13        294.01        244.22        18.16 o                         
  -4   8  13          4.17          5.05         8.27 o                         
  -3   8  13          6.54          8.23         5.19 o                         
  -2   8  13        945.11        954.65        23.55 o                         
  -1   8  13         40.06         44.88         6.33 o                         
   0   8  13        162.21        143.68        14.53 o                         
   1   8  13          0.02         -0.56         5.30 o                         
   2   8  13        313.30        318.83        17.80 o                         
   3   8  13         55.62         45.74         9.20 o                         
   4   8  13         10.34         17.42         7.64 o                         
   5   8  13        220.84        230.91        19.67 o                         
 -10   9  13         82.85         76.37        17.02 o                         
  -9   9  13         55.75         63.31        13.07 o                         
  -8   9  13         78.49         53.43        10.58 o                         
  -7   9  13          0.35          3.30         7.35 o                         
  -6   9  13         26.96         25.31         8.82 o                         
  -5   9  13         76.56         96.07        15.63 o                         
  -4   9  13         75.94         68.57        11.04 o                         
  -3   9  13          0.45          3.81         5.75 o                         
  -2   9  13        121.44        130.98        10.36 o                         
  -1   9  13        212.79        192.21        12.15 o                         
   0   9  13          2.81          4.41         5.70 o                         
   1   9  13          6.88          4.13         5.96 o                         
   2   9  13         17.45         19.80         7.36 o                         
   3   9  13         15.30         20.02         7.58 o                         
   4   9  13         51.05         73.44        22.31 o                         
   5   9  13          2.25         -5.16         8.36 o                         
  -9  10  13          5.24          6.91         9.17 o                         
  -8  10  13         10.73          6.41         7.94 o                         
  -7  10  13         24.91         19.20         8.58 o                         
  -6  10  13        103.97         85.91        12.64 o                         
  -5  10  13         13.82         -1.26         6.78 o                         
  -4  10  13          0.58          4.24         6.82 o                         
  -3  10  13         63.42         74.44         9.72 o                         
  -2  10  13        255.95        274.28        21.16 o                         
  -1  10  13         42.41         44.27         7.54 o                         
   0  10  13         13.86         24.50         7.06 o                         
   1  10  13        117.75        128.89        11.75 o                         
   2  10  13        166.09        217.12        18.40 o                         
   3  10  13         42.85         36.55         9.20 o                         
   4  10  13          7.28          2.00         8.28 o                         
   5  10  13         50.76         29.40        12.91 o                         
  -9  11  13         39.37         31.46        11.49 o                         
  -8  11  13         45.39         52.21        12.21 o                         
  -7  11  13          0.00          7.74         8.97 o                         
  -6  11  13        142.90        145.62        18.93 o                         
  -5  11  13         34.85         31.09        13.28 o                         
  -4  11  13         75.77         91.70        12.90 o                         
  -3  11  13         36.07         21.67         7.17 o                         
  -2  11  13         24.03         12.47         9.78 o                         
  -1  11  13         46.70         47.15         8.82 o                         
   0  11  13        144.38        148.60        12.40 o                         
   1  11  13          4.30          2.02         6.39 o                         
   2  11  13         16.21         21.76         7.75 o                         
   3  11  13        187.34        239.51        19.51 o                         
   4  11  13          2.92          0.61         7.94 o                         
  -8  12  13         58.29         69.89        13.47 o                         
  -7  12  13         14.05         20.90        11.09 o                         
  -6  12  13         12.56          2.94         8.56 o                         
  -5  12  13        359.16        385.84        24.18 o                         
  -4  12  13          2.61          3.56         7.84 o                         
  -3  12  13        428.65        374.31        41.75 o                         
  -2  12  13          0.56         -4.97         6.75 o                         
  -1  12  13        178.81        190.83        18.42 o                         
   0  12  13          8.28         15.00         7.02 o                         
   1  12  13        650.00        642.15        24.93 o                         
   2  12  13          0.69         -4.05         8.67 o                         
   3  12  13          0.20          4.32         8.19 o                         
   4  12  13         24.42         21.60         9.70 o                         
  -8  13  13        124.91        116.76        18.51 o                         
  -7  13  13         19.49         19.39        12.01 o                         
  -6  13  13        466.02        458.89        30.70 o                         
  -5  13  13         24.32         30.45         9.88 o                         
  -4  13  13         85.81         95.59        14.08 o                         
  -3  13  13         82.92        106.37        13.24 o                         
  -2  13  13          4.09         20.80         8.35 o                         
  -1  13  13         20.43         19.96         8.72 o                         
   0  13  13        265.48        266.26        19.64 o                         
   1  13  13          2.95         10.68        10.49 o                         
   2  13  13        610.77        564.80        28.92 o                         
   3  13  13         31.30         10.89        10.18 o                         
  -7  14  13          2.68          9.47        10.93 o                         
  -6  14  13          0.07          5.03         9.85 o                         
  -5  14  13        240.21        291.69        21.99 o                         
  -4  14  13         32.73         49.90        12.43 o                         
  -3  14  13         14.16         20.44         8.68 o                         
  -2  14  13         55.48         61.18        11.38 o                         
  -1  14  13        113.95        146.86        18.98 o                         
   0  14  13         56.55         72.47        13.68 o                         
   1  14  13        287.21        313.62        26.01 o                         
   2  14  13        235.92        190.96        21.95 o                         
  -6  15  13          1.94         18.48        11.55 o                         
  -5  15  13          8.56          3.53        13.07 o                         
  -4  15  13         96.62         68.55        14.06 o                         
  -3  15  13        271.98        284.76        21.20 o                         
  -2  15  13         27.45         29.42        11.56 o                         
  -1  15  13          4.34          3.56        10.02 o                         
   0  15  13          4.94         14.74        10.13 o                         
   1  15  13         11.74         10.67        11.55 o                         
  -5  16  13         56.64         73.53        30.31 o                         
  -4  16  13          9.19         25.96        11.35 o                         
  -3  16  13        203.59        214.84        22.81 o                         
  -2  16  13        163.33        219.04        25.26 o                         
  -1  16  13         12.56         27.60        12.23 o                         
   0  16  13          8.99         23.86        10.10 o                         
 -10   0  14         70.12         86.05        15.68 o                         
  -8   0  14          0.06         -2.08         8.08 o                         
  -6   0  14         89.39         85.91        13.03 o                         
  -4   0  14         50.31         55.68        13.24 o
[truncated: 64,963 more chars]
